# Supplementary material for: Global Transcriptome Profiling of Multiple Porcine Organs Reveals Toxoplasma gondii-Induced Transcriptional Landscapes
Source: Front Immunol. 2019 Jul 3;10:1531. doi: 10.3389/fimmu.2019.01531 (PMC6618905; doi:10.3389/fimmu.2019.01531)
Supplement: Supplementary Table 3 — Differential expression profiles of transcripts across various tissues of the pigs. [file Table_3.XLSX]

## Sheet: Brain 6 dpi DEGs
Transcript ID	geneLength	Means-Uninfected_brain	Means-Infected_brain	log2Ratio(Infected_brain/Uninfected_brain)	Up-Down-Regulation(Infected_brain/Uninfected_brain)	Probability	Symbol	Description
XR_304346.1	541	326.532	826.912	1.34051	Up	0.822616	LOC100622791	PREDICTED: Sus scrofa uncharacterized LOC100622791 (LOC100622791), misc_RNA
NM_001008691.1	1173	21.2524	986.555	5.5367	Up	0.99709	CXCL10	Sus scrofa chemokine (C-X-C motif) ligand 10 (CXCL10), mRNA
XM_005659650.1	835	237.661	700.503	1.55948	Up	0.842116	LOC100738527	PREDICTED: Sus scrofa beta-2-microglobulin-like (LOC100738527), transcript variant X1, mRNA
NM_213766.1	1926	113.81	366.24	1.68616	Up	0.856667	HSP70.2	Sus scrofa heat shock protein 70.2 (HSP70.2), mRNA
NM_001113706.1	1256	50.401	425.506	3.07765	Up	0.944579	SLA-DRA	Sus scrofa MHC class II DR-alpha (SLA-DRA), mRNA
NM_213769.1	2274	72.9598	343.579	2.23547	Up	0.898001	STAT1	Sus scrofa signal transducer and activator of transcription 1, 91kDa (STAT1), mRNA
NM_001244286.1	1181	107.239	306.59	1.51549	Up	0.839838	C1QC	Sus scrofa complement component 1, q subcomponent, C chain (C1QC), mRNA
NM_001097427.1	1737	88.0779	277.135	1.65374	Up	0.854277	SLA-3	Sus scrofa MHC class I antigen 3 (SLA-3), mRNA
XM_005665693.1	644	92.3051	254.352	1.46234	Up	0.834496	LOC100736977	PREDICTED: Sus scrofa HLA class I histocompatibility antigen, A-3 alpha chain-like (LOC100736977), mRNA
NM_214304.1	1000	67.2577	165.887	1.30243	Up	0.814785	PSME1	Sus scrofa proteasome (prosome, macropain) activator subunit 1 (PA28 alpha) (PSME1), mRNA
NM_001246215.1	462	44.5676	164.219	1.88155	Up	0.872146	UBE2L6	Sus scrofa ubiquitin-conjugating enzyme E2L 6 (UBE2L6), mRNA
NM_001246242.1	1105	56.5346	148.758	1.39576	Up	0.824963	LOC100513601	Sus scrofa patr class I histocompatibility antigen, A-126 alpha chain-like (LOC100513601), mRNA
NM_214279.1	841	46.4981	150.694	1.69638	Up	0.85588	PSME2	Sus scrofa proteasome (prosome, macropain) activator subunit 2 (PA28 beta) (PSME2), mRNA
XM_005665686.1	1586	52.7317	140.192	1.41066	Up	0.825456	SLA-1	PREDICTED: Sus scrofa MHC class I antigen 1 (SLA-1), transcript variant X1, mRNA
XM_005666547.1	780	37.9215	149.607	1.98009	Up	0.877264	LAP3	PREDICTED: Sus scrofa leucine aminopeptidase 3 (LAP3), mRNA
XM_005663710.1	3558	7.36634	177.901	4.59399	Up	0.988204	GBP1	PREDICTED: Sus scrofa guanylate binding protein 1, interferon-inducible (GBP1), transcript variant X1, mRNA
NM_001097413.1	2081	16.9778	165.513	3.28522	Up	0.952339	IRF1	Sus scrofa interferon regulatory factor 1 (IRF1), mRNA
XM_005667613.1	966	54.8144	125.647	1.19675	Up	0.804465	GNG11	PREDICTED: Sus scrofa guanine nucleotide binding protein (G protein), gamma 11 (GNG11), mRNA
NM_001201382.1	438	43.7194	127.2	1.54076	Up	0.83943	IFITM3	Sus scrofa interferon induced transmembrane protein 3 (IFITM3), mRNA
NM_214391.1	891	49.3646	117.459	1.25061	Up	0.809878	FCGR3B	Sus scrofa Fc fragment of IgG, low affinity IIIb, receptor (CD16b) (FCGR3B), mRNA
XM_003356870.3	822	36.8201	125.999	1.77485	Up	0.862375	LOC100627689	PREDICTED: Sus scrofa cytosol aminopeptidase-like (LOC100627689), mRNA
XM_005663716.1	2615	6.066	152.637	4.65322	Up	0.988781	GBP7	PREDICTED: Sus scrofa guanylate binding protein 7 (GBP7), mRNA
NM_001044565.1	989	30.6596	111.978	1.86881	Up	0.870782	PSMB10	Sus scrofa proteasome (prosome, macropain) subunit, beta type, 10 (PSMB10), mRNA
NM_214009.1	5127	39.3548	94.0354	1.25666	Up	0.809681	C3	Sus scrofa complement component 3 (C3), mRNA
XM_003482521.2	6555	6.87013	121.731	4.14722	Up	0.979192	GVIN1	PREDICTED: Sus scrofa GTPase, very large interferon inducible 1 (GVIN1), mRNA
NM_001113694.1	1194	15.4657	101.255	2.71085	Up	0.924109	SLA-DQB1	Sus scrofa SLA-DQ beta1 domain (SLA-DQB1), mRNA
XM_005663494.1	1549	25.3774	88.2571	1.79817	Up	0.863092	CTSS	PREDICTED: Sus scrofa cathepsin S (CTSS), mRNA
XM_003480318.2	1704	32.7132	80.6157	1.30119	Up	0.812015	SLC14A1	PREDICTED: Sus scrofa solute carrier family 14 (urea transporter), member 1 (SLC14A1), mRNA
XM_003354493.2	975	32.3524	78.0323	1.2702	Up	0.809105	LOC100624812	PREDICTED: Sus scrofa heat shock protein beta-1-like (LOC100624812), transcript variant 1, mRNA
NM_001001266.2	376	22.4929	87.6507	1.9623	Up	0.87441	MT1A	Sus scrofa metallothionein 1A (MT1A), mRNA
NM_001078670.1	1458	30.4553	77.2316	1.3425	Up	0.818243	LOC780415	Sus scrofa interferon regulatory factor 9 (LOC780415), mRNA
NM_001031796.1	3402	28.3742	74.8739	1.39988	Up	0.822152	OAS2	Sus scrofa 2'-5'-oligoadenylate synthetase 2, 69/71kDa (OAS2), mRNA
XM_003127919.2	1866	28.8756	67.418	1.22328	Up	0.803509	IFI44L	PREDICTED: Sus scrofa interferon-induced protein 44-like (IFI44L), mRNA
NM_001113695.1	1223	12.7382	78.9023	2.6309	Up	0.91909	SLA-DRB1	Sus scrofa MHC class II histocompatibility antigen SLA-DRB1 (SLA-DRB1), mRNA
XM_005666549.1	1263	19.5752	65.4279	1.74088	Up	0.855233	LOC100739772	PREDICTED: Sus scrofa uncharacterized LOC100739772 (LOC100739772), mRNA
XM_003124230.2	780	19.8156	57.7552	1.54331	Up	0.835789	IFITM1	PREDICTED: Sus scrofa interferon induced transmembrane protein 1 (IFITM1), mRNA
XM_005658545.1	2369	22.4937	53.6857	1.25502	Up	0.806124	C1R	PREDICTED: Sus scrofa complement component 1, r subcomponent (C1R), mRNA
NM_001243883.1	2743	22.4166	52.5452	1.22899	Up	0.802131	CD38	Sus scrofa CD38 molecule (CD38), mRNA
XM_001929190.1	1669	21.8726	50.8053	1.21586	Up	0.8014	CD53	PREDICTED: Sus scrofa CD53 molecule (CD53), mRNA
NM_001114062.2	1134	5.55278	66.8187	3.58897	Up	0.961	SLA-DQA1	Sus scrofa MHC class II histocompatibility antigen SLA-DQA (SLA-DQA1), mRNA
XM_001924119.3	1757	9.21818	61.6271	2.74101	Up	0.923574	PSMB8	PREDICTED: Sus scrofa proteasome (prosome, macropain) subunit, beta type, 8 (large multifunctional peptidase 7) (PSMB8), mRNA
NM_001114289.2	450	5.88624	62.8914	3.41744	Up	0.954758	CXCL9	Sus scrofa chemokine (C-X-C motif) ligand 9 (CXCL9), mRNA
NM_001244283.1	1050	17.9665	46.7809	1.38061	Up	0.816823	C1QB	Sus scrofa complement component 1, q subcomponent, B chain (C1QB), mRNA
XM_003134559.2	2092	18.724	45.8207	1.29111	Up	0.807193	GIMAP4	PREDICTED: Sus scrofa GTPase, IMAP family member 4 (GIMAP4), partial mRNA
NM_001204395.1	1530	18.1197	46.3743	1.35577	Up	0.815839	IFIT3	Sus scrofa interferon-induced protein with tetratricopeptide repeats 3 (IFIT3), mRNA
NM_001024696.1	1696	14.0117	49.3205	1.81555	Up	0.861672	TNFSF10	Sus scrofa tumor necrosis factor (ligand) superfamily, member 10 (TNFSF10), mRNA
XM_003354408.2	690	11.495	42.8025	1.89669	Up	0.867535	LOC100626247	PREDICTED: Sus scrofa interferon-induced transmembrane protein 1-like (LOC100626247), transcript variant 1, mRNA
XM_001929542.3	855	14.5905	39.6588	1.44261	Up	0.824612	SDF2L1	PREDICTED: Sus scrofa stromal cell-derived factor 2-like 1 (SDF2L1), transcript variant 1, mRNA
XM_003481689.2	1340	7.32625	41.8089	2.51266	Up	0.9087	LOC100520491	PREDICTED: Sus scrofa killer cell lectin-like receptor subfamily B member 1B allele B-like (LOC100520491), mRNA
XM_003358024.1	1159	10.6339	32.3691	1.60595	Up	0.841117	IFI35	PREDICTED: Sus scrofa interferon-induced protein 35 (IFI35), mRNA
XM_003122678.4	2567	7.50037	35.4689	2.24152	Up	0.890015	SLC15A3	PREDICTED: Sus scrofa solute carrier family 15 (oligopeptide transporter), member 3 (SLC15A3), mRNA
XM_003482636.2	1235	31.818	9.43855	-1.75321	Down	0.852604	NRGN	PREDICTED: Sus scrofa neurogranin (protein kinase C substrate, RC3) (NRGN), transcript variant 1, mRNA
XM_005665685.1	1494	9.17726	31.6819	1.78752	Up	0.855022	LOC100513601	PREDICTED: Sus scrofa patr class I histocompatibility antigen, A-126 alpha chain-like (LOC100513601), transcript variant X1, mRNA
NM_001001618.1	3037	11.4867	28.7206	1.32212	Up	0.80462	CCR5	Sus scrofa chemokine (C-C motif) receptor 5 (CCR5), mRNA
NM_001113707.1	1381	7.36627	32.3103	2.13299	Up	0.880539	SLA-DMB	Sus scrofa MHC class II, DM beta (SLA-DMB), mRNA
XM_005670174.1	5169	6.67926	31.911	2.25629	Up	0.889846	PARP14	PREDICTED: Sus scrofa poly (ADP-ribose) polymerase family, member 14 (PARP14), mRNA
XR_305670.1	1866	30.2041	6.94417	-2.12087	Down	0.879119	LOC102165782	PREDICTED: Sus scrofa uncharacterized LOC102165782 (LOC102165782), misc_RNA
NM_001131046.1	1062	8.87312	26.6626	1.5873	Up	0.833132	IFI30	Sus scrofa interferon, gamma-inducible protein 30 (IFI30), mRNA
XM_005668600.1	11448	9.2966	25.1511	1.43584	Up	0.81754	LOC100513619	PREDICTED: Sus scrofa E3 ubiquitin-protein ligase RNF213-like (LOC100513619), partial mRNA
XM_005663091.1	1692	7.9767	25.4713	1.67501	Up	0.841722	CEBPD	PREDICTED: Sus scrofa CCAAT/enhancer binding protein (C/EBP), delta (CEBPD), mRNA
NM_001160088.1	489	3.69882	29.4821	2.9947	Up	0.930941	UBD	Sus scrofa ubiquitin D (UBD), mRNA
NM_001278755.1	494	8.81205	23.3545	1.40615	Up	0.809119	NKL	Sus scrofa NK-lysin (NKL), mRNA
XM_005661554.1	4536	8.32596	23.0554	1.46942	Up	0.81806	ERAP1	PREDICTED: Sus scrofa endoplasmic reticulum aminopeptidase 1 (ERAP1), mRNA
XM_005657710.1	859	8.39314	22.9202	1.44934	Up	0.816486	TMEM176A	PREDICTED: Sus scrofa transmembrane protein 176A (TMEM176A), mRNA
NM_214214.1	757	5.93788	25.218	2.08643	Up	0.874719	CCL2	Sus scrofa chemokine (C-C motif) ligand 2 (CCL2), mRNA
NM_001244428.1	956	6.29872	24.8522	1.98024	Up	0.864863	CLIC2	Sus scrofa chloride intracellular channel 2 (CLIC2), mRNA
XM_005668587.1	3948	7.77466	21.7214	1.48227	Up	0.817315	RNF213	PREDICTED: Sus scrofa ring finger protein 213 (RNF213), mRNA
XR_302970.1	1823	21.7072	7.4492	-1.54302	Down	0.822925	LOC102162467	PREDICTED: Sus scrofa uncharacterized LOC102162467 (LOC102162467), misc_RNA
XM_005659651.1	762	5.93529	23.1017	1.96061	Up	0.862459	LOC100738527	PREDICTED: Sus scrofa beta-2-microglobulin-like (LOC100738527), transcript variant X2, mRNA
XM_003481814.2	257	4.92822	23.8591	2.2754	Up	0.88629	LOC100739663	PREDICTED: Sus scrofa metallothionein-1C-like (LOC100739663), transcript variant X1, mRNA
XM_003130596.4	3365	7.00913	21.6646	1.62803	Up	0.835128	PTPRC	PREDICTED: Sus scrofa protein tyrosine phosphatase, receptor type, C (PTPRC), mRNA
XM_005665844.1	1169	3.71963	24.2805	2.70656	Up	0.913677	SLA-DQA1	PREDICTED: Sus scrofa MHC class II histocompatibility antigen SLA-DQA (SLA-DQA1), transcript variant X1, mRNA
NM_001243319.1	899	6.38494	20.5189	1.68421	Up	0.837575	LOC100152327	Sus scrofa immunoglobulin lambda-like polypeptide 5 (LOC100152327), mRNA
NM_214162.1	1215	6.46445	20.159	1.64082	Up	0.83503	CASP1	Sus scrofa caspase 1, apoptosis-related cysteine peptidase (CASP1), mRNA
NM_001130224.1	1302	4.5928	21.499	2.22682	Up	0.88262	SLA-DQA1	Sus scrofa MHC class II histocompatibility antigen SLA-DQA (SLA-DQA1), mRNA
NM_001164856.1	1434	7.09331	18.6867	1.39748	Up	0.803565	LCAT	Sus scrofa lecithin-cholesterol acyltransferase (LCAT), mRNA
NM_001044556.1	456	19.9709	5.40244	-1.88622	Down	0.855851	MGST3	Sus scrofa microsomal glutathione S-transferase 3 (MGST3), mRNA
NM_213979.1	1254	3.58808	20.6721	2.5264	Up	0.90122	FBP1	Sus scrofa fructose-1,6-bisphosphatase 1 (FBP1), mRNA
XM_005670707.1	685	22.1952	1.98232	-3.48498	Down	0.947714	DYNLL1	PREDICTED: Sus scrofa dynein, light chain, LC8-type 1 (DYNLL1), transcript variant X1, mRNA
XM_003480880.2	3005	4.82958	19.0172	1.97734	Up	0.859816	LOC100737092	PREDICTED: Sus scrofa endoplasmic reticulum aminopeptidase 2-like (LOC100737092), mRNA
XM_003128326.2	963	1.76983	22.0763	3.64082	Up	0.953267	LOC100520085	PREDICTED: Sus scrofa proteasome subunit beta type-9-like (LOC100520085), mRNA
NM_001278781.1	6638	3.53007	20.2576	2.52069	Up	0.900306	NLRC5	Sus scrofa NLR family, CARD domain containing 5 (NLRC5), mRNA
XM_003129352.2	863	3.49521	20.0615	2.52098	Up	0.900194	LOC100525175	PREDICTED: Sus scrofa placenta-specific gene 8 protein-like (LOC100525175), transcript variant X1, mRNA
NM_001037961.1	903	2.85706	20.4176	2.83721	Up	0.918288	PSMB9	Sus scrofa proteasome (prosome, macropain) subunit, beta type, 9 (large multifunctional peptidase 2) (PSMB9), mRNA
NM_213776.1	1023	3.58742	19.0148	2.40611	Up	0.891674	CD2	Sus scrofa CD2 molecule (CD2), mRNA
XM_005653965.1	2469	17.3615	4.90466	-1.82367	Down	0.846615	LOC102167478	PREDICTED: Sus scrofa ubiquitin-conjugating enzyme E2 Z-like (LOC102167478), mRNA
NM_001044581.1	2280	4.69974	17.2574	1.87656	Up	0.852238	TAP1	Sus scrofa transporter 1, ATP-binding cassette, sub-family B (MDR/TAP) (TAP1), mRNA
XM_005669049.1	881	2.87085	17.9869	2.6474	Up	0.905747	CCL8	PREDICTED: Sus scrofa chemokine (C-C motif) ligand 8 (CCL8), transcript variant X1, mRNA
XM_003356961.2	1324	5.07937	15.7743	1.63486	Up	0.828014	IGJ	PREDICTED: Sus scrofa immunoglobulin J polypeptide, linker protein for immunoglobulin alpha and mu polypeptides (IGJ), transcript variant 1, mRNA
XM_005656971.1	4528	4.97025	15.5282	1.6435	Up	0.828942	LOC100622285	PREDICTED: Sus scrofa E3 ubiquitin/ISG15 ligase TRIM25-like (LOC100622285), partial mRNA
NM_001244731.1	2899	4.77641	15.2286	1.67279	Up	0.829983	SCIN	Sus scrofa scinderin (SCIN), mRNA
NM_001164515.1	351	1.78976	18.0009	3.33023	Up	0.938786	CCL8	Sus scrofa chemokine (C-C motif) ligand 8 (CCL8), mRNA
XM_005663711.1	2676	5.171	14.5402	1.49154	Up	0.809147	GBP2	PREDICTED: Sus scrofa guanylate binding protein 2, interferon-inducible (GBP2), transcript variant X1, mRNA
XM_001928233.3	1869	4.29583	14.812	1.78576	Up	0.840133	BLNK	PREDICTED: Sus scrofa B-cell linker (BLNK), mRNA
XM_005667992.1	1734	5.12105	13.7477	1.42468	Up	0.800346	LOC396634	PREDICTED: Sus scrofa receptor-type tyrosine-protein phosphatase C-like (LOC396634), partial mRNA
XM_005665810.1	5281	4.50003	13.1901	1.55145	Up	0.80978	C4	PREDICTED: Sus scrofa complement C4 (C4), transcript variant X1, mRNA
XM_005653956.1	892	16.0957	1.5932	-3.33668	Down	0.937001	ATP5G1	PREDICTED: Sus scrofa ATP synthase, H+ transporting, mitochondrial Fo complex, subunit C1 (subunit 9) (ATP5G1), transcript variant X2, mRNA
XM_005663706.1	2537	1.58821	15.8736	3.32116	Up	0.935764	GBP6	PREDICTED: Sus scrofa guanylate binding protein family, member 6 (GBP6), mRNA
XM_003134391.4	2101	4.58578	12.7074	1.47043	Up	0.801442	HCK	PREDICTED: Sus scrofa hemopoietic cell kinase (HCK), mRNA
XM_005665934.1	4058	2.8806	13.9653	2.2774	Up	0.87538	ETV7	PREDICTED: Sus scrofa ets variant 7 (ETV7), mRNA
XM_005668932.1	936	4.16077	12.5119	1.58837	Up	0.813969	NME2	PREDICTED: Sus scrofa NME/NM23 nucleoside diphosphate kinase 2 (NME2), transcript variant X1, mRNA
XM_005660030.1	753	0.616639	15.8986	4.68833	Up	0.972866	ISG20	PREDICTED: Sus scrofa interferon stimulated exonuclease gene 20kDa (ISG20), mRNA
XM_003123801.4	1954	3.28885	13.1166	1.99574	Up	0.853574	LOC100525036	PREDICTED: Sus scrofa endoplasmic reticulum aminopeptidase 2-like (LOC100525036), partial mRNA
XM_005654230.1	1526	3.81047	12.0235	1.65781	Up	0.821083	IDO1	PREDICTED: Sus scrofa indoleamine 2,3-dioxygenase 1 (IDO1), transcript variant X1, mRNA
XM_005658280.1	1764	3.91139	11.3362	1.53518	Up	0.803172	MCSF	PREDICTED: Sus scrofa macrophage colony stimulating factor alpha (MCSF ALPHA), partial mRNA
XM_003134650.2	2219	3.25479	10.8511	1.73721	Up	0.822475	TMEM140	PREDICTED: Sus scrofa transmembrane protein 140 (TMEM140), mRNA
XR_135154.2	1743	0.814513	13.0487	4.00182	Up	0.954631	LOC100739725	PREDICTED: Sus scrofa uncharacterized LOC100739725 (LOC100739725), misc_RNA
NM_001123089.2	5415	3.11315	10.6874	1.77946	Up	0.826904	C4	Sus scrofa complement C4 (C4), mRNA
NM_213935.1	984	1.65811	11.852	2.83753	Up	0.90593	PSMB8	Sus scrofa proteasome (prosome, macropain) subunit, beta type, 8 (large multifunctional peptidase 7) (PSMB8), mRNA
XM_001926239.1	2136	1.51527	11.6329	2.94057	Up	0.910317	STX11	PREDICTED: Sus scrofa syntaxin 11 (STX11), mRNA
NM_001004040.1	2333	2.03298	10.4368	2.36001	Up	0.8732	PDYN	Sus scrofa prodynorphin (PDYN), mRNA
XM_005672824.1	2464	2.63741	9.81546	1.89593	Up	0.834945	LOC102167710	PREDICTED: Sus scrofa interferon regulatory factor 4-like (LOC102167710), mRNA
XM_005659400.1	1017	0.820476	11.5762	3.81855	Up	0.946238	FAM26F	PREDICTED: Sus scrofa family with sequence similarity 26, member F (FAM26F), mRNA
XM_005670175.1	2556	2.57561	9.25372	1.84512	Up	0.828998	DTX3L	PREDICTED: Sus scrofa deltex 3-like (Drosophila) (DTX3L), mRNA
NM_001097512.1	2754	2.26569	9.43951	2.05876	Up	0.846629	RNASEL	Sus scrofa ribonuclease L (2',5'-oligoisoadenylate synthetase-dependent) (RNASEL), mRNA
XM_005662139.1	3041	0.835097	10.8264	3.69647	Up	0.939827	CIITA	PREDICTED: Sus scrofa class II, major histocompatibility complex, transactivator (CIITA), mRNA
XM_003131173.3	3604	1.37957	10.2224	2.88945	Up	0.903343	RHBDF2	PREDICTED: Sus scrofa rhomboid 5 homolog 2 (Drosophila) (RHBDF2), mRNA
XM_005669122.1	3493	2.83937	8.72391	1.6194	Up	0.80417	ITGAE	PREDICTED: Sus scrofa integrin, alpha E (antigen CD103, human mucosal lymphocyte antigen 1; alpha polypeptide) (ITGAE), mRNA
NM_001243714.1	2174	2.74874	8.68446	1.65966	Up	0.806982	CD48	Sus scrofa CD48 molecule (CD48), mRNA
NM_001097446.1	1574	2.5868	8.64482	1.74067	Up	0.812409	APOBEC3F	Sus scrofa apolipoprotein B mRNA editing enzyme, catalytic polypeptide-like 3F (APOBEC3F), mRNA
XM_005657286.1	5797	2.47437	8.40047	1.76341	Up	0.815263	DDX60	PREDICTED: Sus scrofa DEAD (Asp-Glu-Ala-Asp) box polypeptide 60 (DDX60), mRNA
NM_001113705.1	1063	1.4611	9.25358	2.66296	Up	0.887175	SLA-DMA	Sus scrofa SLA-DM alpha chain (SLA-DMA), mRNA
XM_005667460.1	1890	8.73906	1.73018	-2.33656	Down	0.864807	VSIG2	PREDICTED: Sus scrofa V-set and immunoglobulin domain containing 2 (VSIG2), transcript variant X2, mRNA
NM_001185143.1	1933	0.648668	9.15691	3.81931	Up	0.938308	SLA-DOA	Sus scrofa major histocompatibility complex, class II, DO alpha (SLA-DOA), mRNA
XM_003128922.2	1573	2.04509	7.72095	1.91662	Up	0.82502	TMEM156	PREDICTED: Sus scrofa transmembrane protein 156 (TMEM156), mRNA
NM_214037.1	1908	1.20625	8.18737	2.76287	Up	0.887752	AMBN	Sus scrofa ameloblastin (enamel matrix protein) (AMBN), mRNA
NM_001112678.1	1308	1.75719	6.97706	1.98935	Up	0.825962	SELL	Sus scrofa selectin L (SELL), mRNA
NM_001256777.1	975	7.35894	0.569893	-3.69074	Down	0.924826	TREM2	Sus scrofa triggering receptor expressed on myeloid cells 2 (TREM2), mRNA
XM_003482749.2	2040	1.42658	6.44185	2.17492	Up	0.837982	LOC100738612	PREDICTED: Sus scrofa cyclic AMP-dependent transcription factor ATF-3-like (LOC100738612), transcript variant 1, mRNA
NM_001206441.1	2617	1.56097	6.20147	1.99016	Up	0.818946	TAP2	Sus scrofa transporter 2, ATP-binding cassette, sub-family B (MDR/TAP) (TAP2), mRNA
XM_005656574.1	992	0.510049	6.85363	3.74816	Up	0.923631	LOC100524999	PREDICTED: Sus scrofa placenta-specific gene 8 protein-like (LOC100524999), transcript variant X2, mRNA
XM_003482896.2	1599	1.44131	5.89362	2.03177	Up	0.820282	EPSTI1	PREDICTED: Sus scrofa epithelial stromal interaction 1 (breast) (EPSTI1), transcript variant X1, mRNA
NM_001128473.1	3003	0.421763	6.87989	4.02788	Up	0.932614	GBP1	Sus scrofa guanylate binding protein 1, interferon-inducible (GBP1), mRNA
XM_003133254.3	1270	0.930006	6.27148	2.75349	Up	0.874705	ARHGAP15	PREDICTED: Sus scrofa Rho GTPase activating protein 15 (ARHGAP15), mRNA
XM_005658455.1	815	5.70414	1.18615	-2.26573	Down	0.835648	UCMA	PREDICTED: Sus scrofa upper zone of growth plate and cartilage matrix associated (UCMA), mRNA
XM_005654156.1	894	0.856975	5.87604	2.77752	Up	0.872624	KYNU	PREDICTED: Sus scrofa kynureninase (KYNU), mRNA
NM_001123196.1	690	1.33964	5.27786	1.97811	Up	0.806124	SOCS3	Sus scrofa suppressor of cytokine signaling 3 (SOCS3), mRNA
NM_001101815.1	2574	0.552012	5.90262	3.41858	Up	0.904398	C2	Sus scrofa complement component 2 (C2), mRNA
NM_214076.1	1648	1.2642	5.05431	1.99929	Up	0.806602	KMO	Sus scrofa kynurenine 3-monooxygenase (kynurenine 3-hydroxylase) (KMO), mRNA
XM_005674150.1	898	5.60082	0.711773	-2.97615	Down	0.880483	LOC100153525	PREDICTED: Sus scrofa triggering receptor expressed on myeloid cells 2-like (LOC100153525), mRNA
XM_005669040.1	2101	0.769049	5.43653	2.82154	Up	0.870375	SLFN11	PREDICTED: Sus scrofa schlafen family member 11 (SLFN11), mRNA
XM_005663841.1	1213	1.19179	4.81815	2.01535	Up	0.806321	LOC100517940	PREDICTED: Sus scrofa apolipoprotein L3-like (LOC100517940), partial mRNA
XM_003126468.2	1609	0.411653	5.52513	3.74651	Up	0.912749	BCL2L14	PREDICTED: Sus scrofa BCL2-like 14 (apoptosis facilitator) (BCL2L14), mRNA
XR_306586.1	733	1.14713	4.77372	2.05708	Up	0.808163	LOC102162399	PREDICTED: Sus scrofa uncharacterized LOC102162399 (LOC102162399), misc_RNA
XM_005656468.1	1962	0.815177	4.57484	2.48854	Up	0.838545	WARS	PREDICTED: Sus scrofa tryptophanyl-tRNA synthetase (WARS), transcript variant X2, mRNA
NM_001025220.1	819	0.378515	4.82705	3.67272	Up	0.901684	PDCD1LG2	Sus scrofa programmed cell death 1 ligand 2 (PDCD1LG2), mRNA
XM_003357781.2	1673	0.479512	4.68422	3.28817	Up	0.88487	IL15RA	PREDICTED: Sus scrofa interleukin 15 receptor, alpha (IL15RA), transcript variant X1, mRNA
XM_005652760.1	1733	0.68705	4.08598	2.57219	Up	0.835901	IRF7	PREDICTED: Sus scrofa interferon regulatory factor 7 (IRF7), transcript variant X1, mRNA
NM_001164736.1	1155	0.519241	4.24189	3.03023	Up	0.86596	HAVCR1	Sus scrofa hepatitis A virus cellular receptor 1 (HAVCR1), mRNA
XM_003134086.4	1693	4.2178	0.267824	-3.97713	Down	0.903484	LOC100516234	PREDICTED: Sus scrofa gamma-aminobutyric acid receptor subunit alpha-1-like (LOC100516234), mRNA
XM_003359134.2	2151	3.67359	0.660314	-2.47597	Down	0.820802	LOC100621401	PREDICTED: Sus scrofa transmembrane protein 119-like (LOC100621401), mRNA
NM_214357.1	2601	0.13839	4.13003	4.89934	Up	0.920481	CD180	Sus scrofa CD180 molecule (CD180), mRNA
XM_005655792.1	331	0.01	4.08916	8.67566	Up	0.929254	LOC100739663	PREDICTED: Sus scrofa metallothionein-1C-like (LOC100739663), transcript variant X2, mRNA
XR_299534.1	248	0.535721	3.48184	2.7003	Up	0.831627	LOC100515693	PREDICTED: Sus scrofa uncharacterized LOC100515693 (LOC100515693), misc_RNA
XM_005663712.1	2032	0.474777	3.50383	2.88361	Up	0.842776	GBP2	PREDICTED: Sus scrofa guanylate binding protein 2, interferon-inducible (GBP2), transcript variant X2, mRNA
XM_005655042.1	1600	3.3315	0.566409	-2.55626	Down	0.818749	LOC100627004	PREDICTED: Sus scrofa interferon-induced transmembrane protein 1-like (LOC100627004), transcript variant X2, mRNA
XM_001928460.4	2247	0.477794	3.34081	2.80573	Up	0.834903	ANKRD22	PREDICTED: Sus scrofa ankyrin repeat domain 22 (ANKRD22), mRNA
XM_005656792.1	1163	0.394383	3.41535	3.11436	Up	0.854052	LOC102167736	PREDICTED: Sus scrofa cyclin-dependent kinase 11A-like (LOC102167736), mRNA
NM_001007520.1	720	0.44899	3.3449	2.89721	Up	0.840358	IL27	Sus scrofa interleukin 27 (IL27), mRNA
XM_005674317.1	3233	0.308602	3.38745	3.45638	Up	0.868786	LOC100624181	PREDICTED: Sus scrofa MHC class II transactivator-like (LOC100624181), mRNA
XM_005663709.1	2414	0.427445	2.97697	2.80003	Up	0.824598	GBP5	PREDICTED: Sus scrofa guanylate binding protein 5 (GBP5), mRNA
NM_001005151.1	439	2.91397	0.467504	-2.63993	Down	0.813154	CCL21	Sus scrofa chemokine (C-C motif) ligand 21 (CCL21), mRNA
XM_003127386.2	2228	0.379069	2.91246	2.94171	Up	0.830657	SIGLEC5	PREDICTED: Sus scrofa sialic acid binding Ig-like lectin 5 (SIGLEC5), mRNA
XR_135433.1	2754	2.75441	0.223856	-3.6211	Down	0.858256	LOC100737594	PREDICTED: Sus scrofa exportin-5-like (LOC100737594), misc_RNA
XM_003481515.2	2351	0.261564	2.62516	3.32717	Up	0.841624	LOC100737841	PREDICTED: Sus scrofa interferon-induced guanylate-binding protein 1-like (LOC100737841), mRNA
XR_300722.1	209	0.01	2.86222	8.16099	Up	0.903048	LOC102161931	PREDICTED: Sus scrofa uncharacterized LOC102161931 (LOC102161931), misc_RNA
XM_005665853.1	2919	0.203313	2.66442	3.71205	Up	0.858382	TAP1	PREDICTED: Sus scrofa transporter 1, ATP-binding cassette, sub-family B (MDR/TAP) (TAP1), transcript variant X2, mRNA
XM_003125922.4	1772	0.254549	2.54436	3.32129	Up	0.838755	LOC100523668	PREDICTED: Sus scrofa interferon-induced guanylate-binding protein 2-like (LOC100523668), transcript variant 2, partial mRNA
XM_005663241.1	2709	0.211586	2.40862	3.50889	Up	0.842284	FCRL3	PREDICTED: Sus scrofa Fc receptor-like 3 (FCRL3), mRNA
NM_214022.1	1666	0.150008	2.1982	3.87321	Up	0.846685	TNF	Sus scrofa tumor necrosis factor (TNF), mRNA
XR_298530.1	644	0.198428	2.13662	3.42864	Up	0.826861	LOC100739663	PREDICTED: Sus scrofa metallothionein-1C-like (LOC100739663), transcript variant X3, misc_RNA
XR_303623.1	1775	0.207075	2.1105	3.34935	Up	0.821842	LOC102165817	PREDICTED: Sus scrofa uncharacterized LOC102165817 (LOC102165817), misc_RNA
XR_130735.2	1206	0.0223096	2.27333	6.671	Up	0.882044	LOC100153139	PREDICTED: Sus scrofa HLA class II histocompatibility antigen, DRB1-4 beta chain-like (LOC100153139), misc_RNA
XM_003133815.4	812	2.13851	0.101395	-4.39855	Down	0.858944	LOC100513317	PREDICTED: Sus scrofa coiled-coil-helix-coiled-coil-helix domain-containing protein 2, mitochondrial-like (LOC100513317), mRNA
XR_303490.1	408	2.19865	0.01	-7.78047	Down	0.879963	LOC102167067	PREDICTED: Sus scrofa uncharacterized LOC102167067 (LOC102167067), misc_RNA
XM_005674257.1	2169	2.04271	0.123412	-4.04893	Down	0.844829	LOC100737314	PREDICTED: Sus scrofa AN1-type zinc finger protein 5-like (LOC100737314), mRNA
XM_003358492.2	857	1.90497	0.0528031	-5.173	Down	0.858017	LOC100624071	PREDICTED: Sus scrofa transcription initiation factor TFIID subunit 13-like (LOC100624071), mRNA
XR_302345.1	306	0.01	1.87932	7.55407	Up	0.863809	LOC102160261	PREDICTED: Sus scrofa uncharacterized LOC102160261 (LOC102160261), misc_RNA

## Sheet: Brain 18 dpi DEGs
Transcript ID	geneLength	Means-Uninfected_brain	Means-Infected_brain	log2Ratio(Infected_brain/Uninfected_brain)	Up-Down-Regulation(Infected_brain/Uninfected_brain)	Probability	Symbol	Description
NM_213974.1	1347	7585.93	2810.71	-1.43239	Down	0.809223	PLP1	Sus scrofa proteolipid protein 1 (PLP1), mRNA
NR_046261.1	2302	1020.52	6544.38	2.68095	Up	0.916463	RN18S	Sus scrofa 18S ribosomal RNA (RN18S), ribosomal RNA
XM_005664294.1	1431	644.917	5848.96	3.18099	Up	0.942018	LOC102158256	PREDICTED: Sus scrofa basic proline-rich protein-like (LOC102158256), mRNA
XR_304346.1	541	414.103	1143.85	1.46583	Up	0.817765	LOC100622791	PREDICTED: Sus scrofa uncharacterized LOC100622791 (LOC100622791), misc_RNA
NM_001144841.1	496	762.59	268.503	-1.50597	Down	0.819925	HBB	Sus scrofa hemoglobin, beta (HBB), mRNA
XM_005659650.1	835	211.948	733.093	1.79029	Up	0.849715	LOC100738527	PREDICTED: Sus scrofa beta-2-microglobulin-like (LOC100738527), transcript variant X1, mRNA
NM_001113706.1	1256	48.9929	563.535	3.52386	Up	0.956506	SLA-DRA	Sus scrofa MHC class II DR-alpha (SLA-DRA), mRNA
XM_003481084.2	617	427.079	159.616	-1.4199	Down	0.808368	LOC100737768	PREDICTED: Sus scrofa hemoglobin subunit alpha-like (LOC100737768), transcript variant 1, mRNA
NM_001244286.1	1181	123.271	418.067	1.7619	Up	0.848215	C1QC	Sus scrofa complement component 1, q subcomponent, C chain (C1QC), mRNA
XM_005664295.1	3681	37.3096	465.54	3.64129	Up	0.960798	LOC102158401	PREDICTED: Sus scrofa collagen alpha-1(III) chain-like (LOC102158401), mRNA
XM_005668928.1	3099	425.054	25.8122	-4.04152	Down	0.973772	LOC100738213	PREDICTED: Sus scrofa collagen alpha-1(I) chain-like (LOC100738213), mRNA
XM_005666902.1	487	330.609	106.633	-1.63247	Down	0.835577	LOC102165403	PREDICTED: Sus scrofa 2-hydroxyacylsphingosine 1-beta-galactosyltransferase-like (LOC102165403), mRNA
XM_005653598.1	3125	306.357	102.11	-1.58508	Down	0.833137	LOC100511825	PREDICTED: Sus scrofa 2-hydroxyacylsphingosine 1-beta-galactosyltransferase-like (LOC100511825), partial mRNA
NM_001097427.1	1737	82.1369	296.529	1.85207	Up	0.854302	SLA-3	Sus scrofa MHC class I antigen 3 (SLA-3), mRNA
NM_001003924.1	846	91.3711	263.598	1.52853	Up	0.82057	C1QA	Sus scrofa complement component 1, q subcomponent, A chain (C1QA), mRNA
NM_214009.1	5127	75.9858	250.416	1.72052	Up	0.844975	C3	Sus scrofa complement component 3 (C3), mRNA
XM_003125621.3	1399	245.319	48.5637	-2.3367	Down	0.894303	PENK	PREDICTED: Sus scrofa proenkephalin (PENK), mRNA
NM_214391.1	891	60.0714	232.012	1.94945	Up	0.862521	FCGR3B	Sus scrofa Fc fragment of IgG, low affinity IIIb, receptor (CD16b) (FCGR3B), mRNA
XM_005665686.1	1586	46.6467	228.79	2.29418	Up	0.888987	SLA-1	PREDICTED: Sus scrofa MHC class I antigen 1 (SLA-1), transcript variant X1, mRNA
NM_213769.1	2274	68.8805	175.482	1.34915	Up	0.800696	STAT1	Sus scrofa signal transducer and activator of transcription 1, 91kDa (STAT1), mRNA
XM_005668927.1	1481	204.657	12.6303	-4.01825	Down	0.972636	COL1A1	PREDICTED: Sus scrofa collagen, type I, alpha 1 (COL1A1), mRNA
NM_001008691.1	1173	14.8298	173.882	3.55153	Up	0.956885	CXCL10	Sus scrofa chemokine (C-X-C motif) ligand 10 (CXCL10), mRNA
XM_005663636.1	2546	173.589	12.1614	-3.83529	Down	0.96697	GPR88	PREDICTED: Sus scrofa G protein-coupled receptor 88 (GPR88), partial mRNA
NM_001113694.1	1194	25.2785	147.088	2.5407	Up	0.906112	SLA-DQB1	Sus scrofa SLA-DQ beta1 domain (SLA-DQB1), mRNA
NM_001114289.2	450	5.45176	149.037	4.77281	Up	0.987209	CXCL9	Sus scrofa chemokine (C-X-C motif) ligand 9 (CXCL9), mRNA
XM_005665685.1	1494	29.1581	118.435	2.02213	Up	0.869519	LOC100513601	PREDICTED: Sus scrofa patr class I histocompatibility antigen, A-126 alpha chain-like (LOC100513601), transcript variant X1, mRNA
XM_005670959.1	3017	110.799	35.8673	-1.6272	Down	0.8336	LOC102167598	PREDICTED: Sus scrofa guanine nucleotide-binding protein G(I)/G(S)/G(O) subunit gamma-4-like (LOC102167598), mRNA
XM_003125657.3	1399	118.881	27.4079	-2.11686	Down	0.875256	PCP4L1	PREDICTED: Sus scrofa Purkinje cell protein 4 like 1 (PCP4L1), mRNA
XM_005663494.1	1549	27.2554	118.368	2.11867	Up	0.875256	CTSS	PREDICTED: Sus scrofa cathepsin S (CTSS), mRNA
NM_001243297.1	4768	106.644	22.6239	-2.23688	Down	0.885004	COL3A1	Sus scrofa collagen, type III, alpha 1 (COL3A1), mRNA
XR_304348.1	1502	21.7034	102.586	2.24084	Up	0.884906	LOC100515902	PREDICTED: Sus scrofa HLA class I histocompatibility antigen, A-11 alpha chain-like (LOC100515902), misc_RNA
NM_001123139.1	741	93.556	29.2195	-1.6789	Down	0.836447	MOG	Sus scrofa myelin oligodendrocyte glycoprotein (MOG), mRNA
NM_001164004.1	478	111.851	0.869844	-7.00661	Down	0.997027	BGLAP	Sus scrofa bone gamma-carboxyglutamate (gla) protein (BGLAP), mRNA
XR_300525.1	4234	106.233	6.29668	-4.0765	Down	0.973043	LOC100738123	PREDICTED: Sus scrofa collagen alpha-1(I) chain-like (LOC100738123), misc_RNA
NM_001114062.2	1134	11.399	81.9337	2.84555	Up	0.922803	SLA-DQA1	Sus scrofa MHC class II histocompatibility antigen SLA-DQA (SLA-DQA1), mRNA
NM_001097413.1	2081	17.0135	70.8368	2.05782	Up	0.870024	IRF1	Sus scrofa interferon regulatory factor 1 (IRF1), mRNA
NM_001244283.1	1050	16.2212	67.1294	2.04907	Up	0.869379	C1QB	Sus scrofa complement component 1, q subcomponent, B chain (C1QB), mRNA
XM_005670707.1	685	19.7692	62.2114	1.65393	Up	0.83165	DYNLL1	PREDICTED: Sus scrofa dynein, light chain, LC8-type 1 (DYNLL1), transcript variant X1, mRNA
NM_001243319.1	899	3.57901	70.0734	4.29123	Up	0.976774	LOC100152327	Sus scrofa immunoglobulin lambda-like polypeptide 5 (LOC100152327), mRNA
NM_001024696.1	1696	13.3733	54.5271	2.02762	Up	0.866406	TNFSF10	Sus scrofa tumor necrosis factor (ligand) superfamily, member 10 (TNFSF10), mRNA
NM_001252427.1	2262	17.6601	49.8513	1.49713	Up	0.811509	IRF8	Sus scrofa interferon regulatory factor 8 (IRF8), mRNA
NM_001001618.1	3037	16.5523	48.8853	1.56237	Up	0.815507	CCR5	Sus scrofa chemokine (C-C motif) receptor 5 (CCR5), mRNA
NM_001113695.1	1223	12.0019	47.8249	1.9945	Up	0.86109	SLA-DRB1	Sus scrofa MHC class II histocompatibility antigen SLA-DRB1 (SLA-DRB1), mRNA
XM_003129902.2	1354	45.2333	14.5123	-1.64011	Down	0.8282	SCN4B	PREDICTED: Sus scrofa sodium channel, voltage-gated, type IV, beta subunit (SCN4B), mRNA
NM_001001266.2	376	12.9454	45.9941	1.82901	Up	0.846195	MT1A	Sus scrofa metallothionein 1A (MT1A), mRNA
XM_005654221.1	4692	42.1039	14.8549	-1.50301	Down	0.80956	ELOVL7	PREDICTED: Sus scrofa ELOVL fatty acid elongase 7 (ELOVL7), mRNA
NM_001278755.1	494	6.72298	48.9304	2.86356	Up	0.920517	NKL	Sus scrofa NK-lysin (NKL), mRNA
XM_003125690.2	3439	14.8155	40.371	1.44621	Up	0.801663	LOC100525572	PREDICTED: Sus scrofa SLAM family member 9-like (LOC100525572), transcript variant X1, mRNA
XM_001926063.5	2163	40.5818	12.9033	-1.65309	Down	0.827316	LOC100157318	PREDICTED: Sus scrofa apolipoprotein D-like (LOC100157318), transcript variant X1, mRNA
XM_005665844.1	1169	3.40613	49.3735	3.85753	Up	0.963477	SLA-DQA1	PREDICTED: Sus scrofa MHC class II histocompatibility antigen SLA-DQA (SLA-DQA1), transcript variant X1, mRNA
NM_001244153.1	2095	40.3373	11.9263	-1.75796	Down	0.839112	MDH2	Sus scrofa malate dehydrogenase 2, NAD (mitochondrial) (MDH2), mRNA
XM_003482994.2	1292	40.0343	7.20046	-2.47507	Down	0.896407	PPP1R1B	PREDICTED: Sus scrofa protein phosphatase 1, regulatory (inhibitor) subunit 1B (PPP1R1B), transcript variant X1, mRNA
XM_005658896.1	391	1.83862	43.8662	4.57641	Up	0.979999	LOC396781	PREDICTED: Sus scrofa IgG heavy chain (LOC396781), partial mRNA
XM_005663710.1	3558	4.32551	41.0766	3.24737	Up	0.938231	GBP1	PREDICTED: Sus scrofa guanylate binding protein 1, interferon-inducible (GBP1), transcript variant X1, mRNA
NM_001123145.1	567	36.7804	7.41853	-2.30973	Down	0.88304	NMB	Sus scrofa neuromedin B (NMB), mRNA
XM_003482035.2	1348	37.8437	5.46676	-2.7913	Down	0.914149	GNAL	PREDICTED: Sus scrofa guanine nucleotide binding protein (G protein), alpha activating activity polypeptide, olfactory type (GNAL), mRNA
XM_003481689.2	1340	8.58018	34.4417	2.00508	Up	0.860389	LOC100520491	PREDICTED: Sus scrofa killer cell lectin-like receptor subfamily B member 1B allele B-like (LOC100520491), mRNA
NM_001113707.1	1381	9.20065	33.6271	1.86982	Up	0.847064	SLA-DMB	Sus scrofa MHC class II, DM beta (SLA-DMB), mRNA
XM_005657712.1	2483	10.4204	30.8834	1.56742	Up	0.809756	LOC100519177	PREDICTED: Sus scrofa GTPase IMAP family member 1-like (LOC100519177), mRNA
XM_003129337.1	1562	40.4799	0.32009	-6.98258	Down	0.992496	IBSP	PREDICTED: Sus scrofa integrin-binding sialoprotein (IBSP), mRNA
XM_001924119.3	1757	6.48487	33.8375	2.38347	Up	0.886491	PSMB8	PREDICTED: Sus scrofa proteasome (prosome, macropain) subunit, beta type, 8 (large multifunctional peptidase 7) (PSMB8), mRNA
XM_003482521.2	6555	6.76271	32.8712	2.28115	Up	0.87858	GVIN1	PREDICTED: Sus scrofa GTPase, very large interferon inducible 1 (GVIN1), mRNA
XM_003130596.4	3365	10.0397	28.8892	1.52481	Up	0.804973	PTPRC	PREDICTED: Sus scrofa protein tyrosine phosphatase, receptor type, C (PTPRC), mRNA
NM_001128492.1	529	32.2776	5.61674	-2.52273	Down	0.895986	CRABP1	Sus scrofa cellular retinoic acid binding protein 1 (CRABP1), mRNA
XM_005663716.1	2615	3.88017	33.236	3.09855	Up	0.92788	GBP7	PREDICTED: Sus scrofa guanylate binding protein 7 (GBP7), mRNA
XM_005654562.1	2979	32.7108	4.24628	-2.9455	Down	0.92039	PBX3	PREDICTED: Sus scrofa pre-B-cell leukemia homeobox 3 (PBX3), mRNA
XR_304349.1	1206	3.81571	32.6932	3.09897	Up	0.927698	LOC100515735	PREDICTED: Sus scrofa patr class I histocompatibility antigen, A-2 alpha chain-like (LOC100515735), misc_RNA
NM_001129946.1	754	3.42194	31.0816	3.18318	Up	0.931849	CCL5	Sus scrofa chemokine (C-C motif) ligand 5 (CCL5), mRNA
NM_001244731.1	2899	7.08831	26.9205	1.92519	Up	0.846616	SCIN	Sus scrofa scinderin (SCIN), mRNA
XM_003483462.2	2253	28.9503	4.24681	-2.76913	Down	0.909885	ADORA2A	PREDICTED: Sus scrofa adenosine A2a receptor (ADORA2A), mRNA
XM_003128664.2	2902	25.2194	4.32126	-2.54501	Down	0.893728	SYNDIG1L	PREDICTED: Sus scrofa synapse differentiation inducing 1-like (SYNDIG1L), mRNA
NM_001244743.1	621	6.12197	22.9065	1.90369	Up	0.841651	NDUFC2	Sus scrofa NADH dehydrogenase (ubiquinone) 1, subcomplex unknown, 2, 14.5kDa (NDUFC2), mRNA
NM_001243655.1	5114	26.2661	2.13509	-3.62083	Down	0.948245	COL1A2	Sus scrofa collagen, type I, alpha 2 (COL1A2), mRNA
NM_001130224.1	1302	2.54823	24.8261	3.28429	Up	0.933168	SLA-DQA1	Sus scrofa MHC class II histocompatibility antigen SLA-DQA (SLA-DQA1), mRNA
XM_005670174.1	5169	5.80531	20.1874	1.79801	Up	0.82935	PARP14	PREDICTED: Sus scrofa poly (ADP-ribose) polymerase family, member 14 (PARP14), mRNA
XM_005667992.1	1734	5.7068	19.9384	1.80479	Up	0.829098	LOC396634	PREDICTED: Sus scrofa receptor-type tyrosine-protein phosphatase C-like (LOC396634), partial mRNA
XM_005665639.1	1498	24.6531	0.292574	-6.39682	Down	0.985736	SCGN	PREDICTED: Sus scrofa secretagogin, EF-hand calcium binding protein (SCGN), transcript variant X1, mRNA
NM_001113703.1	1068	5.87853	19.0573	1.69682	Up	0.816587	SLA-8	Sus scrofa MHC class I antigen 8 (SLA-8), mRNA
XM_003483343.2	2532	19.3581	3.57145	-2.43836	Down	0.879716	CHODL	PREDICTED: Sus scrofa chondrolectin (CHODL), transcript variant X1, mRNA
XM_003133475.3	1917	18.7475	4.1242	-2.18451	Down	0.861413	DLX1	PREDICTED: Sus scrofa distal-less homeobox 1 (DLX1), transcript variant 1, mRNA
XM_003356352.2	872	20.3489	2.49101	-3.03015	Down	0.916491	LOC100623971	PREDICTED: Sus scrofa guanine nucleotide-binding protein G(olf) subunit alpha-like (LOC100623971), partial mRNA
NM_001160088.1	489	2.16313	20.1776	3.22156	Up	0.926688	UBD	Sus scrofa ubiquitin D (UBD), mRNA
XR_306740.1	3981	16.7356	5.5837	-1.58363	Down	0.800303	MOBP	PREDICTED: Sus scrofa myelin-associated oligodendrocyte basic protein (MOBP), transcript variant X5, misc_RNA
NM_213776.1	1023	3.36679	18.6932	2.47306	Up	0.883152	CD2	Sus scrofa CD2 molecule (CD2), mRNA
XM_003355342.2	1543	4.06768	17.8291	2.13196	Up	0.856616	RAC2	PREDICTED: Sus scrofa ras-related C3 botulinum toxin substrate 2 (rho family, small GTP binding protein Rac2) (RAC2), mRNA
XM_005659651.1	762	5.02112	16.8395	1.74577	Up	0.820514	LOC100738527	PREDICTED: Sus scrofa beta-2-microglobulin-like (LOC100738527), transcript variant X2, mRNA
XM_003131447.1	612	0.01	21.1724	11.048	Up	0.985217	LOC100517674	PREDICTED: Sus scrofa keratin-associated protein 3-1-like (LOC100517674), mRNA
NM_214392.2	1269	2.43087	18.619	2.93723	Up	0.909983	LYZ	Sus scrofa lysozyme (LYZ), mRNA
NM_001097415.1	866	2.65937	18.056	2.76332	Up	0.900151	LY86	Sus scrofa lymphocyte antigen 86 (LY86), mRNA
XM_003356961.2	1324	4.07248	16.6375	2.03046	Up	0.846181	IGJ	PREDICTED: Sus scrofa immunoglobulin J polypeptide, linker protein for immunoglobulin alpha and mu polypeptides (IGJ), transcript variant 1, mRNA
XM_005661091.1	677	0.187517	20.08	6.74259	Up	0.982819	LOC733603	PREDICTED: Sus scrofa serum amyloid A2 (LOC733603), transcript variant X1, mRNA
NM_001130226.1	869	14.598	4.06662	-1.84387	Down	0.823165	CALB1	Sus scrofa calbindin 1, 28kDa (CALB1), mRNA
XM_001927740.3	2020	13.5434	4.20025	-1.68904	Down	0.804945	CYR61	PREDICTED: Sus scrofa cysteine-rich, angiogenic inducer, 61 (CYR61), mRNA
NM_001044581.1	2280	3.42754	14.1231	2.04281	Up	0.842352	TAP1	Sus scrofa transporter 1, ATP-binding cassette, sub-family B (MDR/TAP) (TAP1), mRNA
XM_003129808.3	2389	17.0123	0.297794	-5.83612	Down	0.977208	MMP-13	PREDICTED: Sus scrofa matrix metalloproteinase 13 precursor (MMP-13), mRNA
NM_001278781.1	6638	3.20932	13.8628	2.11088	Up	0.845662	NLRC5	Sus scrofa NLR family, CARD domain containing 5 (NLRC5), mRNA
XM_003361975.1	1579	2.50241	13.8185	2.46521	Up	0.874442	EMR4	PREDICTED: Sus scrofa EGF-like module containing, mucin-like, hormone receptor-like sequence 4 (EMR4), partial mRNA
XM_005665688.1	1363	3.50566	12.6859	1.85547	Up	0.818705	SLA-5	PREDICTED: Sus scrofa MHC class I antigen 5 (SLA-5), mRNA
XM_005670296.1	2956	3.21131	12.9116	2.00743	Up	0.836517	SAMSN1	PREDICTED: Sus scrofa SAM domain, SH3 domain and nuclear localization signals 1 (SAMSN1), mRNA
NM_001037961.1	903	2.10788	14.0121	2.73281	Up	0.891638	PSMB9	Sus scrofa proteasome (prosome, macropain) subunit, beta type, 9 (large multifunctional peptidase 2) (PSMB9), mRNA
NM_001244529.1	1186	3.18894	12.6482	1.98779	Up	0.83245	NKG7	Sus scrofa natural killer cell group 7 sequence (NKG7), mRNA
XM_005667614.1	5116	13.7232	2.06333	-2.73357	Down	0.890937	COL1A2	PREDICTED: Sus scrofa collagen, type I, alpha 2 (COL1A2), transcript variant X1, mRNA
NM_001004040.1	2333	12.4845	3.22805	-1.95141	Down	0.826994	PDYN	Sus scrofa prodynorphin (PDYN), mRNA
XM_005669049.1	881	3.04684	12.4264	2.02803	Up	0.836124	CCL8	PREDICTED: Sus scrofa chemokine (C-C motif) ligand 8 (CCL8), transcript variant X1, mRNA
XM_003483761.2	2230	13.6068	1.70375	-2.99754	Down	0.904471	PRSS56	PREDICTED: Sus scrofa protease, serine, 56 (PRSS56), mRNA
NM_001077224.1	831	15.0251	0.256765	-5.87078	Down	0.974375	SCGN	Sus scrofa secretagogin, EF-hand calcium binding protein (SCGN), mRNA
XM_003132501.3	3496	12.8862	1.94569	-2.72748	Down	0.888847	MME	PREDICTED: Sus scrofa membrane metallo-endopeptidase (MME), transcript variant 1, mRNA
XM_001929587.5	3388	12.7526	1.97566	-2.69039	Down	0.886028	NPR1	PREDICTED: Sus scrofa natriuretic peptide receptor A/guanylate cyclase A (atrionatriuretic peptide receptor A) (NPR1), partial mRNA
XM_003129352.2	863	2.74441	11.9664	2.12442	Up	0.840585	LOC100525175	PREDICTED: Sus scrofa placenta-specific gene 8 protein-like (LOC100525175), transcript variant X1, mRNA
XM_005663411.1	427	14.3739	0.321024	-5.48463	Down	0.971093	LOC100626168	PREDICTED: Sus scrofa protein S100-A5-like (LOC100626168), transcript variant X3, mRNA
NM_001164515.1	351	2.2287	12.3425	2.46936	Up	0.870529	CCL8	Sus scrofa chemokine (C-C motif) ligand 8 (CCL8), mRNA
XM_005658961.1	940	2.87826	11.3986	1.9856	Up	0.82813	LOC100624694	PREDICTED: Sus scrofa leukocyte antigen CD37-like (LOC100624694), mRNA
NM_213976.1	3400	3.10177	10.9643	1.82164	Up	0.80984	CD163	Sus scrofa CD163 molecule (CD163), mRNA
XM_003360091.3	1828	3.04296	10.588	1.79889	Up	0.806306	LOC100621559	PREDICTED: Sus scrofa uncharacterized LOC100621559 (LOC100621559), mRNA
NM_001185143.1	1933	0.667024	12.8399	4.26675	Up	0.951878	SLA-DOA	Sus scrofa major histocompatibility complex, class II, DO alpha (SLA-DOA), mRNA
NM_001243714.1	2174	2.70338	10.5104	1.95898	Up	0.820135	CD48	Sus scrofa CD48 molecule (CD48), mRNA
NM_001113704.1	1429	2.12996	10.7827	2.33982	Up	0.855368	SLA-6	Sus scrofa MHC class I antigen 6 (SLA-6), mRNA
XM_003133727.2	2850	11.5083	1.07896	-3.41495	Down	0.919535	ECEL1	PREDICTED: Sus scrofa endothelin converting enzyme-like 1 (ECEL1), mRNA
XM_003132491.4	2005	2.66761	9.90903	1.89319	Up	0.812141	P2RY13	PREDICTED: Sus scrofa purinergic receptor P2Y, G-protein coupled, 13 (P2RY13), mRNA
XM_003481758.2	1258	10.3857	1.1095	-3.22661	Down	0.907178	NTS	PREDICTED: Sus scrofa neurotensin (NTS), mRNA
XM_003481814.2	257	2.05871	9.28077	2.1725	Up	0.834483	LOC100739663	PREDICTED: Sus scrofa metallothionein-1C-like (LOC100739663), transcript variant X1, mRNA
NM_001113705.1	1063	1.65058	9.62852	2.54434	Up	0.863979	SLA-DMA	Sus scrofa SLA-DM alpha chain (SLA-DMA), mRNA
XM_003133477.2	2453	8.9146	2.10431	-2.08283	Down	0.824175	DLX2	PREDICTED: Sus scrofa distal-less homeobox 2 (DLX2), mRNA
XM_001926239.1	2136	1.18742	9.44188	2.99124	Up	0.889773	STX11	PREDICTED: Sus scrofa syntaxin 11 (STX11), mRNA
XM_003122523.2	1310	1.33967	9.23511	2.78525	Up	0.878131	CTSW	PREDICTED: Sus scrofa cathepsin W (CTSW), mRNA
NM_214037.1	1908	1.19694	9.29993	2.95787	Up	0.887444	AMBN	Sus scrofa ameloblastin (enamel matrix protein) (AMBN), mRNA
NM_214227.1	1241	1.24389	9.23618	2.89244	Up	0.883727	CD3E	Sus scrofa CD3e molecule, epsilon (CD3-TCR complex) (CD3E), mRNA
NM_001159660.1	870	7.78579	1.69977	-2.1955	Down	0.827625	DLX5	Sus scrofa distal-less homeobox 5 (DLX5), mRNA
XM_005669174.1	1598	1.54817	7.72504	2.31898	Up	0.835788	SR-PSOX	PREDICTED: Sus scrofa scavenger receptor for phosphatidylserine and oxidized low density lipoprotein (SR-PSOX), transcript variant X1, mRNA
NM_213768.1	1206	0.192534	8.96665	5.54138	Up	0.95523	SLA-7	Sus scrofa MHC class I antigen 7 (SLA-7), mRNA
XM_003481681.2	2255	7.31879	1.80924	-2.01623	Down	0.808255	RERG	PREDICTED: Sus scrofa RAS-like, estrogen-regulated, growth inhibitor (RERG), mRNA
XM_005655042.1	1600	1.5691	7.35119	2.22804	Up	0.826545	LOC100627004	PREDICTED: Sus scrofa interferon-induced transmembrane protein 1-like (LOC100627004), transcript variant X2, mRNA
XM_003481158.2	863	0.686987	8.10874	3.56112	Up	0.910685	LOC100736718	PREDICTED: Sus scrofa uncharacterized LOC100736718 (LOC100736718), mRNA
XM_003133254.3	1270	1.14857	7.27586	2.66327	Up	0.857373	ARHGAP15	PREDICTED: Sus scrofa Rho GTPase activating protein 15 (ARHGAP15), mRNA
XM_003131430.3	1698	0.01	7.75346	9.5987	Up	0.953631	KRT34	PREDICTED: Sus scrofa keratin 34 (KRT34), mRNA
XM_003131173.3	3604	1.40655	6.07387	2.11046	Up	0.802477	RHBDF2	PREDICTED: Sus scrofa rhomboid 5 homolog 2 (Drosophila) (RHBDF2), mRNA
XM_003127146.2	1149	6.42631	1.00062	-2.6831	Down	0.851356	MIA	PREDICTED: Sus scrofa melanoma inhibitory activity (MIA), mRNA
XM_003358920.2	911	0.185876	7.18768	5.27311	Up	0.942579	LOC100626583	PREDICTED: Sus scrofa keratin-associated protein 11-1-like (LOC100626583), mRNA
XR_135154.2	1743	0.812626	6.55975	3.01298	Up	0.871806	LOC100739725	PREDICTED: Sus scrofa uncharacterized LOC100739725 (LOC100739725), misc_RNA
XM_003122449.2	2132	5.86949	1.35316	-2.1169	Down	0.800906	LOC100525027	PREDICTED: Sus scrofa double C2-like domain-containing protein gamma-like (LOC100525027), transcript variant X1, mRNA
XM_003130164.4	1205	5.955	1.25498	-2.24644	Down	0.813641	TAC1	PREDICTED: Sus scrofa tachykinin, precursor 1 (TAC1), transcript variant X2, mRNA
XM_005665687.1	1310	1.28982	5.76709	2.16067	Up	0.804903	SLA-1	PREDICTED: Sus scrofa MHC class I antigen 1 (SLA-1), transcript variant X2, mRNA
XM_005653901.1	1578	0.01	7.04572	9.4606	Up	0.94882	KRT33B	PREDICTED: Sus scrofa keratin 33B (KRT33B), mRNA
NM_214076.1	1648	1.12859	5.86257	2.37701	Up	0.822688	KMO	Sus scrofa kynurenine 3-monooxygenase (kynurenine 3-hydroxylase) (KMO), mRNA
NM_001101815.1	2574	0.821256	6.13714	2.90166	Up	0.861567	C2	Sus scrofa complement component 2 (C2), mRNA
XM_005653842.1	2604	5.66531	1.27524	-2.15139	Down	0.802477	LOC100519511	PREDICTED: Sus scrofa uncharacterized LOC100519511 (LOC100519511), transcript variant X1, mRNA
XM_005653926.1	1295	5.73594	1.17859	-2.28296	Down	0.81315	PPP1R1B	PREDICTED: Sus scrofa protein phosphatase 1, regulatory (inhibitor) subunit 1B (PPP1R1B), transcript variant X2, mRNA
XM_005654076.1	1308	6.59723	0.279082	-4.5631	Down	0.928876	CHODL	PREDICTED: Sus scrofa chondrolectin (CHODL), transcript variant X2, mRNA
XM_003358918.2	507	0.01	6.79205	9.4077	Up	0.946829	LOC100626387	PREDICTED: Sus scrofa keratin-associated protein 8-1-like (LOC100626387), mRNA
XM_005662139.1	3041	0.549128	6.12597	3.47972	Up	0.891301	CIITA	PREDICTED: Sus scrofa class II, major histocompatibility complex, transactivator (CIITA), mRNA
XM_003129236.3	1767	5.76998	0.89325	-2.69143	Down	0.845045	NDST4	PREDICTED: Sus scrofa N-deacetylase/N-sulfotransferase (heparan glucosaminyl) 4 (NDST4), partial mRNA
XR_307520.1	825	0.10775	6.48797	5.91201	Up	0.940475	LOC102161607	PREDICTED: Sus scrofa immunoglobulin lambda-like polypeptide 5-like (LOC102161607), misc_RNA
XM_001927016.5	1952	5.31802	1.11476	-2.25416	Down	0.805745	SYT10	PREDICTED: Sus scrofa synaptotagmin X (SYT10), mRNA
XM_005674369.1	2028	5.7952	0.550423	-3.39625	Down	0.884246	LOC100513699	PREDICTED: Sus scrofa solute carrier family 35 member D3-like (LOC100513699), mRNA
XM_005663241.1	2709	0.234159	5.95513	4.66857	Up	0.924682	FCRL3	PREDICTED: Sus scrofa Fc receptor-like 3 (FCRL3), mRNA
XM_003131454.1	685	0.01	6.14472	9.2632	Up	0.940784	LOC100518930	PREDICTED: Sus scrofa keratin-associated protein 2-1-like (LOC100518930), mRNA
NM_214209.1	1445	5.3715	0.503914	-3.41408	Down	0.879464	ACP5	Sus scrofa acid phosphatase 5, tartrate resistant (ACP5), mRNA
XR_299595.1	474	0.356383	5.50888	3.95026	Up	0.902354	LOC102163082	PREDICTED: Sus scrofa uncharacterized LOC102163082 (LOC102163082), misc_RNA
NM_213805.1	1578	0.670195	5.17125	2.94786	Up	0.852366	OLR1	Sus scrofa oxidized low density lipoprotein (lectin-like) receptor 1 (OLR1), mRNA
XM_005659400.1	1017	0.747859	4.97578	2.73408	Up	0.837317	FAM26F	PREDICTED: Sus scrofa family with sequence similarity 26, member F (FAM26F), mRNA
NM_214202.1	526	0.723269	4.72857	2.7088	Up	0.832646	TYROBP	Sus scrofa TYRO protein tyrosine kinase binding protein (TYROBP), mRNA
XM_003360451.3	2137	5.40845	0.0402984	-7.06835	Down	0.931863	FRMD7	PREDICTED: Sus scrofa FERM domain containing 7 (FRMD7), mRNA
XM_001925619.4	1299	4.9701	0.478421	-3.37692	Down	0.872717	LOC404701	PREDICTED: Sus scrofa osterix (LOC404701), transcript variant 1, mRNA
XM_005661249.1	1265	0.734782	4.56786	2.63613	Up	0.825269	C2H19orf38	PREDICTED: Sus scrofa chromosome 2 open reading frame, human C19orf38 (C2H19orf38), mRNA
XM_005660030.1	753	0.0610166	5.14468	6.39774	Up	0.927487	ISG20	PREDICTED: Sus scrofa interferon stimulated exonuclease gene 20kDa (ISG20), mRNA
XM_005662239.1	387	5.01476	0.01	-8.97004	Down	0.927838	GNG13	PREDICTED: Sus scrofa guanine nucleotide binding protein (G protein), gamma 13 (GNG13), transcript variant X2, mRNA
XM_003126153.4	1962	0.107701	4.82102	5.48423	Up	0.919142	KRT81	PREDICTED: Sus scrofa keratin 81 (KRT81), transcript variant 1, mRNA
XM_003130163.4	1160	4.22121	0.555138	-2.92674	Down	0.836475	TAC1	PREDICTED: Sus scrofa tachykinin, precursor 1 (TAC1), transcript variant X1, mRNA
XM_003124852.2	2741	4.18086	0.555221	-2.91267	Down	0.834792	SLC5A7	PREDICTED: Sus scrofa solute carrier family 5 (sodium/choline cotransporter), member 7 (SLC5A7), mRNA
XM_005668838.1	749	0.230263	4.46379	4.27692	Up	0.896673	LOC102163700	PREDICTED: Sus scrofa keratin-associated protein 2-1-like (LOC102163700), mRNA
XM_003353842.3	357	4.55388	0.0626145	-6.18445	Down	0.918735	LOC100620757	PREDICTED: Sus scrofa membrane-spanning 4-domains subfamily A member 15-like (LOC100620757), partial mRNA
XM_003131455.3	663	0.01	4.55057	8.8299	Up	0.92119	LOC100519107	PREDICTED: Sus scrofa keratin-associated protein 2-1-like (LOC100519107), mRNA
XM_005668844.1	1159	0.01	4.53911	8.82627	Up	0.920994	LOC102164863	PREDICTED: Sus scrofa keratin, high-sulfur matrix protein, B2D-like (LOC102164863), mRNA
XM_005668848.1	901	0.0520413	4.44817	6.41741	Up	0.917417	LOC100738100	PREDICTED: Sus scrofa keratin, high-sulfur matrix protein, B2D-like (LOC100738100), mRNA
XM_005660221.1	1310	0.419596	3.95811	3.23774	Up	0.848818	SIT1	PREDICTED: Sus scrofa signaling threshold regulating transmembrane adaptor 1 (SIT1), mRNA
XM_003123897.3	8488	3.68756	0.59602	-2.62923	Down	0.806783	FBN2	PREDICTED: Sus scrofa fibrillin 2 (FBN2), partial mRNA
NM_001001623.1	1979	0.267403	4.00384	3.90429	Up	0.877879	CXCR6	Sus scrofa chemokine (C-X-C motif) receptor 6 (CXCR6), mRNA
XM_005664488.1	1564	0.405782	3.78775	3.22257	Up	0.844105	LOC102161349	PREDICTED: Sus scrofa B-cell receptor CD22-like (LOC102161349), partial mRNA
XM_005664986.1	987	4.1504	0.01	-8.69711	Down	0.914331	NPPA	PREDICTED: Sus scrofa natriuretic peptide A (NPPA), transcript variant X1, mRNA
XM_005659224.1	750	3.76935	0.324734	-3.53698	Down	0.858888	LOC100516475	PREDICTED: Sus scrofa triadin-like (LOC100516475), partial mRNA
XM_003357447.3	1106	3.68224	0.318407	-3.53164	Down	0.856462	TAC1	PREDICTED: Sus scrofa tachykinin, precursor 1 (TAC1), transcript variant X3, mRNA
XM_003131478.3	643	0.01	3.95744	8.62842	Up	0.911148	LOC100523275	PREDICTED: Sus scrofa keratin, high-sulfur matrix protein, B2D-like (LOC100523275), partial mRNA
NM_001244695.1	1259	0.184591	3.67552	4.31555	Up	0.8829	PLA2G2D	Sus scrofa phospholipase A2, group IID (PLA2G2D), mRNA
XM_003126157.2	1906	0.066498	3.74553	5.81572	Up	0.902732	KRT83	PREDICTED: Sus scrofa keratin 83 (KRT83), mRNA
XM_003480261.2	543	3.61252	0.192935	-4.22681	Down	0.879506	LOC100738555	PREDICTED: Sus scrofa triadin-like (LOC100738555), partial mRNA
XM_005668845.1	526	0.01	3.68214	8.5244	Up	0.905271	LOC100523088	PREDICTED: Sus scrofa keratin-associated protein 1-3-like (LOC100523088), transcript variant X1, mRNA
XM_005659225.1	2575	3.41579	0.154229	-4.46907	Down	0.880053	LOC100738626	PREDICTED: Sus scrofa triadin-like (LOC100738626), mRNA
XM_003131445.1	963	0.01	3.50818	8.45458	Up	0.90147	LOC100517304	PREDICTED: Sus scrofa keratin-associated protein 4-8-like (LOC100517304), transcript variant X1, mRNA
XM_003131453.3	1345	0.0365124	3.47664	6.57316	Up	0.898889	LOC100518750	PREDICTED: Sus scrofa keratin-associated protein 2-1-like (LOC100518750), mRNA
XM_005671129.1	671	0.257663	3.22202	3.64441	Up	0.849365	LOC100155012	PREDICTED: Sus scrofa 40S ribosomal protein S24-like (LOC100155012), transcript variant X5, mRNA
XM_005669803.1	1633	3.29383	0.162915	-4.33757	Down	0.874162	TRH	PREDICTED: Sus scrofa thyrotropin-releasing hormone (TRH), transcript variant X1, mRNA
XM_005663031.1	1349	2.94078	0.316341	-3.21664	Down	0.822001	SLCO5A1	PREDICTED: Sus scrofa solute carrier organic anion transporter family, member 5A1 (SLCO5A1), mRNA
XM_001928460.4	2247	0.197513	2.89915	3.87561	Up	0.849477	ANKRD22	PREDICTED: Sus scrofa ankyrin repeat domain 22 (ANKRD22), mRNA
NM_001195352.1	823	0.154004	2.94201	4.25576	Up	0.862605	MDK	Sus scrofa midkine (neurite growth-promoting factor 2) (MDK), mRNA
XM_003124941.4	625	0.01	3.03267	8.24444	Up	0.888622	LOC100518605	PREDICTED: Sus scrofa E3 ubiquitin-protein ligase RNF181-like (LOC100518605), transcript variant X1, mRNA
NM_001243310.2	609	0.277717	2.62552	3.24092	Up	0.811958	CST7	Sus scrofa cystatin F (leukocystatin) (CST7), mRNA
XM_005660842.1	591	2.7528	0.142463	-4.27224	Down	0.856321	LOC100512946	PREDICTED: Sus scrofa membrane-spanning 4-domains subfamily A member 15-like (LOC100512946), mRNA
XM_005663187.1	1535	0.110315	2.70132	4.61397	Up	0.8621	SLAMF7	PREDICTED: Sus scrofa SLAM family member 7 (SLAMF7), mRNA
NM_001244895.1	1605	0.01	2.70945	8.08186	Up	0.878875	KRT31	Sus scrofa keratin 31 (KRT31), mRNA
XM_003133815.4	812	0.0571973	2.58871	5.50014	Up	0.868524	LOC100513317	PREDICTED: Sus scrofa coiled-coil-helix-coiled-coil-helix domain-containing protein 2, mitochondrial-like (LOC100513317), mRNA
XM_005668839.1	939	0.22482	2.3192	3.36678	Up	0.805815	LOC100523463	PREDICTED: Sus scrofa keratin-associated protein 4-8-like (LOC100523463), mRNA
XM_005661092.1	676	0.01	2.26294	7.82206	Up	0.860557	LOC733603	PREDICTED: Sus scrofa serum amyloid A2 (LOC733603), transcript variant X2, mRNA
XR_309463.1	178	2.13329	0.131351	-4.02159	Down	0.823642	LOC102161696	PREDICTED: Sus scrofa uncharacterized LOC102161696 (LOC102161696), misc_RNA
XM_003355156.2	424	2.24335	0.01	-7.80951	Down	0.859814	LOC100626168	PREDICTED: Sus scrofa protein S100-A5-like (LOC100626168), transcript variant X1, mRNA
NM_213868.1	1189	2.09537	0.0724286	-4.8545	Down	0.840613	FCN2	Sus scrofa ficolin (collagen/fibrinogen domain containing lectin) 2 (hucolin) (FCN2), mRNA
XR_305156.1	256	0.165165	1.99586	3.59502	Up	0.800429	LOC102163042	PREDICTED: Sus scrofa uncharacterized LOC102163042 (LOC102163042), misc_RNA
XM_003483962.2	994	1.97405	0.108463	-4.18589	Down	0.820402	KCNK15	PREDICTED: Sus scrofa potassium channel, subfamily K, member 15 (KCNK15), mRNA
XM_005668634.1	4018	1.9897	0.0810911	-4.61687	Down	0.831791	GRIN2C	PREDICTED: Sus scrofa glutamate receptor, ionotropic, N-methyl D-aspartate 2C (GRIN2C), mRNA
XM_005674317.1	3233	0.143767	1.8992	3.72358	Up	0.80005	LOC100624181	PREDICTED: Sus scrofa MHC class II transactivator-like (LOC100624181), mRNA
NM_001160272.1	370	0.119552	1.90201	3.99181	Up	0.809644	S100A12	Sus scrofa S100 calcium binding protein A12 (S100A12), mRNA
XM_003129680.1	492	1.84825	0.0964244	-4.26062	Down	0.814539	OMP	PREDICTED: Sus scrofa olfactory marker protein (OMP), mRNA
XM_005665846.1	846	0.0999583	1.84297	4.20456	Up	0.812772	LOC100513097	PREDICTED: Sus scrofa HLA class II histocompatibility antigen, DRB1-4 beta chain-like (LOC100513097), mRNA
XM_003135179.3	1615	0.10485	1.74064	4.05321	Up	0.80214	CXCR3	PREDICTED: Sus scrofa chemokine (C-X-C motif) receptor 3 (CXCR3), mRNA
XM_003131475.3	965	0.01	1.74398	7.44624	Up	0.832155	LOC100522699	PREDICTED: Sus scrofa keratin-associated protein 4-8-like (LOC100522699), mRNA
XM_005673922.1	973	1.56564	0.051229	-4.93364	Down	0.808522	LOC102162664	PREDICTED: Sus scrofa FERM domain-containing protein 5-like (LOC102162664), mRNA
XM_003131449.2	950	0.01	1.59117	7.31394	Up	0.821804	LOC100518035	PREDICTED: Sus scrofa keratin-associated protein 9-7-like (LOC100518035), mRNA
XM_003355397.3	2558	0.01	1.53484	7.26194	Up	0.817218	KRT84	PREDICTED: Sus scrofa keratin 84 (KRT84), mRNA

## Sheet: Liver 6 dpi DEG
Transcript ID	geneLength	Means-Uninfected_liver	Means-Infected_liver	log2Ratio(Infected_liver/Uninfected_liver)	Up-Down-Regulation(Infected_liver/Uninfected_liver)	Probability	Symbol	Description
NM_001244639.1	1845	6923.04	2835.9	-1.2876	Down	0.804765	HRG	Sus scrofa histidine-rich glycoprotein (HRG), mRNA
XM_001928844.3	1605	1961.79	5100.1	1.37836	Up	0.818466	LOC100156325	PREDICTED: Sus scrofa serpin A3-6-like (LOC100156325), mRNA
NM_001001537.1	2952	1547.26	4353.11	1.49233	Up	0.828378	ITIH4	Sus scrofa inter-alpha-trypsin inhibitor heavy chain family, member 4 (ITIH4), mRNA
NM_214103.1	2732	1145.74	3169.84	1.46812	Up	0.826721	HSP90B1	Sus scrofa heat shock protein 90kDa beta (Grp94), member 1 (HSP90B1), mRNA
NR_046261.1	2302	903.039	2966.17	1.71574	Up	0.859554	RN18S	Sus scrofa 18S ribosomal RNA (RN18S), ribosomal RNA
XR_304346.1	541	878.322	2494.45	1.5059	Up	0.829406	LOC100622791	PREDICTED: Sus scrofa uncharacterized LOC100622791 (LOC100622791), misc_RNA
XM_001927795.5	2189	931.819	2314.31	1.31246	Up	0.807941	HSPA5	PREDICTED: Sus scrofa heat shock 70kDa protein 5 (glucose-regulated protein, 78kDa) (HSPA5), mRNA
XM_005659650.1	835	775.723	2029.19	1.38729	Up	0.819065	LOC100738527	PREDICTED: Sus scrofa beta-2-microglobulin-like (LOC100738527), transcript variant X1, mRNA
NM_213973.1	2456	748.198	1790.45	1.25883	Up	0.800209	HSP90AA1	Sus scrofa heat shock protein 90kDa alpha (cytosolic), class A member 1 (HSP90AA1), mRNA
XM_003483182.2	507	586.63	1716.59	1.54903	Up	0.835957	LOC100737917	PREDICTED: Sus scrofa inter-alpha-trypsin inhibitor heavy chain H4-like (LOC100737917), mRNA
XM_003123966.2	971	1583.52	535.549	-1.56404	Down	0.836433	LECT2	PREDICTED: Sus scrofa leukocyte cell-derived chemotaxin 2 (LECT2), mRNA
NM_001267834.1	2874	535.221	1546.91	1.53118	Up	0.83048	PDIA4	Sus scrofa protein disulfide isomerase family A, member 4 (PDIA4), mRNA
NM_001123146.1	795	177.308	1846.1	3.38015	Up	0.965034	NNMT	Sus scrofa nicotinamide N-methyltransferase (NNMT), mRNA
NM_001044569.1	1323	1154.81	446.094	-1.37223	Down	0.816702	AKR1C1	Sus scrofa aldo-keto reductase family 1 member C1-like (LOC733634), mRNA
XM_003122937.2	1001	401.015	1099.3	1.45486	Up	0.824619	LOC100525680	PREDICTED: Sus scrofa serum amyloid A-2 protein-like (LOC100525680), transcript variant X1, mRNA
NM_214412.1	2868	1290.98	87.4779	-3.8834	Down	0.980346	CYP1A1	Sus scrofa cytochrome P450 1A1 (CYP1A1), mRNA
XM_003129311.2	1694	1167.71	154.516	-2.91785	Down	0.944874	ADH4	PREDICTED: Sus scrofa alcohol dehydrogenase 4 (class II), pi polypeptide (ADH4), mRNA
NM_001008691.1	1173	73.313	1062.74	3.85758	Up	0.979794	CXCL10	Sus scrofa chemokine (C-X-C motif) ligand 10 (CXCL10), mRNA
NM_001097427.1	1737	239.414	818.296	1.77311	Up	0.863405	SLA-3	Sus scrofa MHC class I antigen 3 (SLA-3), mRNA
NM_001113706.1	1256	236.679	818.007	1.78918	Up	0.864402	SLA-DRA	Sus scrofa MHC class II DR-alpha (SLA-DRA), mRNA
XM_005665693.1	644	271.717	749.7	1.46421	Up	0.824956	LOC100736977	PREDICTED: Sus scrofa HLA class I histocompatibility antigen, A-3 alpha chain-like (LOC100736977), mRNA
XM_005655792.1	331	9.73957	865.047	6.47278	Up	0.99911	LOC100739663	PREDICTED: Sus scrofa metallothionein-1C-like (LOC100739663), transcript variant X2, mRNA
NR_046250.1	156	98.8047	721.093	2.86753	Up	0.942358	RN5-8S	Sus scrofa 5.8S ribosomal RNA (RN5-8S), ribosomal RNA
NM_001134824.1	1963	579.104	228.26	-1.34315	Down	0.811624	CYP3A46	Sus scrofa cytochrome P450 3A46 (CYP3A46), mRNA
XM_005666547.1	780	203.787	598.929	1.55532	Up	0.835834	LAP3	PREDICTED: Sus scrofa leucine aminopeptidase 3 (LAP3), mRNA
NM_214388.1	1388	24.132	748.577	4.95513	Up	0.995182	APOA4	Sus scrofa apolipoprotein A-IV (APOA4), mRNA
XM_003356870.3	822	215.913	534.126	1.30673	Up	0.80699	LOC100627689	PREDICTED: Sus scrofa cytosol aminopeptidase-like (LOC100627689), mRNA
NM_213769.1	2274	115.107	614.913	2.41741	Up	0.91669	STAT1	Sus scrofa signal transducer and activator of transcription 1, 91kDa (STAT1), mRNA
XM_005656503.1	1835	533.124	122.408	-2.12277	Down	0.894857	MSMO1	PREDICTED: Sus scrofa methylsterol monooxygenase 1 (MSMO1), transcript variant X1, mRNA
XM_005665686.1	1586	148.241	485.744	1.71225	Up	0.85805	SLA-1	PREDICTED: Sus scrofa MHC class I antigen 1 (SLA-1), transcript variant X1, mRNA
NM_214385.1	1188	473.327	159.667	-1.56777	Down	0.836218	PTGR1	Sus scrofa prostaglandin reductase 1 (PTGR1), mRNA
NM_214417.1	1791	559.141	70.5071	-2.98737	Down	0.948157	CYP2A19	Sus scrofa cytochrome P450 2A19 (CYP2A19), mRNA
NM_001246242.1	1105	153.238	471.881	1.62265	Up	0.85179	LOC100513601	Sus scrofa patr class I histocompatibility antigen, A-126 alpha chain-like (LOC100513601), mRNA
XM_001929542.3	855	140.223	483.152	1.78475	Up	0.863436	SDF2L1	PREDICTED: Sus scrofa stromal cell-derived factor 2-like 1 (SDF2L1), transcript variant 1, mRNA
NM_001024696.1	1696	156.514	455.043	1.53971	Up	0.83048	TNFSF10	Sus scrofa tumor necrosis factor (ligand) superfamily, member 10 (TNFSF10), mRNA
XM_005660174.1	2208	481.663	105.409	-2.19203	Down	0.899168	PSAT1	PREDICTED: Sus scrofa phosphoserine aminotransferase 1 (PSAT1), mRNA
NM_001167649.1	1167	469.396	105.398	-2.15496	Down	0.896576	HSD17B2	Sus scrofa hydroxysteroid (17-beta) dehydrogenase 2 (HSD17B2), mRNA
NM_001167648.1	1476	440.175	112.97	-1.96213	Down	0.876569	FDFT1	Sus scrofa farnesyl-diphosphate farnesyltransferase 1 (FDFT1), mRNA
XM_001925080.4	1320	123.032	401.722	1.70716	Up	0.857897	PPA1	PREDICTED: Sus scrofa pyrophosphatase (inorganic) 1 (PPA1), mRNA
XM_005662366.1	3493	149.158	374.093	1.32656	Up	0.810396	IL1R1	PREDICTED: Sus scrofa interleukin 1 receptor, type I (IL1R1), mRNA
NM_214279.1	841	135.038	368.246	1.4473	Up	0.823606	PSME2	Sus scrofa proteasome (prosome, macropain) activator subunit 2 (PA28 beta) (PSME2), mRNA
NM_214421.1	1702	399.232	72.1904	-2.46735	Down	0.919421	CYP2E1	Sus scrofa cytochrome P450, family 2, subfamily E, polypeptide 1 (CYP2E1), mRNA
XM_003124561.4	3670	331.344	110.41	-1.58545	Down	0.845853	ACSM2B	PREDICTED: Sus scrofa acyl-CoA synthetase medium-chain family member 2B (ACSM2B), mRNA
XM_003129067.2	1909	325.983	98.1651	-1.73151	Down	0.858971	LOC100515394	PREDICTED: Sus scrofa UDP-glucuronosyltransferase 2C1-like (LOC100515394), mRNA
NM_213766.1	1926	88.2521	321.844	1.86666	Up	0.870938	HSP70.2	Sus scrofa heat shock protein 70.2 (HSP70.2), mRNA
XM_005666549.1	1263	110.088	298.421	1.43869	Up	0.821704	LOC100739772	PREDICTED: Sus scrofa uncharacterized LOC100739772 (LOC100739772), mRNA
NM_214003.1	1405	284.668	111.681	-1.3499	Down	0.81124	IGFBP2	Sus scrofa insulin-like growth factor binding protein 2, 36kDa (IGFBP2), mRNA
NM_213909.1	1370	316.643	70.3668	-2.16989	Down	0.897281	GLUL	Sus scrofa glutamate-ammonia ligase (GLUL), mRNA
XM_003126783.4	1468	81.4233	295.401	1.85916	Up	0.870017	CRELD2	PREDICTED: Sus scrofa cysteine-rich with EGF-like domains 2 (CRELD2), transcript variant 1, mRNA
NM_214117.1	411	39.3611	331.073	3.07231	Up	0.95164	HAMP	Sus scrofa hepcidin antimicrobial peptide (HAMP), mRNA
NM_001195105.1	837	300.36	69.0926	-2.12009	Down	0.894197	IGFBP1	Sus scrofa insulin-like growth factor binding protein 1 (IGFBP1), mRNA
NM_214391.1	891	87.2363	258.288	1.56598	Up	0.835251	FCGR3B	Sus scrofa Fc fragment of IgG, low affinity IIIb, receptor (CD16b) (FCGR3B), mRNA
NM_001244350.1	1139	247.252	89.8713	-1.46005	Down	0.823407	CMBL	Sus scrofa carboxymethylenebutenolidase homolog (Pseudomonas) (CMBL), mRNA
XM_005663710.1	3558	10.3754	326.727	4.97685	Up	0.994661	GBP1	PREDICTED: Sus scrofa guanylate binding protein 1, interferon-inducible (GBP1), transcript variant X1, mRNA
NM_001003926.2	1453	246.576	81.7649	-1.59248	Down	0.845255	ANGPTL3	Sus scrofa angiopoietin-like 3 (ANGPTL3), mRNA
NM_001113694.1	1194	68.7939	238.984	1.79656	Up	0.864126	SLA-DQB1	Sus scrofa SLA-DQ beta1 domain (SLA-DQB1), mRNA
NM_001097413.1	2081	30.6912	269.251	3.13306	Up	0.953711	IRF1	Sus scrofa interferon regulatory factor 1 (IRF1), mRNA
NM_001160080.1	1481	221.862	72.8089	-1.60747	Down	0.845715	DGAT2	Sus scrofa diacylglycerol O-acyltransferase 2 (DGAT2), mRNA
NM_214166.1	1008	213.966	79.0701	-1.43618	Down	0.820752	SUS2DD	Sus scrofa dimeric dihydrodiol dehydrogenase (SUS2DD), mRNA
XM_003482521.2	6555	19.4101	270.383	3.80013	Up	0.977293	GVIN1	PREDICTED: Sus scrofa GTPase, very large interferon inducible 1 (GVIN1), mRNA
NM_001246215.1	462	20.3922	247.246	3.59986	Up	0.971095	UBE2L6	Sus scrofa ubiquitin-conjugating enzyme E2L 6 (UBE2L6), mRNA
NM_001044565.1	989	47.7805	217.558	2.18691	Up	0.898002	PSMB10	Sus scrofa proteasome (prosome, macropain) subunit, beta type, 10 (PSMB10), mRNA
NM_001171750.1	1489	223.206	39.4544	-2.50012	Down	0.920249	FADS2	Sus scrofa fatty acid desaturase 2 (FADS2), mRNA
NM_214355.1	1652	180.655	73.6799	-1.29389	Down	0.801099	EPHX1	Sus scrofa epoxide hydrolase 1, microsomal (xenobiotic) (EPHX1), mRNA
NM_213781.1	5134	220.303	30.1234	-2.87053	Down	0.9409	SCD	Sus scrofa stearoyl-CoA desaturase (delta-9-desaturase) (SCD), mRNA
NM_001097517.1	1466	71.0469	175.692	1.30621	Up	0.804351	BTG3	Sus scrofa BTG family, member 3 (BTG3), mRNA
XM_005665685.1	1494	24.5779	220.639	3.16625	Up	0.954877	LOC100513601	PREDICTED: Sus scrofa patr class I histocompatibility antigen, A-126 alpha chain-like (LOC100513601), transcript variant X1, mRNA
XM_003134142.4	2161	48.8242	196.369	2.0079	Up	0.884946	GM2A	PREDICTED: Sus scrofa GM2 ganglioside activator (GM2A), transcript variant 1, mRNA
NM_001122988.1	2864	210.2	33.2559	-2.66008	Down	0.930375	HMGCR	Sus scrofa 3-hydroxy-3-methylglutaryl-CoA reductase (HMGCR), mRNA
NM_001129948.1	1939	204.058	39.2994	-2.3764	Down	0.912854	GULO	Sus scrofa gulonolactone (L-) oxidase (GULO), mRNA
XM_003483485.2	1786	179.219	63.3796	-1.49964	Down	0.825432	PBLD	PREDICTED: Sus scrofa phenazine biosynthesis-like protein domain containing (PBLD), mRNA
XM_005670289.1	1467	169.984	64.9923	-1.38706	Down	0.815536	GBE1	PREDICTED: Sus scrofa glucan (1,4-alpha-), branching enzyme 1 (GBE1), mRNA
NM_001161755.1	534	65.1093	168.572	1.37243	Up	0.813403	BST2	Sus scrofa bone marrow stromal cell antigen 2 (BST2), mRNA
XM_005657612.1	3548	199.191	26.405	-2.91527	Down	0.943018	HMGCS1	PREDICTED: Sus scrofa 3-hydroxy-3-methylglutaryl-CoA synthase 1 (soluble) (HMGCS1), transcript variant X1, mRNA
XM_001928345.3	1638	193.603	28.5376	-2.76217	Down	0.934779	ACAT2	PREDICTED: Sus scrofa acetyl-CoA acetyltransferase 2 (ACAT2), mRNA
NM_214001.1	2413	160.282	56.2253	-1.51132	Down	0.825739	TFRC	Sus scrofa transferrin receptor (p90, CD71) (TFRC), mRNA
NM_001114062.2	1134	30.3831	184.072	2.59893	Up	0.926724	SLA-DQA1	Sus scrofa MHC class II histocompatibility antigen SLA-DQA (SLA-DQA1), mRNA
XM_005670290.1	608	154.009	57.3021	-1.42636	Down	0.819003	LOC100516938	PREDICTED: Sus scrofa 1,4-alpha-glucan-branching enzyme-like (LOC100516938), mRNA
NM_001004049.1	1700	154.986	56.0458	-1.46746	Down	0.822808	HSD3B1	Sus scrofa hydroxy-delta-5-steroid dehydrogenase, 3 beta- and steroid delta-isomerase 1 (HSD3B1), mRNA
XM_003135038.2	1251	38.6301	169.241	2.13129	Up	0.893262	FUNDC1	PREDICTED: Sus scrofa FUN14 domain containing 1 (FUNDC1), mRNA
NM_001160088.1	489	10.1575	197.347	4.28012	Up	0.986176	UBD	Sus scrofa ubiquitin D (UBD), mRNA
NM_213989.2	2135	148.284	58.8836	-1.33242	Down	0.807558	OCT1	Sus scrofa organic cation transporter 1 (OCT1), mRNA
NM_001113695.1	1223	57.7042	148.771	1.36635	Up	0.812897	SLA-DRB1	Sus scrofa MHC class II histocompatibility antigen SLA-DRB1 (SLA-DRB1), mRNA
XM_003359304.3	1953	152.057	44.8224	-1.76232	Down	0.858664	CYP2C32	PREDICTED: Sus scrofa cytochrome P450 2C32 (CYP2C32), mRNA
NM_001012407.1	1353	47.8442	148.304	1.63214	Up	0.849704	ABHD5	Sus scrofa abhydrolase domain containing 5 (ABHD5), mRNA
NM_214420.1	1957	149.452	41.0616	-1.86382	Down	0.867946	CYP2C49	Sus scrofa cytochrome P450 2C49 (CYP2C49), mRNA
XM_005666124.1	1972	159.913	28.3747	-2.49461	Down	0.9187	CYP1A2	PREDICTED: Sus scrofa cytochrome P450, family 1, subfamily A, polypeptide 2 (CYP1A2), transcript variant X1, mRNA
NM_214425.1	2400	140.303	45.4688	-1.6256	Down	0.849428	CYP4A21	Sus scrofa cytochrome P450, family 4, subfamily A, polypeptide 21 (CYP4A21), mRNA
XM_003359017.3	1208	132.455	50.2863	-1.39726	Down	0.815306	LOC100625332	PREDICTED: Sus scrofa lanosterol synthase-like (LOC100625332), mRNA
NM_001113041.1	1338	168.771	13.7907	-3.6133	Down	0.970573	FADS1	Sus scrofa fatty acid desaturase 1 (FADS1), mRNA
XM_005663716.1	2615	6.6092	171.113	4.69433	Up	0.99147	GBP7	PREDICTED: Sus scrofa guanylate binding protein 7 (GBP7), mRNA
XR_304348.1	1502	48.9594	127.641	1.38244	Up	0.813695	LOC100515902	PREDICTED: Sus scrofa HLA class I histocompatibility antigen, A-11 alpha chain-like (LOC100515902), misc_RNA
XM_005667664.1	1508	49.5971	122.163	1.30048	Up	0.800577	TSPAN13	PREDICTED: Sus scrofa tetraspanin 13 (TSPAN13), mRNA
NM_214127.2	1686	48.1452	118.182	1.29555	Up	0.800439	SOD2	Sus scrofa superoxide dismutase 2, mitochondrial (SOD2), mRNA
NM_001097504.1	3616	38.7472	126.216	1.70374	Up	0.853708	HSPH1	Sus scrofa heat shock 105kDa/110kDa protein 1 (HSPH1), mRNA
XM_003124593.2	2190	21.1118	138.881	2.71773	Up	0.931956	LITAF	PREDICTED: Sus scrofa lipopolysaccharide-induced TNF factor (LITAF), mRNA
XM_005657702.1	1959	31.4939	127.928	2.02219	Up	0.883657	NUB1	PREDICTED: Sus scrofa negative regulator of ubiquitin-like proteins 1 (NUB1), mRNA
XM_005657191.1	3644	113.288	46.0971	-1.29725	Down	0.800209	LOC100625138	PREDICTED: Sus scrofa lanosterol synthase-like (LOC100625138), mRNA
XR_300164.1	1272	118.836	38.7077	-1.61828	Down	0.848124	LOC100513779	PREDICTED: Sus scrofa solute carrier family 22 member 9-like (LOC100513779), misc_RNA
XM_005670174.1	5169	18.1733	137.127	2.91562	Up	0.941713	PARP14	PREDICTED: Sus scrofa poly (ADP-ribose) polymerase family, member 14 (PARP14), mRNA
XM_005670288.1	469	115.867	39.3815	-1.55689	Down	0.831722	LOC100157421	PREDICTED: Sus scrofa 1,4-alpha-glucan-branching enzyme-like (LOC100157421), partial mRNA
XM_005661095.1	537	28.0171	125.092	2.15861	Up	0.894136	LOC100525680	PREDICTED: Sus scrofa serum amyloid A-2 protein-like (LOC100525680), transcript variant X2, mRNA
NM_001114289.2	450	18.3262	131.074	2.83841	Up	0.938123	CXCL9	Sus scrofa chemokine (C-X-C motif) ligand 9 (CXCL9), mRNA
XM_005668827.1	4498	40.1522	102.107	1.34654	Up	0.807266	STAT3	PREDICTED: Sus scrofa signal transducer and activator of transcription 3 (acute-phase response factor) (STAT3), transcript variant X1, mRNA
NM_001044604.1	1418	39.8894	101.594	1.34874	Up	0.80722	PON3	Sus scrofa paraoxonase 3 (PON3), mRNA
XR_300606.1	1623	104.043	35.2782	-1.56033	Down	0.831308	LOC100625950	PREDICTED: Sus scrofa solute carrier family 22 member 1-like (LOC100625950), misc_RNA
NM_001252215.1	3001	122.933	16.3404	-2.91136	Down	0.940793	HMGCS1	Sus scrofa 3-hydroxy-3-methylglutaryl-CoA synthase 1 (soluble) (HMGCS1), mRNA
XM_003482573.2	1165	113.176	25.3312	-2.15958	Down	0.893783	LOC100738008	PREDICTED: Sus scrofa thyroid hormone-inducible hepatic protein-like (LOC100738008), transcript variant 1, mRNA
NM_001131046.1	1062	33.3456	103.436	1.63317	Up	0.848292	IFI30	Sus scrofa interferon, gamma-inducible protein 30 (IFI30), mRNA
NM_213738.1	1910	96.5689	37.9607	-1.34705	Down	0.806867	PGLYRP2	Sus scrofa peptidoglycan recognition protein 2 (PGLYRP2), mRNA
XM_005661094.1	834	18.7182	114.254	2.60973	Up	0.925128	LOC100525856	PREDICTED: Sus scrofa serum amyloid A protein-like (LOC100525856), mRNA
NM_001166489.1	1601	24.8554	102.012	2.03711	Up	0.886051	STEAP4	Sus scrofa STEAP family member 4 (STEAP4), mRNA
XM_003122939.2	867	27.0218	99.4404	1.87971	Up	0.867854	SAA4	PREDICTED: Sus scrofa serum amyloid A4, constitutive (SAA4), mRNA
XM_001924119.3	1757	18.2596	106.628	2.54585	Up	0.921047	PSMB8	PREDICTED: Sus scrofa proteasome (prosome, macropain) subunit, beta type, 8 (large multifunctional peptidase 7) (PSMB8), mRNA
XM_003122542.2	1642	85.0768	33.2024	-1.35748	Down	0.809276	TM7SF2	PREDICTED: Sus scrofa transmembrane 7 superfamily member 2 (TM7SF2), transcript variant X1, mRNA
XM_003353586.3	2686	87.3277	30.901	-1.49879	Down	0.822133	ALDH1B1	PREDICTED: Sus scrofa aldehyde dehydrogenase 1 family, member B1 (ALDH1B1), mRNA
XM_003134559.2	2092	28.814	85.2852	1.56553	Up	0.830556	GIMAP4	PREDICTED: Sus scrofa GTPase, IMAP family member 4 (GIMAP4), partial mRNA
XM_005659012.1	1188	26.6909	85.4289	1.67838	Up	0.85018	SLC25A30	PREDICTED: Sus scrofa kidney mitochondrial carrier protein 1-like (LOC100626629), mRNA
XM_003356476.3	2195	78.1542	26.699	-1.54954	Down	0.828976	LOC100627844	PREDICTED: Sus scrofa cytochrome P450 4A24-like (LOC100627844), partial mRNA
NM_001099930.1	8044	86.3107	15.7883	-2.45068	Down	0.913897	FASN	Sus scrofa fatty acid synthase (FASN), mRNA
XM_001925242.3	1198	73.6504	26.117	-1.4957	Down	0.820952	DNAJC12	PREDICTED: Sus scrofa DnaJ (Hsp40) homolog, subfamily C, member 12 (DNAJC12), mRNA
NM_001037961.1	903	5.6794	93.239	4.03712	Up	0.979441	PSMB9	Sus scrofa proteasome (prosome, macropain) subunit, beta type, 9 (large multifunctional peptidase 2) (PSMB9), mRNA
XM_005662121.1	2141	79.1525	17.0908	-2.21142	Down	0.895778	LOC100738647	PREDICTED: Sus scrofa glutamine synthetase-like (LOC100738647), mRNA
XM_005665844.1	1169	23.2565	72.3017	1.63639	Up	0.846605	SLA-DQA1	PREDICTED: Sus scrofa MHC class II histocompatibility antigen SLA-DQA (SLA-DQA1), transcript variant X1, mRNA
NM_001001641.1	1668	73.1562	21.1442	-1.79072	Down	0.857728	EPHX2	Sus scrofa epoxide hydrolase 2, cytoplasmic (EPHX2), mRNA
NM_001170516.1	303	20.8436	71.2158	1.7726	Up	0.856485	CCL19	Sus scrofa chemokine (C-C motif) ligand 19 (CCL19), mRNA
NM_213812.1	1561	82.7367	8.24667	-3.32664	Down	0.957992	SERPINA6	Sus scrofa serpin peptidase inhibitor, clade A (alpha-1 antiproteinase, antitrypsin), member 6 (SERPINA6), mRNA
NM_001190217.1	815	23.0034	63.6191	1.46761	Up	0.817576	C1H9orf46	Sus scrofa chromosome 9 open reading frame 46 (C1H9orf46), mRNA
XR_298054.1	210	71.1476	13.9399	-2.35159	Down	0.905935	LOC102164585	PREDICTED: Sus scrofa uncharacterized LOC102164585 (LOC102164585), misc_RNA
XM_003480872.2	1225	63.86	21.1537	-1.594	Down	0.838642	ACOT12	PREDICTED: Sus scrofa acyl-CoA thioesterase 12 (ACOT12), mRNA
XM_005657306.1	3191	71.1866	13.019	-2.45099	Down	0.912624	AACS	PREDICTED: Sus scrofa acetoacetyl-CoA synthetase (AACS), mRNA
NM_214340.1	2493	22.197	61.4104	1.46812	Up	0.81727	IL4R	Sus scrofa interleukin 4 receptor (IL4R), mRNA
NM_001123162.1	1904	70.4185	10.4671	-2.75009	Down	0.930022	PHGDH	Sus scrofa phosphoglycerate dehydrogenase (PHGDH), mRNA
XM_003129264.2	3818	58.6976	21.2276	-1.46736	Down	0.816932	LOC100518620	PREDICTED: Sus scrofa cytochrome P450 2U1-like (LOC100518620), mRNA
XM_005652669.1	2977	56.4666	22.1178	-1.35219	Down	0.802725	VNN1	PREDICTED: Sus scrofa vanin 1 (VNN1), transcript variant X1, mRNA
XM_005660030.1	753	3.52763	74.8357	4.40696	Up	0.98478	ISG20	PREDICTED: Sus scrofa interferon stimulated exonuclease gene 20kDa (ISG20), mRNA
XM_003481689.2	1340	12.0965	66.1853	2.45193	Up	0.91221	LOC100520491	PREDICTED: Sus scrofa killer cell lectin-like receptor subfamily B member 1B allele B-like (LOC100520491), mRNA
XR_302321.1	1651	21.3103	56.2286	1.39975	Up	0.809568	LOC102160583	PREDICTED: Sus scrofa uncharacterized LOC102160583 (LOC102160583), misc_RNA
XM_005653954.1	1142	57.0584	18.4999	-1.62492	Down	0.843291	LOC100519796	PREDICTED: Sus scrofa coatomer subunit zeta-2-like (LOC100519796), mRNA
NM_213825.1	974	54.9981	20.5045	-1.42344	Down	0.8117	GALP	Sus scrofa galanin-like peptide (GALP), mRNA
XM_005665927.1	2596	15.2938	59.0677	1.94942	Up	0.868499	PIM1	PREDICTED: Sus scrofa pim-1 oncogene (PIM1), mRNA
XM_005661525.1	936	51.9673	20.5727	-1.33687	Down	0.801329	LOC102162014	PREDICTED: Sus scrofa acyl-coenzyme A thioesterase 12-like (LOC102162014), mRNA
NM_001105293.1	2679	11.5259	58.0764	2.33308	Up	0.903403	MUC13	Sus scrofa mucin 13, cell surface associated (MUC13), mRNA
NM_214064.1	2080	60.0405	9.06591	-2.72741	Down	0.928411	FMO1	Sus scrofa flavin containing monooxygenase 1 (FMO1), mRNA
NM_001113707.1	1381	12.4587	53.5789	2.10452	Up	0.885161	SLA-DMB	Sus scrofa MHC class II, DM beta (SLA-DMB), mRNA
XM_005666414.1	1397	60.3836	5.1632	-3.54782	Down	0.963837	SERPINA6	PREDICTED: Sus scrofa serpin peptidase inhibitor, clade A (alpha-1 antiproteinase, antitrypsin), member 6 (SERPINA6), transcript variant X1, mRNA
XM_003123844.3	1952	48.6663	14.504	-1.74647	Down	0.851039	P311	PREDICTED: Sus scrofa P311 protein (P311), partial mRNA
XM_005668600.1	11448	16.1286	46.0383	1.51321	Up	0.817761	LOC100513619	PREDICTED: Sus scrofa E3 ubiquitin-protein ligase RNF213-like (LOC100513619), partial mRNA
XM_003360707.2	1828	17.3449	44.7516	1.36743	Up	0.804658	HERC6	PREDICTED: Sus scrofa HECT and RLD domain containing E3 ubiquitin protein ligase family member 6 (HERC6), partial mRNA
NM_001244631.1	3141	15.5938	46.3791	1.57251	Up	0.825815	CKAP4	Sus scrofa cytoskeleton-associated protein 4 (CKAP4), mRNA
XM_003482367.2	3179	54.8471	6.48844	-3.07947	Down	0.945258	KLB	PREDICTED: Sus scrofa klotho beta (KLB), mRNA
XM_001926239.1	2136	6.01006	55.1979	3.19916	Up	0.950505	STX11	PREDICTED: Sus scrofa syntaxin 11 (STX11), mRNA
XM_005656327.1	4224	10.6075	50.2572	2.24424	Up	0.893983	ARRDC4	PREDICTED: Sus scrofa arrestin domain containing 4 (ARRDC4), mRNA
XM_005671311.1	1533	47.9024	12.4991	-1.93828	Down	0.866228	CYP2C49	PREDICTED: Sus scrofa cytochrome P450 2C49 (CYP2C49), transcript variant X2, mRNA
NM_001112678.1	1308	13.0541	46.5167	1.83324	Up	0.857958	SELL	Sus scrofa selectin L (SELL), mRNA
XM_005659651.1	762	15.6584	43.8314	1.48503	Up	0.815996	LOC100738527	PREDICTED: Sus scrofa beta-2-microglobulin-like (LOC100738527), transcript variant X2, mRNA
XM_003353968.3	4485	10.7174	48.6819	2.18342	Up	0.889671	SBNO2	PREDICTED: Sus scrofa strawberry notch homolog 2 (Drosophila) (SBNO2), partial mRNA
XR_309593.1	947	9.25247	49.7186	2.42588	Up	0.908543	LOC102158108	PREDICTED: Sus scrofa uncharacterized LOC102158108 (LOC102158108), misc_RNA
XM_003484206.2	1367	52.3625	6.48243	-3.01393	Down	0.941667	LOC100738359	PREDICTED: Sus scrofa cytochrome P450 2A13-like (LOC100738359), partial mRNA
XM_003128326.2	963	2.3925	56.0744	4.55075	Up	0.984642	LOC100520085	PREDICTED: Sus scrofa proteasome subunit beta type-9-like (LOC100520085), mRNA
XM_003122641.3	2298	41.8936	16.2073	-1.37009	Down	0.804014	DAK	PREDICTED: Sus scrofa dihydroxyacetone kinase 2 homolog (S. cerevisiae) (DAK), transcript variant X1, mRNA
XM_001928679.3	1464	14.5763	43.2532	1.56918	Up	0.824987	ARG2	PREDICTED: Sus scrofa arginase 2 (ARG2), mRNA
XM_005652665.1	3798	3.51748	54.103	3.9431	Up	0.974409	LOC102164268	PREDICTED: Sus scrofa spindlin-1-like (LOC102164268), mRNA
XM_003359989.3	3912	13.7597	43.0462	1.64544	Up	0.842922	LOC100154530	PREDICTED: Sus scrofa tissue transglutaminase homologue; TGH2 (LOC100154530), mRNA
NM_001123196.1	690	10.0969	45.8573	2.18324	Up	0.889196	SOCS3	Sus scrofa suppressor of cytokine signaling 3 (SOCS3), mRNA
XM_001926931.2	3609	41.9592	12.8421	-1.70811	Down	0.846927	MOXD1	PREDICTED: Sus scrofa monooxygenase, DBH-like 1 (MOXD1), mRNA
XR_298764.1	2450	39.4362	15.1358	-1.38155	Down	0.804689	LOC102157546	PREDICTED: Sus scrofa uncharacterized LOC102157546 (LOC102157546), misc_RNA
NM_214162.1	1215	12.1288	42.4108	1.80599	Up	0.855197	CASP1	Sus scrofa caspase 1, apoptosis-related cysteine peptidase (CASP1), mRNA
XM_003482358.2	2389	42.1789	12.0541	-1.80699	Down	0.855181	GBA3	PREDICTED: Sus scrofa glucosidase, beta, acid 3 (GBA3), partial mRNA
XM_005656509.1	2984	39.6648	13.7199	-1.53159	Down	0.817561	UGT2A1	PREDICTED: Sus scrofa UDP glucuronosyltransferase 2 family, polypeptide A1, complex locus (UGT2A1), transcript variant X2, mRNA
NM_001044617.1	1644	38.3955	14.3189	-1.42302	Down	0.80834	SLC22A7	Sus scrofa solute carrier family 22 (organic anion transporter), member 7 (SLC22A7), mRNA
XM_005659400.1	1017	5.88181	46.6664	2.98805	Up	0.939473	FAM26F	PREDICTED: Sus scrofa family with sequence similarity 26, member F (FAM26F), mRNA
XM_005656451.1	1954	37.6929	14.6261	-1.36575	Down	0.802909	LGMN	PREDICTED: Sus scrofa legumain (LGMN), transcript variant X2, mRNA
NM_001005352.2	1506	45.1309	4.57882	-3.30107	Down	0.952561	CYP7A1	Sus scrofa cytochrome P450, family 7, subfamily A, polypeptide 1 (CYP7A1), mRNA
NM_001243029.1	3836	8.44526	40.924	2.27673	Up	0.894213	LIPG	Sus scrofa lipase, endothelial (LIPG), mRNA
XR_131323.2	705	2.58211	46.6582	4.17551	Up	0.977907	LOC100624386	PREDICTED: Sus scrofa uncharacterized LOC100624386 (LOC100624386), misc_RNA
XM_005674483.1	1875	8.49181	40.7277	2.26186	Up	0.893323	JUNB	PREDICTED: Sus scrofa jun B proto-oncogene (JUNB), mRNA
XR_304663.1	302	9.90817	39.2948	1.98765	Up	0.871859	LOC102161588	PREDICTED: Sus scrofa uncharacterized LOC102161588 (LOC102161588), misc_RNA
XM_001925061.2	3046	13.7936	35.287	1.35514	Up	0.801421	HAL	PREDICTED: Sus scrofa histidine ammonia-lyase (HAL), mRNA
XM_003480880.2	3005	9.44227	38.6623	2.03372	Up	0.878487	LOC100737092	PREDICTED: Sus scrofa endoplasmic reticulum aminopeptidase 2-like (LOC100737092), mRNA
XM_005657789.1	1176	36.0796	11.6745	-1.62783	Down	0.839701	EBP	PREDICTED: Sus scrofa emopamil binding protein (sterol isomerase) (EBP), transcript variant X1, mRNA
XM_005665455.1	1572	35.5092	11.9976	-1.56545	Down	0.823115	LOC100737897	PREDICTED: Sus scrofa cytochrome P450 4A24-like (LOC100737897), mRNA
XM_005668587.1	3948	11.8891	34.9582	1.55599	Up	0.822333	RNF213	PREDICTED: Sus scrofa ring finger protein 213 (RNF213), mRNA
XM_003354408.2	690	10.5306	36.0954	1.77723	Up	0.850993	LOC100626247	PREDICTED: Sus scrofa interferon-induced transmembrane protein 1-like (LOC100626247), transcript variant 1, mRNA
XM_005664230.1	218	1.53275	44.6649	4.86494	Up	0.985931	LOC102161347	PREDICTED: Sus scrofa histone demethylase UTY-like (LOC102161347), mRNA
XM_003126184.3	2071	37.2505	8.89814	-2.06568	Down	0.87999	SOAT2	PREDICTED: Sus scrofa sterol O-acyltransferase 2 (SOAT2), mRNA
XR_306946.1	2862	9.84698	35.8973	1.86612	Up	0.859124	LOC100738039	PREDICTED: Sus scrofa uncharacterized LOC100738039 (LOC100738039), misc_RNA
XM_005663340.1	1290	34.9209	10.3151	-1.75933	Down	0.848461	LOC100621940	PREDICTED: Sus scrofa pyruvate kinase PKLR-like (LOC100621940), mRNA
NM_001044580.1	2476	11.2416	32.6466	1.53808	Up	0.816441	STAT3	Sus scrofa signal transducer and activator of transcription 3 (acute-phase response factor) (STAT3), mRNA
XM_005671464.1	1155	33.5761	9.48939	-1.82305	Down	0.854353	TECTB	PREDICTED: Sus scrofa tectorin beta (TECTB), mRNA
XM_005670175.1	2556	8.85603	33.8182	1.93307	Up	0.862208	DTX3L	PREDICTED: Sus scrofa deltex 3-like (Drosophila) (DTX3L), mRNA
XM_003134382.2	1609	7.87698	34.7552	2.14151	Up	0.884148	FOXS1	PREDICTED: Sus scrofa forkhead box S1 (FOXS1), mRNA
NM_214392.2	1269	9.35612	32.5272	1.79767	Up	0.851775	LYZ	Sus scrofa lysozyme (LYZ), mRNA
NM_001278781.1	6638	6.25696	34.8531	2.47775	Up	0.908497	NLRC5	Sus scrofa NLR family, CARD domain containing 5 (NLRC5), mRNA
NM_001243379.1	1294	30.6698	10.2408	-1.5825	Down	0.826751	GSTA4	Sus scrofa glutathione S-transferase alpha 4 (GSTA4), mRNA
XM_005654634.1	1872	29.6428	10.8488	-1.45014	Down	0.808171	LOC102158591	PREDICTED: Sus scrofa anoctamin-1-like (LOC102158591), mRNA
NM_001123216.1	1410	10.6525	28.6312	1.4264	Up	0.805548	ZBP1	Sus scrofa Z-DNA binding protein 1 (ZBP1), mRNA
NM_001097415.1	866	9.37456	28.3688	1.59748	Up	0.831001	LY86	Sus scrofa lymphocyte antigen 86 (LY86), mRNA
NM_001244428.1	956	8.28303	28.3605	1.77565	Up	0.848369	CLIC2	Sus scrofa chloride intracellular channel 2 (CLIC2), mRNA
XM_005659444.1	999	6.54741	29.8486	2.18867	Up	0.885713	PSTPIP2	PREDICTED: Sus scrofa proline-serine-threonine phosphatase interacting protein 2 (PSTPIP2), mRNA
XM_001928460.4	2247	3.39084	32.7346	3.2711	Up	0.948725	ANKRD22	PREDICTED: Sus scrofa ankyrin repeat domain 22 (ANKRD22), mRNA
NM_001159613.1	1708	29.8456	6.20061	-2.26704	Down	0.890837	NQO1	Sus scrofa NAD(P)H dehydrogenase, quinone 1 (NQO1), mRNA
NM_213779.1	309	7.75454	28.233	1.86427	Up	0.85578	CCL4	Sus scrofa chemokine (C-C motif) ligand 4 (CCL4), mRNA
XR_302320.1	961	9.61336	25.391	1.40121	Up	0.800654	LOC102160497	PREDICTED: Sus scrofa uncharacterized LOC102160497 (LOC102160497), misc_RNA
XM_005663706.1	2537	3.85445	30.9472	3.00521	Up	0.937065	GBP6	PREDICTED: Sus scrofa guanylate binding protein family, member 6 (GBP6), mRNA
XM_003129812.4	2722	6.78622	27.393	2.01313	Up	0.871644	CASP4	PREDICTED: Sus scrofa caspase 4, apoptosis-related cysteine peptidase (CASP4), transcript variant X1, mRNA
XM_005662853.1	2947	29.1996	4.92918	-2.56653	Down	0.91224	SQLE	PREDICTED: Sus scrofa squalene epoxidase (SQLE), transcript variant X1, mRNA
XR_135154.2	1743	1.81161	31.7886	4.13317	Up	0.973657	LOC100739725	PREDICTED: Sus scrofa uncharacterized LOC100739725 (LOC100739725), misc_RNA
XR_307541.1	1071	25.1873	8.02509	-1.65011	Down	0.836724	LOC102158284	PREDICTED: Sus scrofa uncharacterized LOC102158284 (LOC102158284), misc_RNA
XM_005673552.1	3198	8.85662	24.1409	1.44665	Up	0.805195	GP91-PHOX	PREDICTED: Sus scrofa NADPH oxidase heavy chain subunit (GP91-PHOX), transcript variant X1, mRNA
NM_213776.1	1023	6.53946	26.4153	2.01413	Up	0.87123	CD2	Sus scrofa CD2 molecule (CD2), mRNA
XM_005674605.1	794	4.49791	28.3963	2.65838	Up	0.918163	CISH	PREDICTED: Sus scrofa cytokine inducible SH2-containing protein (CISH), mRNA
XM_003122678.4	2567	8.33198	24.3551	1.54749	Up	0.816932	SLC15A3	PREDICTED: Sus scrofa solute carrier family 15 (oligopeptide transporter), member 3 (SLC15A3), mRNA
NM_214432.1	2297	24.3439	8.2882	-1.55443	Down	0.816978	CYP51	Sus scrofa cytochrome P450, family 51, subfamily A, polypeptide 1 (CYP51), mRNA
XM_003121214.4	1711	23.8668	8.5235	-1.48549	Down	0.808524	ECHDC1	PREDICTED: Sus scrofa enoyl CoA hydratase domain containing 1 (ECHDC1), transcript variant X1, mRNA
XR_304835.1	478	24.819	7.50017	-1.72645	Down	0.842293	LOC102166909	PREDICTED: Sus scrofa uncharacterized LOC102166909 (LOC102166909), transcript variant X1, misc_RNA
XM_001924531.3	1374	8.356	23.4575	1.48917	Up	0.808325	FAM89A	PREDICTED: Sus scrofa family with sequence similarity 89, member A (FAM89A), mRNA
NM_001113705.1	1063	5.17481	26.4439	2.35336	Up	0.897251	SLA-DMA	Sus scrofa SLA-DM alpha chain (SLA-DMA), mRNA
XR_309594.1	1129	4.48844	26.8503	2.58065	Up	0.912593	PKD1L3	PREDICTED: Sus scrofa polycystic kidney disease 1-like 3 (PKD1L3), transcript variant X2, misc_RNA
NM_001001618.1	3037	6.0291	25.2388	2.06563	Up	0.875725	CCR5	Sus scrofa chemokine (C-C motif) receptor 5 (CCR5), mRNA
XM_003123801.4	1954	6.07656	24.9206	2.03601	Up	0.873915	LOC100525036	PREDICTED: Sus scrofa endoplasmic reticulum aminopeptidase 2-like (LOC100525036), partial mRNA
XM_005672862.1	3104	26.2917	4.58444	-2.51979	Down	0.907975	ACSS2	PREDICTED: Sus scrofa acyl-CoA synthetase short-chain family member 2 (ACSS2), transcript variant X1, mRNA
NM_001044581.1	2280	3.26226	27.5631	3.07879	Up	0.938982	TAP1	Sus scrofa transporter 1, ATP-binding cassette, sub-family B (MDR/TAP) (TAP1), mRNA
XM_005657286.1	5797	4.86275	25.7694	2.40582	Up	0.901117	DDX60	PREDICTED: Sus scrofa DEAD (Asp-Glu-Ala-Asp) box polypeptide 60 (DDX60), mRNA
XM_005654230.1	1526	0.145827	30.4712	7.70704	Up	0.987833	IDO1	PREDICTED: Sus scrofa indoleamine 2,3-dioxygenase 1 (IDO1), transcript variant X1, mRNA
XM_003482749.2	2040	3.84662	26.7138	2.79593	Up	0.924499	LOC100738612	PREDICTED: Sus scrofa cyclic AMP-dependent transcription factor ATF-3-like (LOC100738612), transcript variant 1, mRNA
NM_001128450.1	1210	7.40391	22.5521	1.6069	Up	0.828117	STK19	Sus scrofa serine/threonine kinase 19 (STK19), mRNA
XM_003131173.3	3604	6.53324	23.0624	1.81967	Up	0.849504	RHBDF2	PREDICTED: Sus scrofa rhomboid 5 homolog 2 (Drosophila) (RHBDF2), mRNA
XM_003128306.2	2210	7.67422	21.8651	1.51054	Up	0.808509	LOC100153163	PREDICTED: Sus scrofa MHC class I polypeptide-related sequence B-like (LOC100153163), mRNA
NM_001146126.1	2555	26.8059	2.57405	-3.38044	Down	0.950812	LOC100049690	Sus scrofa adiponutrin (LOC100049690), mRNA
NM_213805.1	1578	7.37227	21.9184	1.57196	Up	0.816702	OLR1	Sus scrofa oxidized low density lipoprotein (lectin-like) receptor 1 (OLR1), mRNA
XM_005672824.1	2464	4.24577	24.4445	2.52541	Up	0.907469	LOC102167710	PREDICTED: Sus scrofa interferon regulatory factor 4-like (LOC102167710), mRNA
NM_213935.1	984	3.2903	25.201	2.93719	Up	0.930943	PSMB8	Sus scrofa proteasome (prosome, macropain) subunit, beta type, 8 (large multifunctional peptidase 7) (PSMB8), mRNA
XM_005662139.1	3041	1.72928	26.6412	3.94542	Up	0.968195	CIITA	PREDICTED: Sus scrofa class II, major histocompatibility complex, transactivator (CIITA), mRNA
NM_001101026.1	2565	24.2396	4.0667	-2.57543	Down	0.911212	SQLE	Sus scrofa squalene epoxidase (SQLE), mRNA
XM_005668254.1	1219	26.2468	2.0542	-3.67549	Down	0.960922	LOC100739304	PREDICTED: Sus scrofa isopentenyl-diphosphate Delta-isomerase 1-like (LOC100739304), transcript variant X2, mRNA
NM_001128469.1	690	20.4332	7.30957	-1.48306	Down	0.805118	ISG15	Sus scrofa ISG15 ubiquitin-like modifier (ISG15), mRNA
NM_214002.1	4566	20.1818	7.33213	-1.46075	Down	0.803185	ITGB3	Sus scrofa integrin, beta 3 (platelet glycoprotein IIIa, antigen CD61) (ITGB3), mRNA
XR_298106.1	2654	6.41906	21.02	1.71133	Up	0.838381	LOC100516245	PREDICTED: Sus scrofa intercellular adhesion molecule 1-like (LOC100516245), misc_RNA
NM_001243883.1	2743	5.7539	21.5848	1.9074	Up	0.855243	CD38	Sus scrofa CD38 molecule (CD38), mRNA
XM_005666558.1	1309	20.6275	6.36044	-1.69737	Down	0.837123	LOC102167689	PREDICTED: Sus scrofa cytosolic beta-glucosidase-like (LOC102167689), mRNA
XM_005665568.1	3830	20.8048	6.17084	-1.75338	Down	0.841051	ELOVL2	PREDICTED: Sus scrofa ELOVL fatty acid elongase 2 (ELOVL2), mRNA
XM_005663310.1	1270	21.5234	5.43424	-1.98575	Down	0.864479	FDPS	PREDICTED: Sus scrofa farnesyl diphosphate synthase (FDPS), transcript variant X2, mRNA
XM_003129352.2	863	5.51688	20.8503	1.91814	Up	0.855381	LOC100525175	PREDICTED: Sus scrofa placenta-specific gene 8 protein-like (LOC100525175), transcript variant X1, mRNA
XM_005654431.1	2722	6.83352	19.143	1.48612	Up	0.805042	ME2	PREDICTED: Sus scrofa malic enzyme 2, NAD(+)-dependent, mitochondrial (ME2), mRNA
NM_001128473.1	3003	0.557406	25.1863	5.49777	Up	0.983798	GBP1	Sus scrofa guanylate binding protein 1, interferon-inducible (GBP1), mRNA
NM_213839.1	2600	1.2073	24.3349	4.33317	Up	0.97424	FAS	Sus scrofa Fas (TNF receptor superfamily, member 6) (FAS), mRNA
XM_003355585.3	4114	4.6123	20.5351	2.15454	Up	0.87798	SLC2A3	PREDICTED: Sus scrofa solute carrier family 2 (facilitated glucose transporter), member 3 (SLC2A3), mRNA
XM_005666770.1	2511	18.5967	6.2888	-1.56419	Down	0.813296	EREG	PREDICTED: Sus scrofa epiregulin (EREG), mRNA
NM_001161643.1	995	18.2259	6.51604	-1.48392	Down	0.802802	CLDN15	Sus scrofa claudin 15 (CLDN15), mRNA
XM_005663711.1	2676	1.37501	22.822	4.05291	Up	0.968732	GBP2	PREDICTED: Sus scrofa guanylate binding protein 2, interferon-inducible (GBP2), transcript variant X1, mRNA
NM_214194.1	1276	6.19064	17.5502	1.50333	Up	0.803753	CD40	Sus scrofa CD40 molecule, TNF receptor superfamily member 5 (CD40), mRNA
NM_001001621.1	2927	4.19457	19.5001	2.21688	Up	0.882276	CCR1	Sus scrofa chemokine (C-C motif) receptor 1 (CCR1), mRNA
XM_001928594.2	2190	17.5217	6.03015	-1.53888	Down	0.806607	FMO5	PREDICTED: Sus scrofa flavin containing monooxygenase 5 (FMO5), transcript variant X1, mRNA
XM_005665934.1	4058	3.15972	20.3138	2.68459	Up	0.915017	ETV7	PREDICTED: Sus scrofa ets variant 7 (ETV7), mRNA
XM_003130179.4	2130	18.7134	4.45379	-2.07096	Down	0.871306	AGMO	PREDICTED: Sus scrofa alkylglycerol monooxygenase (AGMO), transcript variant X1, mRNA
XM_005669865.1	1029	5.32569	17.4255	1.71016	Up	0.835174	LOC102160080	PREDICTED: Sus scrofa uncharacterized LOC102160080 (LOC102160080), mRNA
XM_003125102.4	1710	3.73647	18.8798	2.33709	Up	0.891927	AHSA2	PREDICTED: Sus scrofa AHA1, activator of heat shock 90kDa protein ATPase homolog 2 (yeast) (AHSA2), mRNA
XM_005654035.1	4423	16.9093	5.60498	-1.59304	Down	0.822133	SLC15A2	PREDICTED: Sus scrofa solute carrier family 15 (H+/peptide transporter), member 2 (SLC15A2), transcript variant X1, mRNA
NM_001161637.1	1039	5.75924	16.4584	1.51488	Up	0.803415	CLDN4	Sus scrofa claudin 4 (CLDN4), mRNA
XM_003482164.2	3905	16.6808	5.39414	-1.62872	Down	0.828332	GCLC	PREDICTED: Sus scrofa glutamate-cysteine ligase, catalytic subunit (GCLC), transcript variant 2, mRNA
XM_001927050.3	2415	15.795	5.46023	-1.53243	Down	0.804029	NOV	PREDICTED: Sus scrofa nephroblastoma overexpressed (NOV), mRNA
XR_304632.1	1491	2.41851	18.5314	2.93778	Up	0.926463	LOC102167901	PREDICTED: Sus scrofa uncharacterized LOC102167901 (LOC102167901), misc_RNA
XM_003362048.3	1891	15.8959	4.97092	-1.67707	Down	0.830909	LOC100625071	PREDICTED: Sus scrofa pyruvate kinase PKLR-like (LOC100625071), mRNA
XR_305156.1	256	1.59692	19.2675	3.5928	Up	0.954064	LOC102163042	PREDICTED: Sus scrofa uncharacterized LOC102163042 (LOC102163042), misc_RNA
XM_003122169.4	3839	4.01931	16.8268	2.06574	Up	0.869649	STXBP1	PREDICTED: Sus scrofa syntaxin binding protein 1 (STXBP1), transcript variant X1, mRNA
NM_001025220.1	819	2.97345	17.7966	2.58139	Up	0.906748	PDCD1LG2	Sus scrofa programmed cell death 1 ligand 2 (PDCD1LG2), mRNA
XM_003127827.3	3420	5.07469	15.5126	1.61205	Up	0.821535	MYCL	PREDICTED: Sus scrofa v-myc avian myelocytomatosis viral oncogene lung carcinoma derived homolog (MYCL), mRNA
XM_005653966.1	498	4.47515	15.9396	1.8326	Up	0.84372	LOC100739319	PREDICTED: Sus scrofa vacuolar-sorting protein SNF8-like (LOC100739319), mRNA
XM_005653181.1	1226	16.3157	3.81672	-2.09585	Down	0.871184	MIOX	PREDICTED: Sus scrofa myo-inositol oxygenase (MIOX), transcript variant X3, mRNA
XM_005667286.1	2179	4.87886	14.9792	1.61834	Up	0.825616	CASP4	PREDICTED: Sus scrofa caspase 4, apoptosis-related cysteine peptidase (CASP4), transcript variant X2, mRNA
XR_309570.1	1204	1.80656	17.8813	3.30713	Up	0.942772	LOC102160753	PREDICTED: Sus scrofa uncharacterized LOC102160753 (LOC102160753), misc_RNA
NM_001104956.1	603	5.02488	14.44	1.52291	Up	0.80116	LY96	Sus scrofa lymphocyte antigen 96 (LY96), mRNA
XM_003483456.2	2115	16.8509	2.04688	-3.04133	Down	0.930636	SEC14L3	PREDICTED: Sus scrofa SEC14-like 3 (S. cerevisiae) (SEC14L3), transcript variant X1, mRNA
NM_001037147.1	1107	4.7179	14.0306	1.57236	Up	0.807911	LOC641352	Sus scrofa caspase-15 (LOC641352), mRNA
NM_001258293.1	2115	3.81284	14.9207	1.96838	Up	0.854844	MESDC1	Sus scrofa mesoderm development candidate 1 (MESDC1), mRNA
NM_001143695.1	2920	16.0036	2.63813	-2.60081	Down	0.906855	ACSS2	Sus scrofa acyl-CoA synthetase short-chain family member 2 (ACSS2), mRNA
XR_305700.1	835	1.0011	17.5229	4.12958	Up	0.966446	LOC100512122	PREDICTED: Sus scrofa uncharacterized LOC100512122 (LOC100512122), transcript variant X1, misc_RNA
XM_005666319.1	2939	13.587	4.52239	-1.58707	Down	0.817239	LOC100512115	PREDICTED: Sus scrofa GTP-binding protein YPTM1-like (LOC100512115), mRNA
XM_003134770.2	3542	16.0216	2.07044	-2.95201	Down	0.924821	LRRN3	PREDICTED: Sus scrofa leucine rich repeat neuronal 3 (LRRN3), mRNA
NM_213821.1	2077	2.86273	15.2018	2.40878	Up	0.893246	-	Sus scrofa solute carrier family 11 (proton-coupled divalent metal ion transporters), member 1 (SLC11A1), mRNA
XM_003480725.2	1660	3.19024	14.6378	2.19797	Up	0.875863	NUCB2	PREDICTED: Sus scrofa nucleobindin 2 (NUCB2), transcript variant X1, mRNA
XM_005667911.1	4368	4.4469	13.2102	1.57078	Up	0.8063	LOC102165406	PREDICTED: Sus scrofa uncharacterized LOC102165406 (LOC102165406), mRNA
XR_298963.1	1746	12.7156	4.25319	-1.57998	Down	0.810626	LOC102161513	PREDICTED: Sus scrofa uncharacterized LOC102161513 (LOC102161513), misc_RNA
NM_213816.1	2440	4.03651	12.6023	1.64251	Up	0.822594	ICAM-1	Sus scrofa intercellular adhesion molecule-1 (ICAM-1), mRNA
XM_005671310.1	1850	14.2882	2.02942	-2.81569	Down	0.916674	CYP2C49	PREDICTED: Sus scrofa cytochrome P450 2C49 (CYP2C49), transcript variant X1, mRNA
NM_001159308.1	1875	3.21726	12.8881	2.00214	Up	0.856025	APOA5	Sus scrofa apolipoprotein A-V (APOA5), mRNA
XM_003356861.3	1991	12.4804	3.55845	-1.81034	Down	0.83611	BST1	PREDICTED: Sus scrofa bone marrow stromal cell antigen 1 (BST1), mRNA
XM_005667491.1	2354	13.7836	2.22363	-2.63196	Down	0.905888	DCPS	PREDICTED: Sus scrofa decapping enzyme, scavenger (DCPS), transcript variant X1, mRNA
NM_001246240.1	1233	0.120567	15.8197	7.03575	Up	0.979717	IDO1	Sus scrofa indoleamine 2,3-dioxygenase 1 (IDO1), mRNA
NM_214017.1	3573	3.40318	12.5272	1.8801	Up	0.842984	ENPEP	Sus scrofa glutamyl aminopeptidase (aminopeptidase A) (ENPEP), mRNA
NM_001097428.1	1696	3.31117	12.1146	1.87134	Up	0.841281	IRF7	Sus scrofa interferon regulatory factor 7 (IRF7), mRNA
XM_003483147.2	3008	3.41466	11.8987	1.80099	Up	0.834193	LOC100739029	PREDICTED: Sus scrofa caspase-14-like (LOC100739029), transcript variant X1, mRNA
XM_005656574.1	992	1.89166	13.2868	2.81226	Up	0.914173	LOC100524999	PREDICTED: Sus scrofa placenta-specific gene 8 protein-like (LOC100524999), transcript variant X2, mRNA
XM_005665301.1	3140	3.37833	11.6244	1.78277	Up	0.831784	EMILIN2	PREDICTED: Sus scrofa elastin microfibril interfacer 2 (EMILIN2), mRNA
NM_214413.1	2743	11.5394	3.36843	-1.77642	Down	0.831554	CYP2B22	Sus scrofa cytochrome P450 2B22 (CYP2B22), mRNA
XM_005654251.1	7234	3.32197	11.5634	1.79945	Up	0.833533	ZNFX1	PREDICTED: Sus scrofa zinc finger, NFX1-type containing 1 (ZNFX1), mRNA
XM_005671706.1	1556	2.2811	11.3205	2.31113	Up	0.878839	ENPP6	PREDICTED: Sus scrofa ectonucleotide pyrophosphatase/phosphodiesterase 6 (ENPP6), mRNA
XM_003355907.2	1776	2.3857	10.974	2.20161	Up	0.869312	LOC100623625	PREDICTED: Sus scrofa tristetraprolin-like (LOC100623625), mRNA
XM_005653965.1	2469	10.5806	2.77212	-1.93235	Down	0.841864	LOC102167478	PREDICTED: Sus scrofa ubiquitin-conjugating enzyme E2 Z-like (LOC102167478), mRNA
NM_001198926.1	820	3.17204	10.1132	1.67275	Up	0.81842	GZMA	Sus scrofa granzyme A (granzyme 1, cytotoxic T-lymphocyte-associated serine esterase 3) (GZMA), mRNA
XM_005665687.1	1310	2.84021	10.3654	1.8677	Up	0.83723	SLA-1	PREDICTED: Sus scrofa MHC class I antigen 1 (SLA-1), transcript variant X2, mRNA
XM_001928233.3	1869	2.8549	10.0194	1.81128	Up	0.830111	BLNK	PREDICTED: Sus scrofa B-cell linker (BLNK), mRNA
XR_305699.1	312	0.178859	12.6712	6.14659	Up	0.975743	LOC102161968	PREDICTED: Sus scrofa uncharacterized LOC102161968 (LOC102161968), misc_RNA
XM_003128325.2	3046	2.39679	10.2466	2.09597	Up	0.860413	TAP2	PREDICTED: Sus scrofa transporter 2, ATP-binding cassette, sub-family B (MDR/TAP) (TAP2), mRNA
XM_005658290.1	762	9.73124	2.80258	-1.79587	Down	0.828454	LOC102161803	PREDICTED: Sus scrofa regulator of microtubule dynamics protein 2-like (LOC102161803), mRNA
XR_299358.1	601	10.1668	2.23978	-2.18243	Down	0.865737	LOC102158685	PREDICTED: Sus scrofa uncharacterized LOC102158685 (LOC102158685), transcript variant X1, misc_RNA
XM_003357392.2	2493	10.3411	1.95713	-2.40158	Down	0.883764	KLHDC8A	PREDICTED: Sus scrofa kelch domain containing 8A (KLHDC8A), mRNA
XM_005667416.1	4549	2.83672	9.39873	1.72824	Up	0.821121	HYOU1	PREDICTED: Sus scrofa hypoxia up-regulated 1 (HYOU1), transcript variant X2, mRNA
XM_005663841.1	1213	2.55743	9.66893	1.91866	Up	0.838504	LOC100517940	PREDICTED: Sus scrofa apolipoprotein L3-like (LOC100517940), partial mRNA
XM_001926763.3	902	10.4906	1.61267	-2.70158	Down	0.903357	LOC100156167	PREDICTED: Sus scrofa d-3-phosphoglycerate dehydrogenase-like (LOC100156167), partial mRNA
XM_005659772.1	1503	9.70614	2.20069	-2.14094	Down	0.861779	FAM169B	PREDICTED: Sus scrofa family with sequence similarity 169, member B (FAM169B), mRNA
NM_001185143.1	1933	2.47767	9.41419	1.92585	Up	0.838197	SLA-DOA	Sus scrofa major histocompatibility complex, class II, DO alpha (SLA-DOA), mRNA
XM_005663309.1	1495	10.1076	1.7607	-2.52122	Down	0.890531	FDPS	PREDICTED: Sus scrofa farnesyl diphosphate synthase (FDPS), transcript variant X1, mRNA
XM_005663187.1	1535	1.87613	9.82741	2.38905	Up	0.881847	SLAMF7	PREDICTED: Sus scrofa SLAM family member 7 (SLAMF7), mRNA
XM_005663241.1	2709	2.12179	9.57732	2.17434	Up	0.863098	FCRL3	PREDICTED: Sus scrofa Fc receptor-like 3 (FCRL3), mRNA
XM_003125839.2	2690	1.54134	9.976	2.69428	Up	0.901685	BCL2L15	PREDICTED: Sus scrofa BCL2-like 15 (BCL2L15), mRNA
NM_213753.1	829	2.75771	8.68469	1.65501	Up	0.81279	TSPO	Sus scrofa translocator protein (18kDa) (TSPO), mRNA
XM_003125343.2	1697	9.14116	2.21551	-2.04474	Down	0.853171	VSNL1	PREDICTED: Sus scrofa visinin-like 1 (VSNL1), transcript variant 1, mRNA
NM_001099939.1	710	1.49142	9.5774	2.68295	Up	0.900135	ADM5	Sus scrofa adrenomedullin 5 homolog (pig) (ADM5), mRNA
XM_005663312.1	1249	9.61094	1.43664	-2.74198	Down	0.903111	FDPS	PREDICTED: Sus scrofa farnesyl diphosphate synthase (FDPS), transcript variant X4, mRNA
NM_001128474.1	2237	0.01	11.0271	10.1068	Up	0.973718	GBP2	Sus scrofa guanylate binding protein 2, interferon-inducible (GBP2), mRNA
NM_001243562.1	1209	1.15261	9.82826	3.09203	Up	0.922029	YDJC	Sus scrofa YdjC homolog (bacterial) (YDJC), mRNA
XM_003358218.2	2310	2.39834	8.53341	1.83109	Up	0.827104	SCIMP	PREDICTED: Sus scrofa SLP adaptor and CSK interacting membrane protein (SCIMP), mRNA
XM_005653886.1	1453	2.36435	8.45522	1.8384	Up	0.828715	GALK1	PREDICTED: Sus scrofa galactokinase 1 (GALK1), transcript variant X2, mRNA
XM_003357781.2	1673	0.688986	10.0979	3.87343	Up	0.95075	IL15RA	PREDICTED: Sus scrofa interleukin 15 receptor, alpha (IL15RA), transcript variant X1, mRNA
XM_001924333.3	2197	8.39576	2.27422	-1.88429	Down	0.831139	ME1	PREDICTED: Sus scrofa malic enzyme 1, NADP(+)-dependent, cytosolic (ME1), mRNA
XM_005652760.1	1733	1.80213	8.83977	2.29431	Up	0.869787	IRF7	PREDICTED: Sus scrofa interferon regulatory factor 7 (IRF7), transcript variant X1, mRNA
XM_003128922.2	1573	1.92517	8.654	2.16838	Up	0.860014	TMEM156	PREDICTED: Sus scrofa transmembrane protein 156 (TMEM156), mRNA
NM_001244523.1	943	2.12723	8.43313	1.98709	Up	0.843122	CSF1	Sus scrofa colony stimulating factor 1 (macrophage) (CSF1), mRNA
XM_003355629.2	2982	1.09	9.23881	3.08338	Up	0.919973	SLC38A1	PREDICTED: Sus scrofa solute carrier family 38, member 1 (SLC38A1), mRNA
XM_003361869.2	2981	2.20524	8.08295	1.87395	Up	0.829329	CSF3R	PREDICTED: Sus scrofa colony stimulating factor 3 receptor (granulocyte) (CSF3R), mRNA
XM_001925270.4	3754	1.97126	8.22823	2.06147	Up	0.850962	S1PR3	PREDICTED: Sus scrofa sphingosine-1-phosphate receptor 3 (S1PR3), mRNA
XM_005659035.1	423	1.66933	8.3343	2.31979	Up	0.871107	FSTL3	PREDICTED: Sus scrofa follistatin-like 3 (secreted glycoprotein) (FSTL3), partial mRNA
XM_005668601.1	1334	2.24351	7.74512	1.78753	Up	0.819172	LOC102163538	PREDICTED: Sus scrofa E3 ubiquitin-protein ligase RNF213-like (LOC102163538), mRNA
XM_003125365.3	909	1.79983	7.9765	2.1479	Up	0.855872	FKBP1B	PREDICTED: Sus scrofa FK506 binding protein 1B, 12.6 kDa (FKBP1B), transcript variant 1, mRNA
NM_214037.1	1908	0.983566	8.77178	3.15678	Up	0.92206	AMBN	Sus scrofa ameloblastin (enamel matrix protein) (AMBN), mRNA
XM_003132123.2	3166	2.22403	7.51843	1.75726	Up	0.815122	CSRNP1	PREDICTED: Sus scrofa cysteine-serine-rich nuclear protein 1 (CSRNP1), mRNA
XM_005672638.1	2451	2.33613	7.27839	1.6395	Up	0.80409	MSR1	PREDICTED: Sus scrofa macrophage scavenger receptor 1 (MSR1), transcript variant X4, mRNA
NM_001244732.1	1048	8.42641	1.15786	-2.86346	Down	0.905842	CBR3	Sus scrofa carbonyl reductase 3 (CBR3), mRNA
NM_001244673.1	2563	7.39881	2.18376	-1.76048	Down	0.8146	TSPAN12	Sus scrofa tetraspanin 12 (TSPAN12), mRNA
NM_214424.1	2455	7.5389	2.00881	-1.90802	Down	0.829421	CYP4A24	Sus scrofa cytochrome P450 4A24 (CYP4A24), mRNA
NM_214357.1	2601	1.24289	8.19052	2.72026	Up	0.897496	CD180	Sus scrofa CD180 molecule (CD180), mRNA
XR_298856.1	916	7.26315	2.02107	-1.84547	Down	0.823468	LOC100737350	PREDICTED: Sus scrofa uncharacterized LOC100737350 (LOC100737350), misc_RNA
XM_005660117.1	957	1.72903	7.34798	2.08739	Up	0.848921	C1H9orf46	PREDICTED: Sus scrofa chromosome 9 open reading frame 46 (C1H9orf46), transcript variant X1, mRNA
NM_001243543.1	2356	1.72709	7.30302	2.08015	Up	0.848108	TAGAP	Sus scrofa T-cell activation RhoGTPase activating protein (TAGAP), mRNA
XM_003126468.2	1609	1.39739	7.5807	2.43959	Up	0.876615	BCL2L14	PREDICTED: Sus scrofa BCL2-like 14 (apoptosis facilitator) (BCL2L14), mRNA
NM_001129957.1	1096	1.12036	7.83265	2.80554	Up	0.900856	CD207	Sus scrofa CD207 molecule, langerin (CD207), mRNA
NM_001206441.1	2617	1.81654	7.07361	1.96125	Up	0.830019	TAP2	Sus scrofa transporter 2, ATP-binding cassette, sub-family B (MDR/TAP) (TAP2), mRNA
XM_003127386.2	2228	1.7756	7.09757	1.99902	Up	0.837292	SIGLEC5	PREDICTED: Sus scrofa sialic acid binding Ig-like lectin 5 (SIGLEC5), mRNA
XR_301051.1	529	6.99	1.77097	-1.98075	Down	0.83318	LOC102165999	PREDICTED: Sus scrofa uncharacterized LOC102165999 (LOC102165999), misc_RNA
XM_005658645.1	1774	1.51933	7.21886	2.24834	Up	0.859707	LOC102161722	PREDICTED: Sus scrofa uncharacterized LOC102161722 (LOC102161722), mRNA
XM_005670295.1	2044	1.51909	7.11685	2.22803	Up	0.857974	LOC100736628	PREDICTED: Sus scrofa canalicular multispecific organic anion transporter 1-like (LOC100736628), mRNA
XM_005674317.1	3233	0.396539	8.19353	4.36895	Up	0.955108	LOC100624181	PREDICTED: Sus scrofa MHC class II transactivator-like (LOC100624181), mRNA
XM_005658905.1	528	6.83839	1.68308	-2.02255	Down	0.839194	CYP2C36	PREDICTED: Sus scrofa cytochrome P450 2C36 (CYP2C36), partial mRNA
NM_001244695.1	1259	0.679303	7.79688	3.52077	Up	0.932646	PLA2G2D	Sus scrofa phospholipase A2, group IID (PLA2G2D), mRNA
XM_003482452.2	383	1.99176	6.33761	1.6699	Up	0.800469	LOC100736998	PREDICTED: Sus scrofa alpha-protein kinase 1-like (LOC100736998), partial mRNA
XM_005671823.1	4195	6.45963	1.78391	-1.85641	Down	0.819126	LOC100515931	PREDICTED: Sus scrofa protein phosphatase 1 regulatory subunit 3B-like (LOC100515931), transcript variant X1, mRNA
XR_305506.1	704	1.31944	6.84399	2.37491	Up	0.868836	LOC102157860	PREDICTED: Sus scrofa uncharacterized LOC102157860 (LOC102157860), misc_RNA
NM_001142666.1	1473	1.43752	6.60599	2.20019	Up	0.852588	TEAD4	Sus scrofa TEA domain family member 4 (TEAD4), mRNA
XM_005664323.1	420	1.81358	6.20481	1.77455	Up	0.808632	LOC102167027	PREDICTED: Sus scrofa 1-phosphatidylinositol 4,5-bisphosphate phosphodiesterase gamma-2-like (LOC102167027), mRNA
XM_005661249.1	1265	1.74802	6.10662	1.80466	Up	0.810504	C2H19orf38	PREDICTED: Sus scrofa chromosome 2 open reading frame, human C19orf38 (C2H19orf38), mRNA
XM_005669049.1	881	1.39235	6.39752	2.19999	Up	0.851115	CCL8	PREDICTED: Sus scrofa chemokine (C-C motif) ligand 8 (CCL8), transcript variant X1, mRNA
XR_303594.1	1836	1.37709	6.28916	2.19124	Up	0.849244	DRAM1	PREDICTED: Sus scrofa DNA-damage regulated autophagy modulator 1 (DRAM1), transcript variant X1, misc_RNA
NM_001007520.1	720	0.851611	6.78906	2.99495	Up	0.905796	IL27	Sus scrofa interleukin 27 (IL27), mRNA
XR_309509.1	197	0.941531	6.624	2.81462	Up	0.895072	LOC102168116	PREDICTED: Sus scrofa uncharacterized LOC102168116 (LOC102168116), misc_RNA
XM_005674621.1	4455	5.92389	1.53024	-1.95279	Down	0.82175	CELSR2	PREDICTED: Sus scrofa cadherin, EGF LAG seven-pass G-type receptor 2 (CELSR2), mRNA
XM_005664649.1	737	1.0841	6.27829	2.53387	Up	0.875127	LOC102165433	PREDICTED: Sus scrofa seminal plasma protein BSP-30 kDa-like (LOC102165433), mRNA
XR_297898.1	652	5.98371	1.35412	-2.14368	Down	0.843981	LOC102166504	PREDICTED: Sus scrofa uncharacterized LOC102166504 (LOC102166504), misc_RNA
NM_001164515.1	351	1.0585	6.21489	2.55371	Up	0.876753	CCL8	Sus scrofa chemokine (C-C motif) ligand 8 (CCL8), mRNA
NM_001243358.1	1218	1.64723	5.61864	1.77018	Up	0.803968	MS4A7	Sus scrofa membrane-spanning 4-domains, subfamily A, member 7 (MS4A7), mRNA
XM_005669040.1	2101	1.27312	5.9738	2.23028	Up	0.850394	SLFN11	PREDICTED: Sus scrofa schlafen family member 11 (SLFN11), mRNA
XM_003483705.2	876	1.18843	6.0494	2.34773	Up	0.861395	LOC100738308	PREDICTED: Sus scrofa signal transducer and activator of transcription 1-like (LOC100738308), mRNA
XR_299147.1	1183	0.533391	6.53751	3.61548	Up	0.930406	LOC100624137	PREDICTED: Sus scrofa uncharacterized LOC100624137 (LOC100624137), transcript variant X1, misc_RNA
XM_003127392.3	1893	1.6103	5.44065	1.75645	Up	0.800562	SIGLEC14	PREDICTED: Sus scrofa sialic acid binding Ig-like lectin 14 (SIGLEC14), mRNA
NM_001128492.1	529	6.14566	0.903022	-2.76673	Down	0.889733	CRABP1	Sus scrofa cellular retinoic acid binding protein 1 (CRABP1), mRNA
XM_005656645.1	2224	5.32178	1.47056	-1.85554	Down	0.810089	FMO1	PREDICTED: Sus scrofa flavin containing monooxygenase 1 (FMO1), transcript variant X1, mRNA
XM_005658959.1	6703	1.52477	5.24883	1.78341	Up	0.801175	LOC102164565	PREDICTED: Sus scrofa NFX1-type zinc finger-containing protein 1-like (LOC102164565), mRNA
XR_304836.1	420	5.71082	0.959667	-2.57309	Down	0.874083	LOC102166909	PREDICTED: Sus scrofa uncharacterized LOC102166909 (LOC102166909), transcript variant X2, misc_RNA
XR_304922.1	1242	0.567716	5.89347	3.37588	Up	0.917626	LOC102157470	PREDICTED: Sus scrofa uncharacterized LOC102157470 (LOC102157470), misc_RNA
XM_003123965.4	1456	5.37199	1.03641	-2.37386	Down	0.858465	SLC25A48	PREDICTED: Sus scrofa solute carrier family 25, member 48 (SLC25A48), transcript variant X1, mRNA
XM_005670294.1	1997	1.27563	5.09569	1.99807	Up	0.822394	LOC100152428	PREDICTED: Sus scrofa multidrug resistance-associated protein 1-like (LOC100152428), partial mRNA
XM_005663712.1	2032	0.173724	6.13112	5.14128	Up	0.953604	GBP2	PREDICTED: Sus scrofa guanylate binding protein 2, interferon-inducible (GBP2), transcript variant X2, mRNA
NM_001008688.1	1717	5.93368	0.363918	-4.02724	Down	0.938246	CA3	Sus scrofa carbonic anhydrase III, muscle specific (CA3), mRNA
NM_001097498.1	1013	1.02771	5.25421	2.35405	Up	0.85535	TNFSF13B	Sus scrofa tumor necrosis factor (ligand) superfamily, member 13b (TNFSF13B), mRNA
NM_214022.1	1666	1.2946	4.94794	1.93432	Up	0.811593	TNF	Sus scrofa tumor necrosis factor (TNF), mRNA
XM_003123175.2	765	4.73883	1.03395	-2.19636	Down	0.837338	TMEM205	PREDICTED: Sus scrofa transmembrane protein 205 (TMEM205), transcript variant 2, mRNA
XM_001924902.3	914	1.03544	4.65463	2.16843	Up	0.833824	LOC100153042	PREDICTED: Sus scrofa protein-glutamine gamma-glutamyltransferase E-like (LOC100153042), mRNA
XM_003127828.3	2174	0.290564	5.28287	4.1844	Up	0.936098	MFSD2A	PREDICTED: Sus scrofa major facilitator superfamily domain containing 2A (MFSD2A), transcript variant X1, mRNA
XM_005662668.1	3300	1.10416	4.33188	1.97204	Up	0.809844	SLC5A6	PREDICTED: Sus scrofa solute carrier family 5 (sodium/multivitamin and iodide cotransporter), member 6 (SLC5A6), transcript variant X5, mRNA
XM_005657791.1	1190	4.35818	0.922573	-2.23999	Down	0.836003	EBP	PREDICTED: Sus scrofa emopamil binding protein (sterol isomerase) (EBP), transcript variant X3, mRNA
XM_005663709.1	2414	0.815629	4.44574	2.44644	Up	0.854445	GBP5	PREDICTED: Sus scrofa guanylate binding protein 5 (GBP5), mRNA
XR_299808.1	1710	0.804014	4.36273	2.43994	Up	0.852481	LOC100737298	PREDICTED: Sus scrofa natural resistance-associated macrophage protein 1-like (LOC100737298), misc_RNA
XR_302443.1	795	0.958549	4.20806	2.13423	Up	0.825677	LOC100739488	PREDICTED: Sus scrofa exportin-1-like (LOC100739488), transcript variant X2, misc_RNA
XM_005656191.1	1210	0.875507	4.24333	2.277	Up	0.836954	LOC100736778	PREDICTED: Sus scrofa sodium- and chloride-dependent glycine transporter 1-like (LOC100736778), mRNA
XR_307246.1	606	0.949171	4.03888	2.08921	Up	0.820277	LOC102167792	PREDICTED: Sus scrofa uncharacterized LOC102167792 (LOC102167792), misc_RNA
XM_003134758.3	2042	0.765521	4.18059	2.44919	Up	0.851407	TFEC	PREDICTED: Sus scrofa transcription factor EC (TFEC), transcript variant X1, mRNA
NM_214321.1	3621	0.466949	4.44728	3.25159	Up	0.89989	PTGS2	Sus scrofa prostaglandin-endoperoxide synthase 2 (prostaglandin G/H synthase and cyclooxygenase) (PTGS2), mRNA
XM_003358398.2	1786	0.560947	3.97456	2.82486	Up	0.87238	TMEM158	PREDICTED: Sus scrofa transmembrane protein 158 (TMEM158), mRNA
XM_005656192.1	506	0.551647	3.95119	2.84047	Up	0.873378	LOC100624503	PREDICTED: Sus scrofa sodium- and chloride-dependent glycine transporter 1-like (LOC100624503), mRNA
XM_003134553.2	3155	0.112177	4.37635	5.28588	Up	0.940026	AOC1	PREDICTED: Sus scrofa amine oxidase, copper containing 1 (AOC1), mRNA
XR_303677.1	619	0.539622	3.91514	2.85904	Up	0.873976	LOC102157946	PREDICTED: Sus scrofa uncharacterized LOC102157946 (LOC102157946), misc_RNA
XM_003481515.2	2351	0.0948966	4.21058	5.47152	Up	0.939044	LOC100737841	PREDICTED: Sus scrofa interferon-induced guanylate-binding protein 1-like (LOC100737841), mRNA
XM_005656274.1	1193	0.825296	3.39481	2.04035	Up	0.806192	LOC102161353	PREDICTED: Sus scrofa serine/arginine repetitive matrix protein 3-like (LOC102161353), mRNA
XM_003126389.3	5661	0.607799	3.57073	2.55455	Up	0.849643	PHLDA1	PREDICTED: Sus scrofa pleckstrin homology-like domain, family A, member 1 (PHLDA1), mRNA
XR_305993.1	115	0.810451	3.34724	2.04618	Up	0.805824	LOC102158003	PREDICTED: Sus scrofa uncharacterized LOC102158003 (LOC102158003), misc_RNA
XM_005662125.1	1250	0.683739	3.36848	2.30058	Up	0.825677	SOCS1	PREDICTED: Sus scrofa suppressor of cytokine signaling 1 (SOCS1), transcript variant X1, mRNA
XR_305822.1	136	0.682755	3.36668	2.30189	Up	0.825677	LOC102160733	PREDICTED: Sus scrofa uncharacterized LOC102160733 (LOC102160733), misc_RNA
XM_005665853.1	2919	0.228863	3.75509	4.03629	Up	0.917227	TAP1	PREDICTED: Sus scrofa transporter 1, ATP-binding cassette, sub-family B (MDR/TAP) (TAP1), transcript variant X2, mRNA
NM_001143710.1	890	0.438139	3.49527	2.99594	Up	0.875019	GZMB	Sus scrofa granzyme B (granzyme 2, cytotoxic T-lymphocyte-associated serine esterase 1) (GZMB), mRNA
XM_005664285.1	3247	3.20494	0.711639	-2.17108	Down	0.811378	LIN7A	PREDICTED: Sus scrofa lin-7 homolog A (C. elegans) (LIN7A), transcript variant X2, mRNA
XM_005672462.1	2242	0.198766	3.70971	4.22216	Up	0.920203	ANKRD55	PREDICTED: Sus scrofa ankyrin repeat domain 55 (ANKRD55), mRNA
XM_005663708.1	1485	0.450711	3.43225	2.92888	Up	0.869879	LOC102161784	PREDICTED: Sus scrofa uncharacterized LOC102161784 (LOC102161784), mRNA
XM_003125346.2	2642	3.34073	0.451137	-2.88852	Down	0.866028	MYCN	PREDICTED: Sus scrofa v-myc avian myelocytomatosis viral oncogene neuroblastoma derived homolog (MYCN), mRNA
XM_005660124.1	1546	0.0289656	3.74404	7.01411	Up	0.935638	CD274	PREDICTED: Sus scrofa CD274 molecule (CD274), transcript variant X6, mRNA
NM_213768.1	1206	3.3391	0.394689	-3.08067	Down	0.876692	SLA-7	Sus scrofa MHC class I antigen 7 (SLA-7), mRNA
XM_003481883.2	1981	0.58175	3.11978	2.42297	Up	0.831416	BCL3	PREDICTED: Sus scrofa B-cell CLL/lymphoma 3 (BCL3), transcript variant X1, mRNA
XM_005667287.1	1755	0.444381	3.11637	2.81	Up	0.857268	CASP4	PREDICTED: Sus scrofa caspase 4, apoptosis-related cysteine peptidase (CASP4), transcript variant X3, mRNA
XM_003125366.3	977	0.646789	2.88959	2.15949	Up	0.803354	FKBP1B	PREDICTED: Sus scrofa FK506 binding protein 1B, 12.6 kDa (FKBP1B), transcript variant 2, mRNA
XM_003122550.2	2176	0.187925	3.26092	4.11705	Up	0.911274	BATF2	PREDICTED: Sus scrofa basic leucine zipper transcription factor, ATF-like 2 (BATF2), transcript variant X1, mRNA
XM_003131032.1	2662	0.279095	3.13993	3.4919	Up	0.890408	IRG1	PREDICTED: Sus scrofa immunoresponsive 1 homolog (mouse) (IRG1), mRNA
XM_005667912.1	929	0.57903	2.78863	2.26784	Up	0.809092	LOC102165517	PREDICTED: Sus scrofa nascent polypeptide-associated complex subunit alpha, muscle-specific form-like (LOC102165517), mRNA
XM_003353376.2	807	0.552634	2.80406	2.34312	Up	0.817484	C1H15orf48	PREDICTED: Sus scrofa chromosome 1 open reading frame, human C15orf48 (C1H15orf48), transcript variant 2, mRNA
NM_214390.1	489	0.38024	2.96513	2.96311	Up	0.861917	IL15	Sus scrofa interleukin 15 (IL15), mRNA
XR_306784.1	3273	0.590526	2.68689	2.18587	Up	0.800301	UBA7	PREDICTED: Sus scrofa ubiquitin-like modifier activating enzyme 7 (UBA7), transcript variant X2, misc_RNA
XM_003125922.4	1772	0.0629841	3.20635	5.6698	Up	0.925328	LOC100523668	PREDICTED: Sus scrofa interferon-induced guanylate-binding protein 2-like (LOC100523668), transcript variant 2, partial mRNA
XM_003480686.2	1967	2.69354	0.56247	-2.25965	Down	0.805732	LOC100737764	PREDICTED: Sus scrofa solute carrier family 22 member 10-like (LOC100737764), mRNA
XM_005666261.1	1038	2.74071	0.494728	-2.46984	Down	0.825693	LOC102167451	PREDICTED: Sus scrofa large neutral amino acids transporter small subunit 2-like (LOC102167451), mRNA
XR_130735.2	1206	0.568641	2.66255	2.22722	Up	0.802571	LOC100153139	PREDICTED: Sus scrofa HLA class II histocompatibility antigen, DRB1-4 beta chain-like (LOC100153139), misc_RNA
NM_214273.1	1096	2.44303	0.501238	-2.28511	Down	0.800884	GNRHR	Sus scrofa gonadotropin-releasing hormone receptor (GNRHR), mRNA
XR_300375.1	1253	0.118824	2.8178	4.56767	Up	0.91023	LOC102162722	PREDICTED: Sus scrofa uncharacterized LOC102162722 (LOC102162722), misc_RNA
XM_005670729.1	1119	2.45924	0.429562	-2.51728	Down	0.820016	MVK	PREDICTED: Sus scrofa mevalonate kinase (MVK), transcript variant X4, mRNA
XR_300930.1	654	0.312286	2.52519	3.01546	Up	0.854092	LOC102163023	PREDICTED: Sus scrofa uncharacterized LOC102163023 (LOC102163023), misc_RNA
XM_001927184.2	2090	2.45595	0.279993	-3.13282	Down	0.857529	GABRQ	PREDICTED: Sus scrofa gamma-aminobutyric acid (GABA) A receptor, theta (GABRQ), mRNA
XM_003126977.2	3375	0.42956	2.274	2.4043	Up	0.805717	LPCAT2	PREDICTED: Sus scrofa lysophosphatidylcholine acyltransferase 2 (LPCAT2), transcript variant X1, mRNA
XR_302793.1	1270	2.2856	0.290835	-2.9743	Down	0.84283	LOC102161303	PREDICTED: Sus scrofa uncharacterized LOC102161303 (LOC102161303), misc_RNA
XM_003128329.4	2892	0.115618	2.44717	4.40367	Up	0.897312	TAP1	PREDICTED: Sus scrofa transporter 1, ATP-binding cassette, sub-family B (MDR/TAP) (TAP1), transcript variant X1, mRNA
NM_001243363.1	1631	0.31901	2.18582	2.7765	Up	0.828623	IL1R2	Sus scrofa interleukin 1 receptor, type II (IL1R2), mRNA
NM_213948.1	717	0.233013	2.23103	3.25923	Up	0.855979	IFNG	Sus scrofa interferon, gamma (IFNG), mRNA
NM_001162888.1	803	2.1478	0.296651	-2.85602	Down	0.832259	PEBP4	Sus scrofa phosphatidylethanolamine-binding protein 4 (PEBP4), mRNA
XR_306275.1	586	2.06108	0.375569	-2.45625	Down	0.802449	LOC102163438	PREDICTED: Sus scrofa uncharacterized LOC102163438 (LOC102163438), misc_RNA
XM_005659755.1	639	0.348786	1.9814	2.50611	Up	0.80205	LOC102161250	PREDICTED: Sus scrofa protein CASC5-like (LOC102161250), mRNA
XR_305060.1	212	2.0152	0.258528	-2.96253	Down	0.832505	LOC102162514	PREDICTED: Sus scrofa uncharacterized LOC102162514 (LOC102162514), misc_RNA
XM_005668975.1	5388	0.255256	1.97675	2.95311	Up	0.830434	TEX14	PREDICTED: Sus scrofa testis expressed 14 (TEX14), mRNA
XR_135433.1	2754	2.1602	0.059549	-5.18094	Down	0.896468	LOC100737594	PREDICTED: Sus scrofa exportin-5-like (LOC100737594), misc_RNA
XR_307341.1	353	2.105	0.110117	-4.25671	Down	0.882737	LOC102167748	PREDICTED: Sus scrofa uncharacterized LOC102167748 (LOC102167748), transcript variant X2, misc_RNA
XM_005663311.1	1291	1.95808	0.255383	-2.93871	Down	0.829022	FDPS	PREDICTED: Sus scrofa farnesyl diphosphate synthase (FDPS), transcript variant X3, mRNA
XR_301938.1	458	1.94899	0.239336	-3.02561	Down	0.834438	LOC102160958	PREDICTED: Sus scrofa uncharacterized LOC102160958 (LOC102160958), misc_RNA
XM_005670932.1	3225	0.109354	2.01892	4.20651	Up	0.879039	CCDC116	PREDICTED: Sus scrofa coiled-coil domain containing 116 (CCDC116), mRNA
XR_304923.1	694	0.111774	1.96295	4.13436	Up	0.875127	LOC102157549	PREDICTED: Sus scrofa uncharacterized LOC102157549 (LOC102157549), transcript variant X1, misc_RNA
XM_001928557.3	807	0.276317	1.73143	2.64757	Up	0.801835	LOC100157763	PREDICTED: Sus scrofa histone H2A type 1-like (LOC100157763), mRNA
XR_306274.1	334	1.83342	0.164096	-3.48193	Down	0.849689	LOC102163241	PREDICTED: Sus scrofa uncharacterized LOC102163241 (LOC102163241), misc_RNA
XR_307027.1	1662	1.90995	0.0595348	-5.00366	Down	0.88536	LOC102158747	PREDICTED: Sus scrofa uncharacterized LOC102158747 (LOC102158747), misc_RNA
XM_005663795.1	3084	0.0533509	1.89534	5.1508	Up	0.885667	LOC102167356	PREDICTED: Sus scrofa TRIO and F-actin-binding protein-like (LOC102167356), mRNA
NM_001244296.1	1535	0.19384	1.73039	3.15815	Up	0.830679	P2RY6	Sus scrofa pyrimidinergic receptor P2Y, G-protein coupled, 6 (P2RY6), mRNA
NM_214387.1	1512	1.6597	0.216647	-2.93751	Down	0.814447	NR0B1	Sus scrofa nuclear receptor subfamily 0, group B, member 1 (NR0B1), mRNA
XM_003353701.2	2221	0.192459	1.64184	3.09269	Up	0.822762	SLC2A6	PREDICTED: Sus scrofa solute carrier family 2 (facilitated glucose transporter), member 6 (SLC2A6), transcript variant X1, mRNA
XM_003481346.2	1357	0.218931	1.56589	2.83844	Up	0.80383	TNFRSF11B	PREDICTED: Sus scrofa tumor necrosis factor receptor superfamily, member 11b (TNFRSF11B), mRNA
XM_005656910.1	1858	0.0901032	1.55732	4.11134	Up	0.855381	LOC100518330	PREDICTED: Sus scrofa serotonin N-acetyltransferase-like (LOC100518330), transcript variant X1, mRNA
XM_005660719.1	2173	0.102722	1.52019	3.88743	Up	0.847433	BATF2	PREDICTED: Sus scrofa basic leucine zipper transcription factor, ATF-like 2 (BATF2), transcript variant X2, mRNA
NM_001142828.2	1186	1.45833	0.123712	-3.55926	Down	0.831646	ANGPTL7	Sus scrofa angiopoietin-like 7 (ANGPTL7), mRNA
XM_005655376.1	1243	1.35936	0.146521	-3.21375	Down	0.809644	HSD17B7	PREDICTED: Sus scrofa hydroxysteroid (17-beta) dehydrogenase 7 (HSD17B7), transcript variant X2, mRNA
XM_005662207.1	1674	0.0444022	1.34618	4.9221	Up	0.853524	FLYWCH2	PREDICTED: Sus scrofa FLYWCH family member 2 (FLYWCH2), transcript variant X4, mRNA
XM_005670905.1	928	0.120022	1.21221	3.33627	Up	0.804459	DERL3	PREDICTED: Sus scrofa derlin 3 (DERL3), transcript variant X3, mRNA
XM_003133815.4	812	1.30543	0.01	-7.02838	Down	0.857651	LOC100513317	PREDICTED: Sus scrofa coiled-coil-helix-coiled-coil-helix domain-containing protein 2, mitochondrial-like (LOC100513317), mRNA
XR_300504.1	739	0.105273	1.1924	3.50167	Up	0.810089	LOC100627868	PREDICTED: Sus scrofa uncharacterized LOC100627868 (LOC100627868), transcript variant X2, misc_RNA
XM_003126102.2	1215	0.0510229	1.22251	4.58256	Up	0.839747	RHEBL1	PREDICTED: Sus scrofa Ras homolog enriched in brain like 1 (RHEBL1), mRNA
XM_005658878.1	277	0.0722898	1.12942	3.96564	Up	0.8204	LOC102160337	PREDICTED: Sus scrofa transmembrane protein 210-like (LOC102160337), partial mRNA
XM_005662204.1	2766	0.080741	1.10185	3.77048	Up	0.811992	FLYWCH2	PREDICTED: Sus scrofa FLYWCH family member 2 (FLYWCH2), transcript variant X1, mRNA
XM_005660125.1	1801	0.01	1.16043	6.85852	Up	0.845147	CD274	PREDICTED: Sus scrofa CD274 molecule (CD274), transcript variant X7, mRNA
XM_005654602.1	536	1.00698	0.0726394	-3.79314	Down	0.801866	LOC102167726	PREDICTED: Sus scrofa adenylate kinase 8-like (LOC102167726), mRNA
XM_003130044.4	541	0.996832	0.0720143	-3.791	Down	0.800592	FEZ1	PREDICTED: Sus scrofa fasciculation and elongation protein zeta 1 (zygin I) (FEZ1), mRNA
XM_005664643.1	980	0.01	0.988179	6.6267	Up	0.828976	SULT2A1	PREDICTED: Sus scrofa sulfotransferase family, cytosolic, 2A, dehydroepiandrosterone (DHEA)-preferring, member 1 (SULT2A1), transcript variant X1, mRNA
XM_003481937.2	3550	0.0314388	0.947116	4.91292	Up	0.817346	RNF207	PREDICTED: Sus scrofa ring finger protein 207 (RNF207), mRNA
XR_305744.1	538	0.0394338	0.918444	4.54169	Up	0.808908	LOC102167824	PREDICTED: Sus scrofa uncharacterized LOC102167824 (LOC102167824), transcript variant X3, misc_RNA
XM_005667969.1	616	0.905538	0.01	-6.5007	Down	0.819187	LOC100625563	PREDICTED: Sus scrofa calpain-8-like (LOC100625563), transcript variant X2, mRNA

## Sheet: Liver 18 dpi DEGs
Transcript ID	geneLength	Means-Uninfected_liver	Means-Infected_liver	log2Ratio(Infected_liver/Uninfected_liver)	Up-Down-Regulation(Infected_liver/Uninfected_liver)	Probability	Symbol	Description
XM_001928844.3	1605	871.32	5271.72	2.597	Up	0.916778	LOC100156325	PREDICTED: Sus scrofa serpin A3-6-like (LOC100156325), mRNA
NM_001001537.1	2952	845.909	4287.86	2.34168	Up	0.896592	ITIH4	Sus scrofa inter-alpha-trypsin inhibitor heavy chain family, member 4 (ITIH4), mRNA
XM_001928822.4	1585	232.102	4356.55	4.23036	Up	0.982016	LOC100153899	PREDICTED: Sus scrofa serpin A3-8-like (LOC100153899), mRNA
NM_214412.1	2868	1827.93	241.722	-2.91879	Down	0.934398	CYP1A1	Sus scrofa cytochrome P450 1A1 (CYP1A1), mRNA
NM_213844.2	1741	252.631	1772.09	2.81034	Up	0.928929	CRP	Sus scrofa C-reactive protein, pentraxin-related (CRP), mRNA
XM_003483182.2	507	300.716	1684.91	2.4862	Up	0.907908	LOC100737917	PREDICTED: Sus scrofa inter-alpha-trypsin inhibitor heavy chain H4-like (LOC100737917), mRNA
NM_001113706.1	1256	301.097	838.749	1.47801	Up	0.807461	SLA-DRA	Sus scrofa MHC class II DR-alpha (SLA-DRA), mRNA
NM_001123146.1	795	82.248	763.419	3.21442	Up	0.947764	NNMT	Sus scrofa nicotinamide N-methyltransferase (NNMT), mRNA
XM_005665686.1	1586	102.785	450.713	2.13258	Up	0.878456	SLA-1	PREDICTED: Sus scrofa MHC class I antigen 1 (SLA-1), transcript variant X1, mRNA
NM_001243319.1	899	30.612	515.329	4.07333	Up	0.9779	LOC100152327	Sus scrofa immunoglobulin lambda-like polypeptide 5 (LOC100152327), mRNA
XM_005667442.1	347	345.424	127.353	-1.43954	Down	0.802843	LOC102166665	PREDICTED: Sus scrofa heat shock cognate 71 kDa protein-like (LOC102166665), mRNA
NM_213909.1	1370	376.222	93.7311	-2.00499	Down	0.866	GLUL	Sus scrofa glutamate-ammonia ligase (GLUL), mRNA
XM_005665451.1	2470	289.823	103.981	-1.47885	Down	0.80576	CYP4A21	PREDICTED: Sus scrofa cytochrome P450, family 4, subfamily A, polypeptide 21 (CYP4A21), transcript variant X1, mRNA
XM_003122937.2	1001	65.153	314.799	2.27253	Up	0.889711	LOC100525680	PREDICTED: Sus scrofa serum amyloid A-2 protein-like (LOC100525680), transcript variant X1, mRNA
XM_003359304.3	1953	295.503	61.218	-2.27114	Down	0.889589	CYP2C32	PREDICTED: Sus scrofa cytochrome P450 2C32 (CYP2C32), mRNA
NM_001195105.1	837	48.5749	301.542	2.63407	Up	0.9169	IGFBP1	Sus scrofa insulin-like growth factor binding protein 1 (IGFBP1), mRNA
NM_214395.1	1351	331.114	17.2751	-4.26056	Down	0.981181	SERPINA1	Sus scrofa serpin peptidase inhibitor, clade A (alpha-1 antiproteinase, antitrypsin), member 1 (SERPINA1), mRNA
NM_001113694.1	1194	83.7267	250.623	1.58176	Up	0.819673	SLA-DQB1	Sus scrofa SLA-DQ beta1 domain (SLA-DQB1), mRNA
NM_214391.1	891	77.0801	241.26	1.64616	Up	0.829759	FCGR3B	Sus scrofa Fc fragment of IgG, low affinity IIIb, receptor (CD16b) (FCGR3B), mRNA
NM_214442.2	347	73.1821	243.805	1.73616	Up	0.83711	PBD-2	Sus scrofa beta-defensin 2 (PBD-2), mRNA
NM_001008691.1	1173	49.9919	264.742	2.40482	Up	0.90051	CXCL10	Sus scrofa chemokine (C-X-C motif) ligand 10 (CXCL10), mRNA
NM_214001.1	2413	219.938	77.2437	-1.50961	Down	0.807704	TFRC	Sus scrofa transferrin receptor (p90, CD71) (TFRC), mRNA
NM_001129948.1	1939	206.525	75.1953	-1.4576	Down	0.802828	GULO	Sus scrofa gulonolactone (L-) oxidase (GULO), mRNA
XM_003128792.2	1211	202.351	66.2941	-1.60991	Down	0.826387	LOC100526118	PREDICTED: Sus scrofa glutathione S-transferase A1-like (LOC100526118), mRNA
XM_005658896.1	391	5.12319	258.494	5.65695	Up	0.994881	LOC396781	PREDICTED: Sus scrofa IgG heavy chain (LOC396781), partial mRNA
NM_001114289.2	450	17.8355	210.878	3.56359	Up	0.960219	CXCL9	Sus scrofa chemokine (C-X-C motif) ligand 9 (CXCL9), mRNA
XM_001929542.3	855	165.742	59.6919	-1.47334	Down	0.802676	SDF2L1	PREDICTED: Sus scrofa stromal cell-derived factor 2-like 1 (SDF2L1), transcript variant 1, mRNA
XM_003133834.3	1732	53.668	171.175	1.67334	Up	0.830579	LOC100517616	PREDICTED: Sus scrofa serine--pyruvate aminotransferase, mitochondrial-like (LOC100517616), mRNA
NM_001037150.1	1019	50.7048	166.998	1.71963	Up	0.83427	SULT2A1	Sus scrofa sulfotransferase family, cytosolic, 2A, dehydroepiandrosterone (DHEA)-preferring, member 1 (SULT2A1), mRNA
NM_001278755.1	494	17.0281	194.992	3.51742	Up	0.958594	NKL	Sus scrofa NK-lysin (NKL), mRNA
XM_005665685.1	1494	53.301	151.402	1.50615	Up	0.806033	LOC100513601	PREDICTED: Sus scrofa patr class I histocompatibility antigen, A-126 alpha chain-like (LOC100513601), transcript variant X1, mRNA
XM_003356262.3	2234	45.1227	156.934	1.79823	Up	0.846832	LAPTM5	PREDICTED: Sus scrofa lysosomal protein transmembrane 5 (LAPTM5), mRNA
XM_003356961.2	1324	15.553	175.542	3.49655	Up	0.957394	IGJ	PREDICTED: Sus scrofa immunoglobulin J polypeptide, linker protein for immunoglobulin alpha and mu polypeptides (IGJ), transcript variant 1, mRNA
XR_304348.1	1502	40.4907	147.982	1.86976	Up	0.851571	LOC100515902	PREDICTED: Sus scrofa HLA class I histocompatibility antigen, A-11 alpha chain-like (LOC100515902), misc_RNA
XM_003134142.4	2161	43.0969	129.561	1.58797	Up	0.817486	GM2A	PREDICTED: Sus scrofa GM2 ganglioside activator (GM2A), transcript variant 1, mRNA
NM_214388.1	1388	33.7956	137.045	2.01974	Up	0.867018	APOA4	Sus scrofa apolipoprotein A-IV (APOA4), mRNA
XM_003353586.3	2686	130.083	39.0731	-1.73519	Down	0.834543	ALDH1B1	PREDICTED: Sus scrofa aldehyde dehydrogenase 1 family, member B1 (ALDH1B1), mRNA
XM_003122939.2	867	38.6305	124.443	1.68768	Up	0.830214	SAA4	PREDICTED: Sus scrofa serum amyloid A4, constitutive (SAA4), mRNA
NM_001129946.1	754	26.1727	129.957	2.3119	Up	0.890318	CCL5	Sus scrofa chemokine (C-C motif) ligand 5 (CCL5), mRNA
XR_304657.1	132	36.9287	117.464	1.6694	Up	0.828468	LOC102160407	PREDICTED: Sus scrofa uncharacterized LOC102160407 (LOC102160407), misc_RNA
XM_005666467.1	1027	115.707	38.4556	-1.58921	Down	0.816878	GSTA1	PREDICTED: Sus scrofa glutathione S-transferase alpha 1 (GSTA1), transcript variant X4, mRNA
NM_001098584.1	1718	26.1528	122.863	2.23201	Up	0.883514	GPNMB	Sus scrofa glycoprotein (transmembrane) nmb (GPNMB), mRNA
XM_005661091.1	677	21.0751	121.401	2.52618	Up	0.906358	LOC733603	PREDICTED: Sus scrofa serum amyloid A2 (LOC733603), transcript variant X1, mRNA
NR_046250.1	156	101.47	33.8587	-1.58346	Down	0.815375	RN5-8S	Sus scrofa 5.8S ribosomal RNA (RN5-8S), ribosomal RNA
NM_001244283.1	1050	34.2492	100.443	1.55223	Up	0.808008	C1QB	Sus scrofa complement component 1, q subcomponent, B chain (C1QB), mRNA
XM_003134559.2	2092	28.2687	93.4822	1.72549	Up	0.831657	GIMAP4	PREDICTED: Sus scrofa GTPase, IMAP family member 4 (GIMAP4), partial mRNA
XM_001929190.1	1669	28.3964	84.6521	1.57584	Up	0.814235	CD53	PREDICTED: Sus scrofa CD53 molecule (CD53), mRNA
XM_003124593.2	2190	22.6534	89.0033	1.97413	Up	0.855535	LITAF	PREDICTED: Sus scrofa lipopolysaccharide-induced TNF factor (LITAF), mRNA
NM_001097413.1	2081	26.0988	85.4436	1.71099	Up	0.829713	IRF1	Sus scrofa interferon regulatory factor 1 (IRF1), mRNA
XM_005665844.1	1169	27.5897	79.8717	1.53355	Up	0.805608	SLA-DQA1	PREDICTED: Sus scrofa MHC class II histocompatibility antigen SLA-DQA (SLA-DQA1), transcript variant X1, mRNA
XM_001928302.3	1821	3.94202	103.185	4.71016	Up	0.984568	SDS	PREDICTED: Sus scrofa serine dehydratase (SDS), mRNA
XM_005662121.1	2141	78.3408	19.3338	-2.01864	Down	0.863433	LOC100738647	PREDICTED: Sus scrofa glutamine synthetase-like (LOC100738647), mRNA
XM_001925061.2	3046	11.1269	78.976	2.82737	Up	0.92255	HAL	PREDICTED: Sus scrofa histidine ammonia-lyase (HAL), mRNA
XM_003126320.2	2081	67.79	16.2747	-2.05844	Down	0.864785	INHBE	PREDICTED: Sus scrofa inhibin, beta E (INHBE), mRNA
NM_001170516.1	303	20.9564	62.142	1.56818	Up	0.811213	CCL19	Sus scrofa chemokine (C-C motif) ligand 19 (CCL19), mRNA
XM_003130596.4	3365	20.7085	61.8905	1.5795	Up	0.811881	PTPRC	PREDICTED: Sus scrofa protein tyrosine phosphatase, receptor type, C (PTPRC), mRNA
XM_003482521.2	6555	14.3812	51.1737	1.83121	Up	0.841667	GVIN1	PREDICTED: Sus scrofa GTPase, very large interferon inducible 1 (GVIN1), mRNA
NM_214392.2	1269	10.3025	53.9882	2.38965	Up	0.891275	LYZ	Sus scrofa lysozyme (LYZ), mRNA
XM_003355342.2	1543	15.5164	45.5945	1.55507	Up	0.807674	RAC2	PREDICTED: Sus scrofa ras-related C3 botulinum toxin substrate 2 (rho family, small GTP binding protein Rac2) (RAC2), mRNA
XM_001929415.5	4175	14.8397	45.7543	1.62445	Up	0.817258	FKBP5	PREDICTED: Sus scrofa FK506 binding protein 5 (FKBP5), mRNA
XM_003481158.2	863	3.97353	56.5725	3.83161	Up	0.962908	LOC100736718	PREDICTED: Sus scrofa uncharacterized LOC100736718 (LOC100736718), mRNA
XR_304349.1	1206	6.88957	52.6571	2.93414	Up	0.924433	LOC100515735	PREDICTED: Sus scrofa patr class I histocompatibility antigen, A-2 alpha chain-like (LOC100515735), misc_RNA
NM_001160088.1	489	7.30654	52.1093	2.83428	Up	0.919542	UBD	Sus scrofa ubiquitin D (UBD), mRNA
XM_005663710.1	3558	6.9754	51.9176	2.89588	Up	0.922808	GBP1	PREDICTED: Sus scrofa guanylate binding protein 1, interferon-inducible (GBP1), transcript variant X1, mRNA
NM_001105293.1	2679	11.2131	45.4386	2.01874	Up	0.85874	MUC13	Sus scrofa mucin 13, cell surface associated (MUC13), mRNA
XR_307520.1	825	0.746589	53.0078	6.14975	Up	0.988471	LOC102161607	PREDICTED: Sus scrofa immunoglobulin lambda-like polypeptide 5-like (LOC102161607), misc_RNA
XM_005657712.1	2483	12.648	40.6224	1.68337	Up	0.820858	LOC100519177	PREDICTED: Sus scrofa GTPase IMAP family member 1-like (LOC100519177), mRNA
NM_001244153.1	2095	38.501	12.2243	-1.65514	Down	0.818412	MDH2	Sus scrofa malate dehydrogenase 2, NAD (mitochondrial) (MDH2), mRNA
XM_001924119.3	1757	11.9172	38.4527	1.69004	Up	0.820934	PSMB8	PREDICTED: Sus scrofa proteasome (prosome, macropain) subunit, beta type, 8 (large multifunctional peptidase 7) (PSMB8), mRNA
NM_001246215.1	462	12.2091	37.8454	1.63216	Up	0.815739	UBE2L6	Sus scrofa ubiquitin-conjugating enzyme E2L 6 (UBE2L6), mRNA
NM_001112678.1	1308	8.92069	40.7765	2.19251	Up	0.870223	SELL	Sus scrofa selectin L (SELL), mRNA
XM_003122523.2	1310	10.971	38.5875	1.81445	Up	0.836731	CTSW	PREDICTED: Sus scrofa cathepsin W (CTSW), mRNA
XM_005671464.1	1155	8.12673	40.2061	2.30667	Up	0.881296	TECTB	PREDICTED: Sus scrofa tectorin beta (TECTB), mRNA
XM_005665927.1	2596	10.0432	37.1294	1.88635	Up	0.842472	PIM1	PREDICTED: Sus scrofa pim-1 oncogene (PIM1), mRNA
NM_001113707.1	1381	10.876	35.2943	1.69829	Up	0.820387	SLA-DMB	Sus scrofa MHC class II, DM beta (SLA-DMB), mRNA
NM_213776.1	1023	7.34533	38.344	2.3841	Up	0.887326	CD2	Sus scrofa CD2 molecule (CD2), mRNA
XM_001928679.3	1464	10.6522	34.9722	1.71505	Up	0.821952	ARG2	PREDICTED: Sus scrofa arginase 2 (ARG2), mRNA
NM_001244529.1	1186	8.04424	33.3799	2.05295	Up	0.857312	NKG7	Sus scrofa natural killer cell group 7 sequence (NKG7), mRNA
NM_001001618.1	3037	7.5491	32.9511	2.12595	Up	0.863327	CCR5	Sus scrofa chemokine (C-C motif) receptor 5 (CCR5), mRNA
XM_003481689.2	1340	8.54798	31.2038	1.86807	Up	0.838204	LOC100520491	PREDICTED: Sus scrofa killer cell lectin-like receptor subfamily B member 1B allele B-like (LOC100520491), mRNA
XM_005663716.1	2615	6.18421	33.0028	2.41593	Up	0.888344	GBP7	PREDICTED: Sus scrofa guanylate binding protein 7 (GBP7), mRNA
XM_005673043.1	2578	4.90925	34.2647	2.80315	Up	0.913953	PCK1	PREDICTED: Sus scrofa phosphoenolpyruvate carboxykinase 1 (soluble) (PCK1), transcript variant X1, mRNA
NM_213779.1	309	8.61175	29.0199	1.75266	Up	0.820873	CCL4	Sus scrofa chemokine (C-C motif) ligand 4 (CCL4), mRNA
XM_005666558.1	1309	28.6246	8.69545	-1.71893	Down	0.818534	LOC102167689	PREDICTED: Sus scrofa cytosolic beta-glucosidase-like (LOC102167689), mRNA
XM_005673552.1	3198	8.7592	27.2123	1.63539	Up	0.811273	GP91-PHOX	PREDICTED: Sus scrofa NADPH oxidase heavy chain subunit (GP91-PHOX), transcript variant X1, mRNA
NM_213857.1	735	7.25757	27.7923	1.93713	Up	0.841181	TIMP1	Sus scrofa TIMP metallopeptidase inhibitor 1 (TIMP1), mRNA
NM_214227.1	1241	5.369	28.9597	2.43132	Up	0.887037	CD3E	Sus scrofa CD3e molecule, epsilon (CD3-TCR complex) (CD3E), mRNA
NM_001105307.1	1221	8.00879	26.038	1.70096	Up	0.81539	SELPLG	Sus scrofa selectin P ligand (SELPLG), mRNA
XR_304835.1	478	26.8256	6.96248	-1.94593	Down	0.841303	LOC102166909	PREDICTED: Sus scrofa uncharacterized LOC102166909 (LOC102166909), transcript variant X1, misc_RNA
NM_214083.2	1107	8.24604	25.5051	1.62902	Up	0.809344	IL2RG	Sus scrofa interleukin 2 receptor, gamma (IL2RG), mRNA
XM_003360571.2	1104	7.66309	24.7396	1.69082	Up	0.813628	TCN1	PREDICTED: Sus scrofa transcobalamin I (vitamin B12 binding protein, R binder family) (TCN1), transcript variant 1, mRNA
XM_003360091.3	1828	5.99118	25.9044	2.11228	Up	0.856689	LOC100621559	PREDICTED: Sus scrofa uncharacterized LOC100621559 (LOC100621559), mRNA
XM_005661094.1	834	4.72549	26.6579	2.49603	Up	0.889726	LOC100525856	PREDICTED: Sus scrofa serum amyloid A protein-like (LOC100525856), mRNA
XM_001926239.1	2136	4.8369	26.3656	2.4465	Up	0.886567	STX11	PREDICTED: Sus scrofa syntaxin 11 (STX11), mRNA
XM_005665568.1	3830	24.4223	6.74048	-1.85727	Down	0.833511	ELOVL2	PREDICTED: Sus scrofa ELOVL fatty acid elongase 2 (ELOVL2), mRNA
NM_214380.2	1743	3.06376	26.7716	3.12733	Up	0.927198	HMGCS2	Sus scrofa 3-hydroxy-3-methylglutaryl-CoA synthase 2 (mitochondrial) (HMGCS2), mRNA
XM_005674605.1	794	2.10628	27.3353	3.69799	Up	0.951364	CISH	PREDICTED: Sus scrofa cytokine inducible SH2-containing protein (CISH), mRNA
XR_301629.1	349	6.47026	22.4759	1.79648	Up	0.82704	LOC100621891	PREDICTED: Sus scrofa uncharacterized LOC100621891 (LOC100621891), misc_RNA
XM_005674483.1	1875	4.57556	24.345	2.41161	Up	0.882693	JUNB	PREDICTED: Sus scrofa jun B proto-oncogene (JUNB), mRNA
XM_005652665.1	3798	3.22763	25.3124	2.9713	Up	0.91813	LOC102164268	PREDICTED: Sus scrofa spindlin-1-like (LOC102164268), mRNA
XR_309593.1	947	3.54691	23.6447	2.73688	Up	0.903989	LOC102158108	PREDICTED: Sus scrofa uncharacterized LOC102158108 (LOC102158108), misc_RNA
XM_003123981.2	859	3.35712	23.6495	2.81652	Up	0.909016	MZB1	PREDICTED: Sus scrofa marginal zone B and B1 cell-specific protein (MZB1), mRNA
XM_003135376.3	2593	6.2946	20.5539	1.70723	Up	0.811395	SASH3	PREDICTED: Sus scrofa SAM and SH3 domain containing 3 (SASH3), mRNA
NM_001123196.1	690	4.1881	22.1533	2.40315	Up	0.880673	SOCS3	Sus scrofa suppressor of cytokine signaling 3 (SOCS3), mRNA
XM_003134770.2	3542	21.258	4.10563	-2.37233	Down	0.876709	LRRN3	PREDICTED: Sus scrofa leucine rich repeat neuronal 3 (LRRN3), mRNA
XR_131323.2	705	1.75273	23.0796	3.71894	Up	0.949086	LOC100624386	PREDICTED: Sus scrofa uncharacterized LOC100624386 (LOC100624386), misc_RNA
NM_001278781.1	6638	5.42071	19.1491	1.82073	Up	0.824837	NLRC5	Sus scrofa NLR family, CARD domain containing 5 (NLRC5), mRNA
XM_003131873.2	5690	4.80746	19.6546	2.03152	Up	0.846664	SLC13A5	PREDICTED: Sus scrofa solute carrier family 13 (sodium-dependent citrate transporter), member 5 (SLC13A5), transcript variant 1, mRNA
XM_005657177.1	4195	5.77444	18.5265	1.68184	Up	0.806702	ITGB2	PREDICTED: Sus scrofa integrin, beta 2 (complement component 3 receptor 3 and 4 subunit) (ITGB2), transcript variant X1, mRNA
NM_001037961.1	903	2.91927	20.8484	2.83626	Up	0.908302	PSMB9	Sus scrofa proteasome (prosome, macropain) subunit, beta type, 9 (large multifunctional peptidase 2) (PSMB9), mRNA
XR_306100.1	2265	4.55824	17.5801	1.94739	Up	0.832812	LOC102166272	PREDICTED: Sus scrofa uncharacterized LOC102166272 (LOC102166272), misc_RNA
XM_003355585.3	4114	4.76428	16.7146	1.81078	Up	0.82101	SLC2A3	PREDICTED: Sus scrofa solute carrier family 2 (facilitated glucose transporter), member 3 (SLC2A3), mRNA
XM_005661095.1	537	3.38061	18.0753	2.41867	Up	0.877605	LOC100525680	PREDICTED: Sus scrofa serum amyloid A-2 protein-like (LOC100525680), transcript variant X2, mRNA
XM_005667491.1	2354	16.1087	4.63941	-1.79583	Down	0.819567	DCPS	PREDICTED: Sus scrofa decapping enzyme, scavenger (DCPS), transcript variant X1, mRNA
XM_005659400.1	1017	4.13522	16.0799	1.95922	Up	0.831171	FAM26F	PREDICTED: Sus scrofa family with sequence similarity 26, member F (FAM26F), mRNA
XM_005666280.1	972	3.3743	15.8738	2.23398	Up	0.858998	LOC100523976	PREDICTED: Sus scrofa uncharacterized LOC100523976 (LOC100523976), mRNA
NM_001123158.1	2591	1.7331	17.2707	3.3169	Up	0.92773	PCK1	Sus scrofa phosphoenolpyruvate carboxykinase 1 (soluble) (PCK1), mRNA
XR_309248.1	1539	15.5896	3.31016	-2.23561	Down	0.859044	LOC102165634	PREDICTED: Sus scrofa uncharacterized LOC102165634 (LOC102165634), misc_RNA
NM_213768.1	1206	0.264909	17.3872	6.03638	Up	0.974072	SLA-7	Sus scrofa MHC class I antigen 7 (SLA-7), mRNA
XM_003355629.2	2982	2.20375	15.3518	2.80038	Up	0.899584	SLC38A1	PREDICTED: Sus scrofa solute carrier family 38, member 1 (SLC38A1), mRNA
XM_005663187.1	1535	2.69868	13.5702	2.33011	Up	0.862461	SLAMF7	PREDICTED: Sus scrofa SLAM family member 7 (SLAMF7), mRNA
XR_302002.1	521	15.4179	0.563818	-4.77324	Down	0.964001	LOC102163638	PREDICTED: Sus scrofa uncharacterized LOC102163638 (LOC102163638), misc_RNA
NM_001198926.1	820	2.74221	13.2018	2.26733	Up	0.856705	GZMA	Sus scrofa granzyme A (granzyme 1, cytotoxic T-lymphocyte-associated serine esterase 3) (GZMA), mRNA
XR_309594.1	1129	1.59318	13.8991	3.12501	Up	0.91409	PKD1L3	PREDICTED: Sus scrofa polycystic kidney disease 1-like 3 (PKD1L3), transcript variant X2, misc_RNA
XM_005660030.1	753	1.8159	13.4049	2.884	Up	0.900465	ISG20	PREDICTED: Sus scrofa interferon stimulated exonuclease gene 20kDa (ISG20), mRNA
XR_297825.1	169	14.5309	0.499033	-4.86385	Down	0.963485	LOC102166695	PREDICTED: Sus scrofa uncharacterized LOC102166695 (LOC102166695), misc_RNA
NM_213910.1	3000	3.31502	11.5303	1.79834	Up	0.80942	SERPINE1	Sus scrofa serpin peptidase inhibitor, clade E (nexin, plasminogen activator inhibitor type 1), member 1 (SERPINE1), mRNA
XM_003131926.2	2275	11.6697	3.10772	-1.90884	Down	0.818549	SLC16A13	PREDICTED: Sus scrofa solute carrier family 16, member 13 (SLC16A13), mRNA
XR_305388.1	832	2.18119	12.4992	2.51865	Up	0.875478	LOC102161840	PREDICTED: Sus scrofa uncharacterized LOC102161840 (LOC102161840), transcript variant X1, misc_RNA
XM_005660221.1	1310	2.58664	11.6496	2.17114	Up	0.843201	SIT1	PREDICTED: Sus scrofa signaling threshold regulating transmembrane adaptor 1 (SIT1), mRNA
XM_005658961.1	940	2.76785	11.1099	2.00501	Up	0.827268	LOC100624694	PREDICTED: Sus scrofa leukocyte antigen CD37-like (LOC100624694), mRNA
XM_005661092.1	676	1.82323	11.6052	2.6702	Up	0.883726	LOC733603	PREDICTED: Sus scrofa serum amyloid A2 (LOC733603), transcript variant X2, mRNA
XM_005657164.1	1014	2.75605	10.2617	1.8966	Up	0.813552	SIK1	PREDICTED: Sus scrofa salt-inducible kinase 1 (SIK1), mRNA
XM_005665301.1	3140	2.7222	9.86811	1.858	Up	0.808706	EMILIN2	PREDICTED: Sus scrofa elastin microfibril interfacer 2 (EMILIN2), mRNA
NM_001123113.1	1143	2.37634	10.1713	2.09768	Up	0.83228	FOS	Sus scrofa FBJ murine osteosarcoma viral oncogene homolog (FOS), mRNA
XM_003480256.2	1744	2.54671	9.86322	1.95343	Up	0.815496	SMPDL3A	PREDICTED: Sus scrofa sphingomyelin phosphodiesterase, acid-like 3A (SMPDL3A), mRNA
NM_001143710.1	890	0.337013	12.0092	5.15519	Up	0.961632	GZMB	Sus scrofa granzyme B (granzyme 2, cytotoxic T-lymphocyte-associated serine esterase 1) (GZMB), mRNA
NM_001185143.1	1933	2.65727	9.5583	1.84681	Up	0.80702	SLA-DOA	Sus scrofa major histocompatibility complex, class II, DO alpha (SLA-DOA), mRNA
NM_001244695.1	1259	0.995482	11.0555	3.47323	Up	0.922884	PLA2G2D	Sus scrofa phospholipase A2, group IID (PLA2G2D), mRNA
NM_001025220.1	819	2.63633	9.20208	1.80343	Up	0.801628	PDCD1LG2	Sus scrofa programmed cell death 1 ligand 2 (PDCD1LG2), mRNA
XR_297363.1	1034	2.03964	9.72529	2.25343	Up	0.845419	LOC102166374	PREDICTED: Sus scrofa uncharacterized LOC102166374 (LOC102166374), misc_RNA
XR_304922.1	1242	0.31786	11.2819	5.14947	Up	0.959703	LOC102157470	PREDICTED: Sus scrofa uncharacterized LOC102157470 (LOC102157470), misc_RNA
XM_005673340.1	4802	1.7923	9.64545	2.42803	Up	0.860304	NPC1L1	PREDICTED: Sus scrofa NPC1-like 1 (NPC1L1), mRNA
NM_001044581.1	2280	2.15627	9.27667	2.10507	Up	0.829637	TAP1	Sus scrofa transporter 1, ATP-binding cassette, sub-family B (MDR/TAP) (TAP1), mRNA
XM_005664649.1	737	0.434778	10.9565	4.65537	Up	0.953536	LOC102165433	PREDICTED: Sus scrofa seminal plasma protein BSP-30 kDa-like (LOC102165433), mRNA
NM_001243310.2	609	1.41962	9.55741	2.75111	Up	0.881691	CST7	Sus scrofa cystatin F (leukocystatin) (CST7), mRNA
NM_001009579.1	282	2.3909	8.54903	1.8382	Up	0.802023	CCL3L1	Sus scrofa chemokine (C-C motif) ligand 3-like 1 (CCL3L1), mRNA
NM_001001623.1	1979	1.39272	9.47417	2.7661	Up	0.882268	CXCR6	Sus scrofa chemokine (C-X-C motif) receptor 6 (CXCR6), mRNA
XM_005672551.1	421	2.26981	8.47065	1.8999	Up	0.806322	DOCK2	PREDICTED: Sus scrofa dedicator of cytokinesis 2 (DOCK2), mRNA
NM_213753.1	829	1.9204	8.75358	2.18846	Up	0.835364	TSPO	Sus scrofa translocator protein (18kDa) (TSPO), mRNA
XM_001928325.3	2315	2.17782	8.23832	1.91946	Up	0.806717	CD244	PREDICTED: Sus scrofa CD244 molecule, natural killer cell receptor 2B4 (CD244), mRNA
XM_005662394.1	2168	1.4002	8.76885	2.64675	Up	0.87317	CD8A	PREDICTED: Sus scrofa CD8a molecule (CD8A), transcript variant X1, mRNA
XM_005657710.1	859	1.72793	8.24266	2.25407	Up	0.839389	TMEM176A	PREDICTED: Sus scrofa transmembrane protein 176A (TMEM176A), mRNA
NM_213821.1	2077	1.97355	7.6805	1.96041	Up	0.806428	-	Sus scrofa solute carrier family 11 (proton-coupled divalent metal ion transporters), member 1 (SLC11A1), mRNA
XM_005663241.1	2709	1.99437	7.65532	1.94053	Up	0.805091	FCRL3	PREDICTED: Sus scrofa Fc receptor-like 3 (FCRL3), mRNA
XM_003481152.2	2231	1.81213	7.81979	2.10944	Up	0.823273	ZAP70	PREDICTED: Sus scrofa zeta-chain (TCR) associated protein kinase 70kDa (ZAP70), mRNA
NM_001244800.1	2035	1.41662	8.06456	2.50914	Up	0.859013	CD5	Sus scrofa CD5 molecule (CD5), mRNA
NM_214140.2	462	0.244145	9.22958	5.24045	Up	0.954052	S100G	Sus scrofa S100 calcium binding protein G (S100G), mRNA
XM_005673889.1	2966	1.27715	7.48719	2.55149	Up	0.859636	LOC780420	PREDICTED: Sus scrofa SH21A (LOC780420), transcript variant X1, mRNA
XM_005665172.1	2050	1.57225	7.13811	2.18271	Up	0.826083	LCK	PREDICTED: Sus scrofa lymphocyte-specific protein tyrosine kinase (LCK), transcript variant X1, mRNA
XR_297207.1	665	0.17557	7.87841	5.48779	Up	0.950331	LOC102166614	PREDICTED: Sus scrofa uncharacterized LOC102166614 (LOC102166614), misc_RNA
NM_214037.1	1908	1.10866	6.82829	2.6227	Up	0.861793	AMBN	Sus scrofa ameloblastin (enamel matrix protein) (AMBN), mRNA
XR_309570.1	1204	1.37069	6.326	2.20639	Up	0.825248	LOC102160753	PREDICTED: Sus scrofa uncharacterized LOC102160753 (LOC102160753), misc_RNA
XR_307378.1	628	1.40425	6.05247	2.10772	Up	0.811273	LOC102165957	PREDICTED: Sus scrofa uncharacterized LOC102165957 (LOC102165957), misc_RNA
XM_005674362.1	751	0.523144	6.71308	3.6817	Up	0.913512	PKD1L3	PREDICTED: Sus scrofa polycystic kidney disease 1-like 3 (PKD1L3), transcript variant X1, mRNA
XM_005654230.1	1526	0.111081	7.10907	5.99998	Up	0.948508	IDO1	PREDICTED: Sus scrofa indoleamine 2,3-dioxygenase 1 (IDO1), transcript variant X1, mRNA
XM_003361869.2	2981	1.13819	5.92795	2.3808	Up	0.836959	CSF3R	PREDICTED: Sus scrofa colony stimulating factor 3 receptor (granulocyte) (CSF3R), mRNA
XM_003127386.2	2228	1.37705	5.6728	2.04248	Up	0.803345	SIGLEC5	PREDICTED: Sus scrofa sialic acid binding Ig-like lectin 5 (SIGLEC5), mRNA
NM_213839.1	2600	1.29043	5.70292	2.14385	Up	0.81179	FAS	Sus scrofa Fas (TNF receptor superfamily, member 6) (FAS), mRNA
XM_003353832.2	470	6.50915	0.358879	-4.1809	Down	0.927	SCGB1A1	PREDICTED: Sus scrofa secretoglobin, family 1A, member 1 (uteroglobin) (SCGB1A1), mRNA
XM_003361093.3	552	1.15524	5.67712	2.29697	Up	0.827161	LOC100620458	PREDICTED: Sus scrofa granzyme A-like (LOC100620458), mRNA
XM_003483492.2	2299	1.08498	5.69819	2.39283	Up	0.835455	PRF1	PREDICTED: Sus scrofa perforin 1 (pore forming protein) (PRF1), mRNA
XM_001925759.3	2277	0.741798	5.98796	3.01297	Up	0.87879	IP6K3	PREDICTED: Sus scrofa inositol hexakisphosphate kinase 3 (IP6K3), mRNA
NM_001256593.1	3576	5.50358	1.13395	-2.27901	Down	0.822984	GLI1	Sus scrofa GLI family zinc finger 1 (GLI1), mRNA
XM_005658509.1	1479	1.17846	5.09446	2.11203	Up	0.802388	LOC100623303	PREDICTED: Sus scrofa integrin alpha-X-like (LOC100623303), partial mRNA
XM_003480725.2	1660	5.08795	1.17349	-2.11628	Down	0.80418	NUCB2	PREDICTED: Sus scrofa nucleobindin 2 (NUCB2), transcript variant X1, mRNA
NM_214265.1	946	1.0088	5.15763	2.35407	Up	0.826083	SFTPA1	Sus scrofa surfactant protein A1 (SFTPA1), mRNA
NM_214202.1	526	0.856552	4.94482	2.5293	Up	0.838234	TYROBP	Sus scrofa TYRO protein tyrosine kinase binding protein (TYROBP), mRNA
XM_005656574.1	992	0.927097	4.85756	2.38944	Up	0.827161	LOC100524999	PREDICTED: Sus scrofa placenta-specific gene 8 protein-like (LOC100524999), transcript variant X2, mRNA
XM_005667912.1	929	0.202132	5.40917	4.74204	Up	0.928686	LOC102165517	PREDICTED: Sus scrofa nascent polypeptide-associated complex subunit alpha, muscle-specific form-like (LOC102165517), mRNA
XR_307341.1	353	4.45999	0.993123	-2.167	Down	0.800747	LOC102167748	PREDICTED: Sus scrofa uncharacterized LOC102167748 (LOC102167748), transcript variant X2, misc_RNA
XM_005658905.1	528	0.707688	4.34568	2.6184	Up	0.838796	CYP2C36	PREDICTED: Sus scrofa cytochrome P450 2C36 (CYP2C36), partial mRNA
XM_003135152.2	2347	0.406883	4.49887	3.46688	Up	0.885473	GDPD2	PREDICTED: Sus scrofa glycerophosphodiester phosphodiesterase domain containing 2 (GDPD2), mRNA
NM_001246240.1	1233	0.0653013	4.81745	6.20501	Up	0.931907	IDO1	Sus scrofa indoleamine 2,3-dioxygenase 1 (IDO1), mRNA
XR_305700.1	835	0.359971	4.50424	3.64533	Up	0.893037	LOC100512122	PREDICTED: Sus scrofa uncharacterized LOC100512122 (LOC100512122), transcript variant X1, misc_RNA
XR_301539.1	1405	0.722305	4.11322	2.50959	Up	0.825324	LOC102158335	PREDICTED: Sus scrofa uncharacterized LOC102158335 (LOC102158335), misc_RNA
NM_214357.1	2601	0.714077	4.11929	2.52825	Up	0.827982	CD180	Sus scrofa CD180 molecule (CD180), mRNA
XM_001924902.3	914	0.0613573	4.75306	6.27548	Up	0.93142	LOC100153042	PREDICTED: Sus scrofa protein-glutamine gamma-glutamyltransferase E-like (LOC100153042), mRNA
XM_003357781.2	1673	0.561588	4.1583	2.88841	Up	0.852512	IL15RA	PREDICTED: Sus scrofa interleukin 15 receptor, alpha (IL15RA), transcript variant X1, mRNA
NM_001164842.1	1959	3.92036	0.797004	-2.29833	Down	0.80535	INHBB	Sus scrofa inhibin, beta B (INHBB), mRNA
NM_001128473.1	3003	0.620703	4.04178	2.70301	Up	0.838933	GBP1	Sus scrofa guanylate binding protein 1, interferon-inducible (GBP1), mRNA
NM_001097498.1	1013	0.518162	4.08519	2.97893	Up	0.856644	TNFSF13B	Sus scrofa tumor necrosis factor (ligand) superfamily, member 13b (TNFSF13B), mRNA
XR_304923.1	694	0.0540241	4.32048	6.32145	Up	0.926317	LOC102157549	PREDICTED: Sus scrofa uncharacterized LOC102157549 (LOC102157549), transcript variant X1, misc_RNA
XR_135434.2	9217	0.455741	3.50006	2.94109	Up	0.843763	LOC100515976	PREDICTED: Sus scrofa nebulin-like (LOC100515976), misc_RNA
NM_213806.1	849	0.529932	3.20704	2.59736	Up	0.816985	FASLG	Sus scrofa Fas ligand (TNF superfamily, member 6) (FASLG), mRNA
XM_005672795.1	531	0.10621	3.58859	5.07843	Up	0.909943	LOC100739609	PREDICTED: Sus scrofa protein-glutamine gamma-glutamyltransferase E-like (LOC100739609), mRNA
NM_001195352.1	823	0.0509412	3.24743	5.99432	Up	0.908348	MDK	Sus scrofa midkine (neurite growth-promoting factor 2) (MDK), mRNA
XM_005656273.1	1647	0.308183	2.89972	3.23405	Up	0.846163	LOC100738461	PREDICTED: Sus scrofa protein KIAA1199 homolog (LOC100738461), mRNA
XM_001927184.2	2090	3.06258	0.109299	-4.8084	Down	0.896379	GABRQ	PREDICTED: Sus scrofa gamma-aminobutyric acid (GABA) A receptor, theta (GABRQ), mRNA
XM_003122325.2	775	0.339462	2.71506	2.99966	Up	0.829637	LCN12	PREDICTED: Sus scrofa lipocalin 12 (LCN12), mRNA
XM_003133832.4	5089	0.301005	2.73641	3.18443	Up	0.839343	KIF1A	PREDICTED: Sus scrofa kinesin family member 1A (KIF1A), mRNA
NM_213948.1	717	0.212396	2.61871	3.62403	Up	0.856735	IFNG	Sus scrofa interferon, gamma (IFNG), mRNA
XR_299914.1	342	0.226109	2.58941	3.51753	Up	0.85151	LOC102163888	PREDICTED: Sus scrofa uncharacterized LOC102163888 (LOC102163888), misc_RNA
XR_305699.1	312	0.243306	2.56809	3.39985	Up	0.845282	LOC102161968	PREDICTED: Sus scrofa uncharacterized LOC102161968 (LOC102161968), misc_RNA
XR_307519.1	402	0.139504	2.55935	4.1974	Up	0.872957	LOC102158097	PREDICTED: Sus scrofa uncharacterized LOC102158097 (LOC102158097), misc_RNA
XM_003134553.2	3155	0.107655	2.45447	4.51092	Up	0.875949	AOC1	PREDICTED: Sus scrofa amine oxidase, copper containing 1 (AOC1), mRNA
XR_308940.1	1446	0.0703694	2.48903	5.14449	Up	0.885017	LOC102167632	PREDICTED: Sus scrofa uncharacterized LOC102167632 (LOC102167632), misc_RNA
XR_299147.1	1183	0.300145	2.20801	2.87902	Up	0.806185	LOC100624137	PREDICTED: Sus scrofa uncharacterized LOC100624137 (LOC100624137), transcript variant X1, misc_RNA
XM_003127828.3	2174	0.0518836	2.40565	5.535	Up	0.884987	MFSD2A	PREDICTED: Sus scrofa major facilitator superfamily domain containing 2A (MFSD2A), transcript variant X1, mRNA
XM_003133815.4	812	0.0515636	2.36098	5.51689	Up	0.883741	LOC100513317	PREDICTED: Sus scrofa coiled-coil-helix-coiled-coil-helix domain-containing protein 2, mitochondrial-like (LOC100513317), mRNA
XR_306807.1	292	0.01	2.23483	7.80402	Up	0.883453	LOC102165486	PREDICTED: Sus scrofa uncharacterized LOC102165486 (LOC102165486), misc_RNA
XM_003134109.2	2531	0.118758	1.86553	3.97349	Up	0.840832	HAVCR2	PREDICTED: Sus scrofa hepatitis A virus cellular receptor 2 (HAVCR2), transcript variant X1, mRNA
XM_003122846.4	4992	1.81301	0.161502	-3.48876	Down	0.82022	SYT13	PREDICTED: Sus scrofa synaptotagmin XIII (SYT13), mRNA
XM_003124941.4	625	0.01	1.94457	7.60331	Up	0.872182	LOC100518605	PREDICTED: Sus scrofa E3 ubiquitin-protein ligase RNF181-like (LOC100518605), transcript variant X1, mRNA
NM_001244109.1	1801	1.71304	0.135723	-3.65782	Down	0.822772	SYAP1	Sus scrofa synapse associated protein 1 (SYAP1), transcript variant 2, mRNA
NM_001143711.1	874	0.150324	1.58447	3.39785	Up	0.803633	GZMK	Sus scrofa granzyme K (granzyme 3; tryptase II) (GZMK), mRNA
NM_001024588.1	978	1.49673	0.01	-7.22567	Down	0.849353	SLC35A3	Sus scrofa solute carrier family 35 (UDP-N-acetylglucosamine (UDP-GlcNAc) transporter), member A3 (SLC35A3), mRNA
XM_005658152.1	2289	0.049277	1.3484	4.77419	Up	0.827313	NEB	PREDICTED: Sus scrofa nebulin (NEB), partial mRNA
XR_305273.1	261	0.0774323	1.23778	3.99867	Up	0.80213	LOC102167321	PREDICTED: Sus scrofa uncharacterized LOC102167321 (LOC102167321), misc_RNA
XM_005666213.1	789	0.01	1.30173	7.02428	Up	0.834528	GZMB	PREDICTED: Sus scrofa granzyme B (granzyme 2, cytotoxic T-lymphocyte-associated serine esterase 1) (GZMB), transcript variant X1, mRNA
XM_005670848.1	217	1.03374	0.01	-6.69173	Down	0.809466	LOC100522521	PREDICTED: Sus scrofa up-regulated during skeletal muscle growth protein 5-like (LOC100522521), mRNA
NM_001004039.1	1058	0.01	1.00756	6.65472	Up	0.807218	SLA-DMA	Sus scrofa SLA-DM alpha chain (SLA-DMA), mRNA
XM_003356118.2	497	0.01	0.97577	6.60847	Up	0.804028	TNFRSF18	PREDICTED: Sus scrofa tumor necrosis factor receptor superfamily, member 18 (TNFRSF18), mRNA

## Sheet: Lung 6 dpi DEGs
Transcript ID	geneLength	Means-Uninfected_lung	Means-Infected_lung	log2Ratio(Infected_lung/Uninfected_lung)	Up-Down-Regulation(Infected_lung/Uninfected_lung)	Probability	Symbol	Description
NM_213973.1	2456	1111.76	3011.16	1.43747	Up	0.83717	HSP90AA1	Sus scrofa heat shock protein 90kDa alpha (cytosolic), class A member 1 (HSP90AA1), mRNA
NM_001008691.1	1173	244.172	1984.4	3.02273	Up	0.950688	CXCL10	Sus scrofa chemokine (C-X-C motif) ligand 10 (CXCL10), mRNA
NM_001246242.1	1105	397.204	1062.75	1.41985	Up	0.835202	LOC100513601	Sus scrofa patr class I histocompatibility antigen, A-126 alpha chain-like (LOC100513601), mRNA
NM_001114062.2	1134	346.551	920.147	1.4088	Up	0.834239	SLA-DQA1	Sus scrofa MHC class II histocompatibility antigen SLA-DQA (SLA-DQA1), mRNA
NM_213766.1	1926	249.387	975.536	1.96781	Up	0.887841	HSP70.2	Sus scrofa heat shock protein 70.2 (HSP70.2), mRNA
XM_005667442.1	347	376.056	842.158	1.16314	Up	0.804225	LOC102166665	PREDICTED: Sus scrofa heat shock cognate 71 kDa protein-like (LOC102166665), mRNA
NM_213769.1	2274	230.048	730.776	1.6675	Up	0.865401	STAT1	Sus scrofa signal transducer and activator of transcription 1, 91kDa (STAT1), mRNA
XM_003134142.4	2161	240.793	555.205	1.20522	Up	0.810143	GM2A	PREDICTED: Sus scrofa GM2 ganglioside activator (GM2A), transcript variant 1, mRNA
XM_005666547.1	780	174.507	607.148	1.79877	Up	0.874873	LAP3	PREDICTED: Sus scrofa leucine aminopeptidase 3 (LAP3), mRNA
XM_003356870.3	822	170.5	592.808	1.79779	Up	0.874873	LOC100627689	PREDICTED: Sus scrofa cytosol aminopeptidase-like (LOC100627689), mRNA
NM_001097413.1	2081	163.132	558.314	1.77503	Up	0.87306	IRF1	Sus scrofa interferon regulatory factor 1 (IRF1), mRNA
NM_001024696.1	1696	162.837	410.601	1.3343	Up	0.825561	TNFSF10	Sus scrofa tumor necrosis factor (ligand) superfamily, member 10 (TNFSF10), mRNA
NM_001114289.2	450	149.545	402.612	1.42881	Up	0.835542	CXCL9	Sus scrofa chemokine (C-X-C motif) ligand 9 (CXCL9), mRNA
XM_003123844.3	1952	359.276	161.263	-1.15568	Down	0.803333	P311	PREDICTED: Sus scrofa P311 protein (P311), partial mRNA
XM_003482521.2	6555	73.319	444.123	2.5987	Up	0.930343	GVIN1	PREDICTED: Sus scrofa GTPase, very large interferon inducible 1 (GVIN1), mRNA
XM_005663710.1	3558	62.7438	433.274	2.78773	Up	0.939022	GBP1	PREDICTED: Sus scrofa guanylate binding protein 1, interferon-inducible (GBP1), transcript variant X1, mRNA
NM_001246215.1	462	124.715	323.244	1.37399	Up	0.830488	UBE2L6	Sus scrofa ubiquitin-conjugating enzyme E2L 6 (UBE2L6), mRNA
XM_005658896.1	391	284.603	116.394	-1.28993	Down	0.818807	LOC396781	PREDICTED: Sus scrofa IgG heavy chain (LOC396781), partial mRNA
XM_005666549.1	1263	87.2087	305.521	1.80873	Up	0.874689	LOC100739772	PREDICTED: Sus scrofa uncharacterized LOC100739772 (LOC100739772), mRNA
XM_005663716.1	2615	54.5138	315.573	2.53328	Up	0.925331	GBP7	PREDICTED: Sus scrofa guanylate binding protein 7 (GBP7), mRNA
XM_003481689.2	1340	90.0044	252.087	1.48585	Up	0.839478	LOC100520491	PREDICTED: Sus scrofa killer cell lectin-like receptor subfamily B member 1B allele B-like (LOC100520491), mRNA
XM_005654230.1	1526	38.0217	279.119	2.87598	Up	0.942561	IDO1	PREDICTED: Sus scrofa indoleamine 2,3-dioxygenase 1 (IDO1), transcript variant X1, mRNA
NM_001097504.1	3616	67.6669	240.521	1.82964	Up	0.876005	HSPH1	Sus scrofa heat shock 105kDa/110kDa protein 1 (HSPH1), mRNA
XM_005665685.1	1494	78.6429	182.154	1.21177	Up	0.808529	LOC100513601	PREDICTED: Sus scrofa patr class I histocompatibility antigen, A-126 alpha chain-like (LOC100513601), transcript variant X1, mRNA
NM_001160088.1	489	57.1761	179.762	1.65261	Up	0.86247	UBD	Sus scrofa ubiquitin D (UBD), mRNA
XM_001926239.1	2136	50.9734	180.219	1.82194	Up	0.875057	STX11	PREDICTED: Sus scrofa syntaxin 11 (STX11), mRNA
NM_001097445.2	1571	70.0909	157.588	1.16886	Up	0.802299	CD14	Sus scrofa CD14 molecule (CD14), mRNA
NM_001161434.1	565	183.226	43.1963	-2.08464	Down	0.897313	LOC780407	Sus scrofa chemokine ligand 24-like protein (LOC780407), mRNA
XM_003125028.4	1001	138.02	59.4792	-1.21442	Down	0.80775	ACTG2	PREDICTED: Sus scrofa actin, gamma 2, smooth muscle, enteric (ACTG2), mRNA
XM_005668600.1	11448	57.6458	129.098	1.16318	Up	0.80111	LOC100513619	PREDICTED: Sus scrofa E3 ubiquitin-protein ligase RNF213-like (LOC100513619), partial mRNA
XM_005659444.1	999	39.4342	142.719	1.85566	Up	0.877449	PSTPIP2	PREDICTED: Sus scrofa proline-serine-threonine phosphatase interacting protein 2 (PSTPIP2), mRNA
XR_307520.1	825	50.4345	121.187	1.26475	Up	0.811615	LOC102161607	PREDICTED: Sus scrofa immunoglobulin lambda-like polypeptide 5-like (LOC102161607), misc_RNA
NM_001246240.1	1233	18.891	150.635	2.99529	Up	0.947687	IDO1	Sus scrofa indoleamine 2,3-dioxygenase 1 (IDO1), mRNA
NM_001112678.1	1308	43.0151	124.423	1.53234	Up	0.840526	SELL	Sus scrofa selectin L (SELL), mRNA
XM_005670174.1	5169	44.073	122.82	1.47857	Up	0.837397	PARP14	PREDICTED: Sus scrofa poly (ADP-ribose) polymerase family, member 14 (PARP14), mRNA
NM_001113446.1	999	49.1288	115.918	1.23846	Up	0.810001	CHORDC1	Sus scrofa cysteine and histidine-rich domain (CHORD) containing 1 (CHORDC1), mRNA
XM_003483952.2	3125	47.0901	111.839	1.24793	Up	0.810766	LOC100154500	PREDICTED: Sus scrofa deoxynucleoside triphosphate triphosphohydrolase SAMHD1-like (LOC100154500), mRNA
NM_213856.2	719	17.3035	138.947	3.0054	Up	0.948069	LCN1	Sus scrofa lipocalin 1 (LCN1), mRNA
XM_005659400.1	1017	19.7165	126.523	2.68193	Up	0.932283	FAM26F	PREDICTED: Sus scrofa family with sequence similarity 26, member F (FAM26F), mRNA
XM_001928460.4	2247	25.7913	115.022	2.15696	Up	0.90081	ANKRD22	PREDICTED: Sus scrofa ankyrin repeat domain 22 (ANKRD22), mRNA
NM_001243883.1	2743	34.8481	101.196	1.538	Up	0.843357	CD38	Sus scrofa CD38 molecule (CD38), mRNA
NM_213785.1	1824	94.7593	35.9652	-1.39767	Down	0.829581	F3	Sus scrofa coagulation factor III (thromboplastin, tissue factor) (F3), mRNA
NM_213821.1	2077	34.4177	95.0094	1.46492	Up	0.83482	-	Sus scrofa solute carrier family 11 (proton-coupled divalent metal ion transporters), member 1 (SLC11A1), mRNA
XM_003122169.4	3839	33.1545	91.9906	1.47228	Up	0.835754	STXBP1	PREDICTED: Sus scrofa syntaxin binding protein 1 (STXBP1), transcript variant X1, mRNA
NM_001048188.1	4528	6.90352	113.94	4.0448	Up	0.980193	DMBT1	Sus scrofa deleted in malignant brain tumors 1 (DMBT1), mRNA
XM_005659045.1	696	81.9501	33.239	-1.30187	Down	0.815636	RRAD	PREDICTED: Sus scrofa Ras-related associated with diabetes (RRAD), partial mRNA
XM_003354408.2	690	29.9911	84.8091	1.49969	Up	0.837255	LOC100626247	PREDICTED: Sus scrofa interferon-induced transmembrane protein 1-like (LOC100626247), transcript variant 1, mRNA
XM_003125941.2	769	84.0291	26.8355	-1.64675	Down	0.86012	GPIHBP1	PREDICTED: Sus scrofa glycosylphosphatidylinositol anchored high density lipoprotein binding protein 1 (GPIHBP1), mRNA
XR_135154.2	1743	23.4221	86.6983	1.88813	Up	0.877421	LOC100739725	PREDICTED: Sus scrofa uncharacterized LOC100739725 (LOC100739725), misc_RNA
NM_214398.1	884	77.3554	32.7282	-1.24097	Down	0.808047	APOA1	Sus scrofa apolipoprotein A-I (APOA1), mRNA
NM_001185143.1	1933	32.9733	76.6772	1.2175	Up	0.805655	SLA-DOA	Sus scrofa major histocompatibility complex, class II, DO alpha (SLA-DOA), mRNA
XM_005665927.1	2596	29.6455	75.2891	1.34463	Up	0.821356	PIM1	PREDICTED: Sus scrofa pim-1 oncogene (PIM1), mRNA
XM_005662139.1	3041	20.4398	84.3621	2.04521	Up	0.893618	CIITA	PREDICTED: Sus scrofa class II, major histocompatibility complex, transactivator (CIITA), mRNA
NM_001167649.1	1167	73.9939	30.7635	-1.26619	Down	0.81078	HSD17B2	Sus scrofa hydroxysteroid (17-beta) dehydrogenase 2 (HSD17B2), mRNA
XM_003361435.2	1726	27.5669	74.761	1.43935	Up	0.831549	SAMHD1	PREDICTED: Sus scrofa SAM domain and HD domain 1 (SAMHD1), partial mRNA
XM_003129352.2	863	25.5054	69.0293	1.4364	Up	0.831082	LOC100525175	PREDICTED: Sus scrofa placenta-specific gene 8 protein-like (LOC100525175), transcript variant X1, mRNA
NM_001123206.1	710	65.111	28.7832	-1.17767	Down	0.800345	TPPP	Sus scrofa tubulin polymerization promoting protein (TPPP), mRNA
XM_005656629.1	633	70.5176	21.7081	-1.69975	Down	0.862187	FXYD2	PREDICTED: Sus scrofa FXYD domain containing ion transport regulator 2 (FXYD2), transcript variant X2, mRNA
XM_003128326.2	963	17.9568	63.4918	1.82204	Up	0.871319	LOC100520085	PREDICTED: Sus scrofa proteasome subunit beta type-9-like (LOC100520085), mRNA
XM_003125102.4	1710	21.4303	59.3202	1.46888	Up	0.833206	AHSA2	PREDICTED: Sus scrofa AHA1, activator of heat shock 90kDa protein ATPase homolog 2 (yeast) (AHSA2), mRNA
XM_005660030.1	753	19.5747	59.5109	1.60416	Up	0.851271	ISG20	PREDICTED: Sus scrofa interferon stimulated exonuclease gene 20kDa (ISG20), mRNA
XM_005663706.1	2537	13.0865	61.7618	2.23864	Up	0.902622	GBP6	PREDICTED: Sus scrofa guanylate binding protein family, member 6 (GBP6), mRNA
NM_214148.1	3079	19.7564	52.9459	1.4222	Up	0.82733	CLCA1	Sus scrofa chloride channel accessory 1 (CLCA1), mRNA
NM_001025220.1	819	13.8537	55.3761	1.99899	Up	0.884868	PDCD1LG2	Sus scrofa programmed cell death 1 ligand 2 (PDCD1LG2), mRNA
NM_213935.1	984	20.6773	48.5174	1.23046	Up	0.80237	PSMB8	Sus scrofa proteasome (prosome, macropain) subunit, beta type, 8 (large multifunctional peptidase 7) (PSMB8), mRNA
NM_001128469.1	690	53.9655	14.9549	-1.85142	Down	0.872395	ISG15	Sus scrofa ISG15 ubiquitin-like modifier (ISG15), mRNA
XM_003360446.2	3214	49.5788	16.5023	-1.58706	Down	0.845099	APLN	PREDICTED: Sus scrofa apelin (APLN), mRNA
XM_005670175.1	2556	19.4839	45.7772	1.23235	Up	0.801974	DTX3L	PREDICTED: Sus scrofa deltex 3-like (Drosophila) (DTX3L), mRNA
XR_305670.1	1866	53.1449	10.2927	-2.36831	Down	0.912108	LOC102165782	PREDICTED: Sus scrofa uncharacterized LOC102165782 (LOC102165782), misc_RNA
NM_214412.1	2868	58.1114	2.45262	-4.56643	Down	0.986267	CYP1A1	Sus scrofa cytochrome P450 1A1 (CYP1A1), mRNA
XM_003482749.2	2040	16.5296	41.2125	1.31803	Up	0.813172	LOC100738612	PREDICTED: Sus scrofa cyclic AMP-dependent transcription factor ATF-3-like (LOC100738612), transcript variant 1, mRNA
XM_005673826.1	1511	42.5926	14.6836	-1.5364	Down	0.837411	KCNE1L	PREDICTED: Sus scrofa KCNE1-like (KCNE1L), mRNA
XM_003128922.2	1573	14.7752	41.7816	1.49969	Up	0.832017	TMEM156	PREDICTED: Sus scrofa transmembrane protein 156 (TMEM156), mRNA
NM_001244695.1	1259	13.3669	42.9457	1.68385	Up	0.857062	PLA2G2D	Sus scrofa phospholipase A2, group IID (PLA2G2D), mRNA
XM_001925959.5	2939	13.4445	41.971	1.64238	Up	0.854584	COL2A1	PREDICTED: Sus scrofa collagen, type II, alpha 1 (COL2A1), mRNA
NM_001005156.1	1106	40.3644	15.0401	-1.42427	Down	0.824626	IGFBP3	Sus scrofa insulin-like growth factor binding protein 3 (IGFBP3), mRNA
NM_001128492.1	529	41.1358	12.4689	-1.72206	Down	0.859738	CRABP1	Sus scrofa cellular retinoic acid binding protein 1 (CRABP1), mRNA
XM_005665934.1	4058	10.2467	41.159	2.00605	Up	0.885208	ETV7	PREDICTED: Sus scrofa ets variant 7 (ETV7), mRNA
XM_003128432.2	2642	13.9574	36.4256	1.38393	Up	0.819997	CRISP3	PREDICTED: Sus scrofa cysteine-rich secretory protein 3 (CRISP3), mRNA
NM_001102679.1	1508	36.2873	14.0937	-1.36441	Down	0.815579	SFTPB	Sus scrofa surfactant protein B (SFTPB), mRNA
XM_005654156.1	894	13.1416	34.9684	1.41191	Up	0.821823	KYNU	PREDICTED: Sus scrofa kynureninase (KYNU), mRNA
XM_005671052.1	2940	13.4938	32.4861	1.26752	Up	0.802228	P4HA1	PREDICTED: Sus scrofa prolyl 4-hydroxylase, alpha polypeptide I (P4HA1), transcript variant X1, mRNA
NM_214423.1	2015	12.9803	32.0457	1.30381	Up	0.806518	CYP3A29	Sus scrofa cytochrome P450 3A29 (CYP3A29), mRNA
XM_003357303.2	1756	10.4438	34.314	1.71616	Up	0.857529	ZBTB16	PREDICTED: Sus scrofa zinc finger and BTB domain containing 16 (ZBTB16), mRNA
XM_005663187.1	1535	12.2587	32.3124	1.39828	Up	0.82011	SLAMF7	PREDICTED: Sus scrofa SLAM family member 7 (SLAMF7), mRNA
XM_005658271.1	4924	10.6694	32.5642	1.60981	Up	0.845566	LOC100621630	PREDICTED: Sus scrofa collagen alpha-1(II) chain-like (LOC100621630), partial mRNA
XR_130735.2	1206	6.54529	36.4836	2.47872	Up	0.914784	LOC100153139	PREDICTED: Sus scrofa HLA class II histocompatibility antigen, DRB1-4 beta chain-like (LOC100153139), misc_RNA
XM_003126468.2	1609	10.9906	31.1757	1.50415	Up	0.828251	BCL2L14	PREDICTED: Sus scrofa BCL2-like 14 (apoptosis facilitator) (BCL2L14), mRNA
NM_001031789.1	734	30.1063	10.6957	-1.49303	Down	0.826835	RBP1	Sus scrofa retinol binding protein 1, cellular (RBP1), mRNA
XR_305506.1	704	8.20042	30.5108	1.89555	Up	0.869578	LOC102157860	PREDICTED: Sus scrofa uncharacterized LOC102157860 (LOC102157860), misc_RNA
XR_299856.1	4302	27.8037	10.2409	-1.44093	Down	0.821158	LOC100624077	PREDICTED: Sus scrofa HERV-V_19q13.41 provirus ancestral Env polyprotein 2-like (LOC100624077), transcript variant X2, misc_RNA
XM_003357781.2	1673	7.05291	30.8121	2.1272	Up	0.890248	IL15RA	PREDICTED: Sus scrofa interleukin 15 receptor, alpha (IL15RA), transcript variant X1, mRNA
XM_005656574.1	992	8.54215	28.5969	1.74319	Up	0.856552	LOC100524999	PREDICTED: Sus scrofa placenta-specific gene 8 protein-like (LOC100524999), transcript variant X2, mRNA
XM_003129101.1	1170	27.3236	9.72001	-1.49112	Down	0.825221	CXCL13	PREDICTED: Sus scrofa chemokine (C-X-C motif) ligand 13 (CXCL13), mRNA
XM_005663711.1	2676	5.42278	31.2944	2.5288	Up	0.915775	GBP2	PREDICTED: Sus scrofa guanylate binding protein 2, interferon-inducible (GBP2), transcript variant X1, mRNA
NM_214357.1	2601	5.40062	30.1349	2.48024	Up	0.912717	CD180	Sus scrofa CD180 molecule (CD180), mRNA
XR_309570.1	1204	8.95708	26.4522	1.56229	Up	0.832413	LOC102160753	PREDICTED: Sus scrofa uncharacterized LOC102160753 (LOC102160753), misc_RNA
NM_001145219.1	466	25.1585	10.2189	-1.29981	Down	0.80237	GRIFIN	Sus scrofa galectin-related inter-fiber protein (GRIFIN), mRNA
NM_001243939.1	1459	4.90226	30.2344	2.62467	Up	0.920772	ADH1C	Sus scrofa alcohol dehydrogenase 1C (class I), gamma polypeptide (ADH1C), mRNA
XM_005669040.1	2101	9.37109	25.3441	1.43536	Up	0.819643	SLFN11	PREDICTED: Sus scrofa schlafen family member 11 (SLFN11), mRNA
NM_001129949.1	1572	7.6872	25.2593	1.71629	Up	0.853197	CKM	Sus scrofa creatine kinase, muscle (CKM), mRNA
XR_299808.1	1710	8.35088	24.4318	1.54876	Up	0.830431	LOC100737298	PREDICTED: Sus scrofa natural resistance-associated macrophage protein 1-like (LOC100737298), misc_RNA
XM_005674317.1	3233	6.79821	24.8104	1.86772	Up	0.864693	LOC100624181	PREDICTED: Sus scrofa MHC class II transactivator-like (LOC100624181), mRNA
NM_001244983.1	650	23.2982	8.20098	-1.50635	Down	0.823932	MAMDC2	Sus scrofa MAM domain containing 2 (MAMDC2), mRNA
XM_005668601.1	1334	7.7392	21.4493	1.47067	Up	0.819685	LOC102163538	PREDICTED: Sus scrofa E3 ubiquitin-protein ligase RNF213-like (LOC102163538), mRNA
XR_307049.1	1054	7.07155	20.3203	1.52283	Up	0.821724	LOC102158566	PREDICTED: Sus scrofa uncharacterized LOC102158566 (LOC102158566), misc_RNA
XM_005653966.1	498	7.3324	19.862	1.43765	Up	0.814716	LOC100739319	PREDICTED: Sus scrofa vacuolar-sorting protein SNF8-like (LOC100739319), mRNA
NM_001171751.1	1592	6.95106	19.9854	1.52364	Up	0.82137	FBXO7	Sus scrofa F-box protein 7 (FBXO7), mRNA
NM_001007520.1	720	5.87693	19.264	1.71278	Up	0.84735	IL27	Sus scrofa interleukin 27 (IL27), mRNA
XM_005653965.1	2469	18.5608	6.44192	-1.5267	Down	0.820138	LOC102167478	PREDICTED: Sus scrofa ubiquitin-conjugating enzyme E2 Z-like (LOC102167478), mRNA
XM_005663709.1	2414	5.16338	18.2922	1.82484	Up	0.855604	GBP5	PREDICTED: Sus scrofa guanylate binding protein 5 (GBP5), mRNA
NM_001128473.1	3003	3.13056	20.2659	2.69456	Up	0.918507	GBP1	Sus scrofa guanylate binding protein 1, interferon-inducible (GBP1), mRNA
XM_003482903.2	2978	2.1682	21.0485	3.27915	Up	0.945152	OLFM4	PREDICTED: Sus scrofa olfactomedin 4 (OLFM4), mRNA
NM_001244954.1	3528	17.1456	5.92435	-1.53311	Down	0.818128	LOC100514340	Sus scrofa uncharacterized LOC100514340 (LOC100514340), mRNA
XM_003356166.2	5101	17.0042	5.6786	-1.58228	Down	0.827543	PADI2	PREDICTED: Sus scrofa peptidyl arginine deiminase, type II (PADI2), mRNA
XR_305156.1	256	3.87144	18.5594	2.26121	Up	0.889668	LOC102163042	PREDICTED: Sus scrofa uncharacterized LOC102163042 (LOC102163042), misc_RNA
XM_005669882.1	832	15.8647	6.06787	-1.38655	Down	0.804253	RBP1	PREDICTED: Sus scrofa retinol binding protein 1, cellular (RBP1), transcript variant X1, mRNA
NM_001244619.1	931	17.05	4.83845	-1.81716	Down	0.853692	CALML4	Sus scrofa calmodulin-like 4 (CALML4), mRNA
XM_003356855.3	971	1.35283	19.6615	3.86132	Up	0.963232	CYTL1	PREDICTED: Sus scrofa cytokine-like 1 (CYTL1), mRNA
XM_005674520.1	6541	4.64224	16.1067	1.79477	Up	0.84987	FCGBP	PREDICTED: Sus scrofa Fc fragment of IgG binding protein (FCGBP), mRNA
XR_303163.1	1146	15.655	5.07841	-1.62417	Down	0.831918	LOC102165891	PREDICTED: Sus scrofa uncharacterized LOC102165891 (LOC102165891), misc_RNA
XM_005665164.1	1824	3.35723	17.1762	2.35507	Up	0.89618	MATN1	PREDICTED: Sus scrofa matrilin 1, cartilage matrix protein (MATN1), mRNA
XM_005655042.1	1600	18.3685	1.64606	-3.48015	Down	0.950065	LOC100627004	PREDICTED: Sus scrofa interferon-induced transmembrane protein 1-like (LOC100627004), transcript variant X2, mRNA
XM_003133305.2	884	14.4644	5.32267	-1.44228	Down	0.806221	TMEM37	PREDICTED: Sus scrofa transmembrane protein 37 (TMEM37), mRNA
XM_003121273.2	3511	5.19543	14.3555	1.46629	Up	0.809222	COL9A1	PREDICTED: Sus scrofa collagen, type IX, alpha 1 (COL9A1), mRNA
XR_306051.1	882	4.99993	13.7156	1.45583	Up	0.806561	LOC102163368	PREDICTED: Sus scrofa uncharacterized LOC102163368 (LOC102163368), misc_RNA
XM_003134758.3	2042	3.36312	15.2061	2.17678	Up	0.880776	TFEC	PREDICTED: Sus scrofa transcription factor EC (TFEC), transcript variant X1, mRNA
XM_003356334.3	2812	4.24439	13.4719	1.66632	Up	0.835018	COL9A2	PREDICTED: Sus scrofa collagen, type IX, alpha 2 (COL9A2), mRNA
XR_299921.1	3059	12.8136	4.29291	-1.57764	Down	0.819218	LOC100623083	PREDICTED: Sus scrofa anion exchange protein 3-like (LOC100623083), misc_RNA
NM_213986.1	2168	4.07479	12.3769	1.60286	Up	0.823253	MYOC	Sus scrofa myocilin, trabecular meshwork inducible glucocorticoid response (MYOC), mRNA
XM_003359443.3	2095	11.6887	4.07956	-1.51863	Down	0.805173	LOC100623642	PREDICTED: Sus scrofa secretin receptor-like (LOC100623642), mRNA
XM_005670707.1	685	15.1767	0.398646	-5.25061	Down	0.976951	DYNLL1	PREDICTED: Sus scrofa dynein, light chain, LC8-type 1 (DYNLL1), transcript variant X1, mRNA
XM_005654536.1	545	12.852	2.45891	-2.3859	Down	0.891706	LOC100621926	PREDICTED: Sus scrofa interferon-induced transmembrane protein 1-like (LOC100621926), partial mRNA
NM_001101032.1	1624	2.03112	12.9573	2.67341	Up	0.90786	BPIFB1	Sus scrofa BPI fold containing family B, member 1 (BPIFB1), mRNA
XM_003126977.2	3375	3.52473	11.4226	1.69631	Up	0.831167	LPCAT2	PREDICTED: Sus scrofa lysophosphatidylcholine acyltransferase 2 (LPCAT2), transcript variant X1, mRNA
XM_001929372.5	5342	3.68112	11.0366	1.58408	Up	0.813696	COLL11A1	PREDICTED: Sus scrofa collagen type XI alpha 1 (COLL11A1), transcript variant 1, partial mRNA
NM_214362.1	2578	2.40494	11.5987	2.26989	Up	0.878285	LTF	Sus scrofa lactotransferrin (LTF), mRNA
XR_131323.2	705	1.84962	12.1123	2.71117	Up	0.908016	LOC100624386	PREDICTED: Sus scrofa uncharacterized LOC100624386 (LOC100624386), misc_RNA
XM_003480516.1	599	3.08354	10.8115	1.80991	Up	0.83843	LOC100738488	PREDICTED: Sus scrofa probable palmitoyltransferase ZDHHC21-like (LOC100738488), partial mRNA
XM_005652760.1	1733	3.2327	10.5241	1.70289	Up	0.82801	IRF7	PREDICTED: Sus scrofa interferon regulatory factor 7 (IRF7), transcript variant X1, mRNA
NM_001032356.1	1019	10.7474	2.44577	-2.13563	Down	0.867539	TCTEX1D4	Sus scrofa Tctex1 domain containing 4 (TCTEX1D4), mRNA
XM_005664486.1	2001	9.75538	3.27166	-1.57618	Down	0.807977	DMKN	PREDICTED: Sus scrofa dermokine (DMKN), mRNA
XM_005672636.1	1931	2.27388	10.281	2.17676	Up	0.868643	MSR1	PREDICTED: Sus scrofa macrophage scavenger receptor 1 (MSR1), transcript variant X2, mRNA
XM_005655838.1	846	1.28942	11.0133	3.09446	Up	0.923491	LOC102159019	PREDICTED: Sus scrofa IgGFc-binding protein-like (LOC102159019), mRNA
XM_003125922.4	1772	0.845049	11.4127	3.75546	Up	0.948352	LOC100523668	PREDICTED: Sus scrofa interferon-induced guanylate-binding protein 2-like (LOC100523668), transcript variant 2, partial mRNA
XM_001928557.3	807	3.02	9.17489	1.60314	Up	0.810483	LOC100157763	PREDICTED: Sus scrofa histone H2A type 1-like (LOC100157763), mRNA
XM_003122665.2	1087	2.95044	9.24116	1.64714	Up	0.818283	LOC100525275	PREDICTED: Sus scrofa membrane-spanning 4-domains subfamily A member 4A-like (LOC100525275), transcript variant X1, mRNA
XM_003125336.2	2366	2.81865	8.96104	1.66866	Up	0.818298	MATN3	PREDICTED: Sus scrofa matrilin 3 (MATN3), mRNA
XM_005673431.1	2117	9.88733	1.78346	-2.4709	Down	0.887586	EGFL6	PREDICTED: Sus scrofa EGF-like-domain, multiple 6 (EGFL6), mRNA
NM_214417.1	1791	2.51441	8.85705	1.8166	Up	0.830884	CYP2A19	Sus scrofa cytochrome P450 2A19 (CYP2A19), mRNA
XM_003481515.2	2351	0.856292	10.289	3.58686	Up	0.939971	LOC100737841	PREDICTED: Sus scrofa interferon-induced guanylate-binding protein 1-like (LOC100737841), mRNA
XM_003353701.2	2221	1.98443	8.82712	2.15322	Up	0.860134	SLC2A6	PREDICTED: Sus scrofa solute carrier family 2 (facilitated glucose transporter), member 6 (SLC2A6), transcript variant X1, mRNA
XM_003359414.2	2299	2.58071	7.82856	1.60098	Up	0.80237	NMI	PREDICTED: Sus scrofa N-myc (and STAT) interactor (NMI), transcript variant X1, mRNA
XM_005665853.1	2919	1.60074	8.77334	2.45439	Up	0.881527	TAP1	PREDICTED: Sus scrofa transporter 1, ATP-binding cassette, sub-family B (MDR/TAP) (TAP1), transcript variant X2, mRNA
XM_005663712.1	2032	0.819208	9.08674	3.47146	Up	0.931433	GBP2	PREDICTED: Sus scrofa guanylate binding protein 2, interferon-inducible (GBP2), transcript variant X2, mRNA
XM_005661459.1	3018	2.1376	7.73581	1.85556	Up	0.827911	HK3	PREDICTED: Sus scrofa hexokinase 3 (white cell) (HK3), transcript variant X4, mRNA
XM_005668678.1	954	7.48117	2.38175	-1.65124	Down	0.807566	CD79B	PREDICTED: Sus scrofa CD79b molecule, immunoglobulin-associated beta (CD79B), transcript variant X1, mRNA
XM_003361797.2	471	1.48925	8.33834	2.48517	Up	0.881555	LOC100624391	PREDICTED: Sus scrofa scrapie-responsive protein 1-like (LOC100624391), mRNA
NM_001128463.1	4104	7.31993	2.3391	-1.64588	Down	0.806094	ARHGEF2	Sus scrofa Rho/Rac guanine nucleotide exchange factor (GEF) 2 (ARHGEF2), mRNA
XM_005663708.1	1485	1.42935	8.1117	2.50464	Up	0.881102	LOC102161784	PREDICTED: Sus scrofa uncharacterized LOC102161784 (LOC102161784), mRNA
NM_214246.1	1940	7.81188	1.31183	-2.57409	Down	0.88399	CES1	Sus scrofa carboxylesterase 1 (CES1), mRNA
XR_305924.1	314	6.94829	1.79802	-1.95025	Down	0.828038	LOC102159911	PREDICTED: Sus scrofa uncharacterized LOC102159911 (LOC102159911), transcript variant X1, misc_RNA
NM_001244939.1	826	6.92606	1.67038	-2.05186	Down	0.841998	LOC100514231	Sus scrofa glutathione S-transferase Mu 3-like (LOC100514231), mRNA
XM_005659076.1	340	1.82573	6.64447	1.86368	Up	0.818963	LOC100621538	PREDICTED: Sus scrofa histone H2A type 3-like (LOC100621538), partial mRNA
NM_001195352.1	823	7.39156	0.973205	-2.92506	Down	0.89996	MDK	Sus scrofa midkine (neurite growth-promoting factor 2) (MDK), mRNA
XM_003483705.2	876	1.56268	6.73044	2.10667	Up	0.843881	LOC100738308	PREDICTED: Sus scrofa signal transducer and activator of transcription 1-like (LOC100738308), mRNA
XM_003134109.2	2531	1.5788	6.58511	2.06038	Up	0.839676	HAVCR2	PREDICTED: Sus scrofa hepatitis A virus cellular receptor 2 (HAVCR2), transcript variant X1, mRNA
XM_003122550.2	2176	0.978641	6.76337	2.78889	Up	0.888931	BATF2	PREDICTED: Sus scrofa basic leucine zipper transcription factor, ATF-like 2 (BATF2), transcript variant X1, mRNA
XM_003482839.1	498	5.97783	1.75605	-1.76729	Down	0.803559	LOC100737810	PREDICTED: Sus scrofa urocortin-3-like (LOC100737810), mRNA
XM_003123527.1	2421	1.49409	6.14849	2.04097	Up	0.8339	COMP	PREDICTED: Sus scrofa cartilage oligomeric matrix protein (COMP), mRNA
XM_003131711.4	989	1.44198	6.1676	2.09666	Up	0.837935	LOC100515857	PREDICTED: Sus scrofa c-C motif chemokine 3-like (LOC100515857), mRNA
XM_005653256.1	1710	6.26548	1.34145	-2.22364	Down	0.847321	LOC100736962	PREDICTED: Sus scrofa liver carboxylesterase-like (LOC100736962), mRNA
XM_003131032.1	2662	1.0479	5.81162	2.47144	Up	0.861323	IRG1	PREDICTED: Sus scrofa immunoresponsive 1 homolog (mouse) (IRG1), mRNA
XR_307182.1	503	5.67545	1.12307	-2.33729	Down	0.850832	LOC102167701	PREDICTED: Sus scrofa uncharacterized LOC102167701 (LOC102167701), misc_RNA
XM_005656469.1	3233	1.25761	5.2205	2.05351	Up	0.823508	WARS	PREDICTED: Sus scrofa tryptophanyl-tRNA synthetase (WARS), transcript variant X3, mRNA
XM_001929470.3	928	5.23555	1.15787	-2.17686	Down	0.832597	VPREB3	PREDICTED: Sus scrofa pre-B lymphocyte 3 (VPREB3), mRNA
NM_001244296.1	1535	1.29296	5.05127	1.96597	Up	0.810171	P2RY6	Sus scrofa pyrimidinergic receptor P2Y, G-protein coupled, 6 (P2RY6), mRNA
XM_005664595.1	969	1.23674	5.08806	2.04058	Up	0.821143	EIF3K	PREDICTED: Sus scrofa eukaryotic translation initiation factor 3, subunit K (EIF3K), transcript variant X2, mRNA
XM_003354415.2	690	5.24366	1.02846	-2.35009	Down	0.846274	LOC100627004	PREDICTED: Sus scrofa interferon-induced transmembrane protein 1-like (LOC100627004), transcript variant X1, mRNA
XM_005656468.1	1962	0.871407	5.02499	2.5277	Up	0.855108	WARS	PREDICTED: Sus scrofa tryptophanyl-tRNA synthetase (WARS), transcript variant X2, mRNA
XR_303294.1	607	0.75628	4.7272	2.64399	Up	0.858973	LOC102161902	PREDICTED: Sus scrofa uncharacterized LOC102161902 (LOC102161902), misc_RNA
NM_001123161.1	282	0.193076	4.59927	4.57416	Up	0.923632	PHEROC	Sus scrofa pheromaxein C subunit (PHEROC), mRNA
XR_297385.1	264	4.1875	0.549939	-2.92875	Down	0.865217	LOC100736819	PREDICTED: Sus scrofa uncharacterized LOC100736819 (LOC100736819), transcript variant X1, misc_RNA
XM_005656910.1	1858	0.727394	3.40748	2.22789	Up	0.801365	LOC100518330	PREDICTED: Sus scrofa serotonin N-acetyltransferase-like (LOC100518330), transcript variant X1, mRNA
XM_003133815.4	812	3.80681	0.094999	-5.32453	Down	0.916893	LOC100513317	PREDICTED: Sus scrofa coiled-coil-helix-coiled-coil-helix domain-containing protein 2, mitochondrial-like (LOC100513317), mRNA
XM_005672828.1	1672	0.493744	3.20032	2.69638	Up	0.829964	BPIFB1	PREDICTED: Sus scrofa BPI fold containing family B, member 1 (BPIFB1), transcript variant X2, mRNA
XR_300930.1	654	0.446266	3.11785	2.80457	Up	0.833036	LOC102163023	PREDICTED: Sus scrofa uncharacterized LOC102163023 (LOC102163023), misc_RNA
XM_005667089.1	3052	0.422634	3.01296	2.8337	Up	0.832271	P2RY6	PREDICTED: Sus scrofa pyrimidinergic receptor P2Y, G-protein coupled, 6 (P2RY6), transcript variant X4, mRNA
XM_005662207.1	1674	0.394259	2.8278	2.84246	Up	0.827076	FLYWCH2	PREDICTED: Sus scrofa FLYWCH family member 2 (FLYWCH2), transcript variant X4, mRNA
XR_304405.1	1139	2.46362	0.398866	-2.6268	Down	0.802002	LOC102166984	PREDICTED: Sus scrofa uncharacterized LOC102166984 (LOC102166984), misc_RNA
XR_300375.1	1253	0.205132	2.64218	3.6871	Up	0.858633	LOC102162722	PREDICTED: Sus scrofa uncharacterized LOC102162722 (LOC102162722), misc_RNA
XM_005658533.1	327	0.288134	2.50376	3.11929	Up	0.830573	LOC102159368	PREDICTED: Sus scrofa FERM domain-containing protein 4B-like (LOC102159368), partial mRNA
XM_005660124.1	1546	0.352897	2.42568	2.78107	Up	0.808401	CD274	PREDICTED: Sus scrofa CD274 molecule (CD274), transcript variant X6, mRNA
XM_005662204.1	2766	0.257694	2.44713	3.24736	Up	0.834169	FLYWCH2	PREDICTED: Sus scrofa FLYWCH family member 2 (FLYWCH2), transcript variant X1, mRNA
XR_309595.1	419	2.16621	0.086819	-4.64102	Down	0.86104	LOC102159162	PREDICTED: Sus scrofa uncharacterized LOC102159162 (LOC102159162), misc_RNA
XR_303490.1	408	2.12091	0.01	-7.72854	Down	0.869677	LOC102167067	PREDICTED: Sus scrofa uncharacterized LOC102167067 (LOC102167067), misc_RNA
XR_135433.1	2754	1.86843	0.118939	-3.97354	Down	0.833022	LOC100737594	PREDICTED: Sus scrofa exportin-5-like (LOC100737594), misc_RNA
XR_302345.1	306	0.01	1.60271	7.32437	Up	0.840795	LOC102160261	PREDICTED: Sus scrofa uncharacterized LOC102160261 (LOC102160261), misc_RNA
XM_005655792.1	331	0.01	1.37263	7.1008	Up	0.823975	LOC100739663	PREDICTED: Sus scrofa metallothionein-1C-like (LOC100739663), transcript variant X2, mRNA

## Sheet: Lung 18 dpi DEGs
Transcript ID	geneLength	Means-Uninfected_lung	Means-Infected_lung	log2Ratio(Infected_lung/Uninfected_lung)	Up-Down-Regulation(Infected_lung/Uninfected_lung)	Probability	Symbol	Description
NM_001113706.1	1256	2143.36	6029.55	1.49218	Up	0.826039	SLA-DRA	Sus scrofa MHC class II DR-alpha (SLA-DRA), mRNA
NM_001243319.1	899	668.847	3050.99	2.18953	Up	0.894155	LOC100152327	Sus scrofa immunoglobulin lambda-like polypeptide 5 (LOC100152327), mRNA
NM_001113694.1	1194	651.781	1806.34	1.47061	Up	0.824778	SLA-DQB1	Sus scrofa SLA-DQ beta1 domain (SLA-DQB1), mRNA
XM_003354509.3	1537	1629.91	366.36	-2.15346	Down	0.890695	ELN	PREDICTED: Sus scrofa elastin (ELN), mRNA
XM_003354348.2	491	444.632	1393.23	1.64775	Up	0.844504	SCGB3A2	PREDICTED: Sus scrofa secretoglobin, family 3A, member 2 (SCGB3A2), mRNA
XM_005658896.1	391	103.105	1679.01	4.02543	Up	0.977738	LOC396781	PREDICTED: Sus scrofa IgG heavy chain (LOC396781), partial mRNA
NM_213870.1	600	1385.18	333.837	-2.05286	Down	0.882569	SLPI	Sus scrofa secretory leukocyte peptidase inhibitor (SLPI), mRNA
XM_005665686.1	1586	375.206	1154.76	1.62184	Up	0.842402	SLA-1	PREDICTED: Sus scrofa MHC class I antigen 1 (SLA-1), transcript variant X1, mRNA
NM_001278755.1	494	217.107	1295.85	2.57742	Up	0.918378	NKL	Sus scrofa NK-lysin (NKL), mRNA
NM_001114289.2	450	93.8169	1161.37	3.62983	Up	0.966096	CXCL9	Sus scrofa chemokine (C-X-C motif) ligand 9 (CXCL9), mRNA
XM_005661987.1	1179	994.622	227.203	-2.13017	Down	0.886828	LOC100628118	PREDICTED: Sus scrofa elastin-like (LOC100628118), mRNA
NM_001008691.1	1173	92.1678	1017.38	3.46445	Up	0.95982	CXCL10	Sus scrofa chemokine (C-X-C motif) ligand 10 (CXCL10), mRNA
XM_005657391.1	1401	288.549	731.753	1.34254	Up	0.807041	LOC100049692	PREDICTED: Sus scrofa proteoglycan 1 precursor-like (LOC100049692), mRNA
NM_001098584.1	1718	221.269	775.095	1.80857	Up	0.859929	GPNMB	Sus scrofa glycoprotein (transmembrane) nmb (GPNMB), mRNA
NM_001129946.1	754	157.159	736.155	2.22778	Up	0.89585	CCL5	Sus scrofa chemokine (C-C motif) ligand 5 (CCL5), mRNA
XM_003354508.3	663	701.591	167.701	-2.06474	Down	0.882737	LOC100628220	PREDICTED: Sus scrofa uncharacterized LOC100628220 (LOC100628220), mRNA
XM_005665844.1	1169	155.908	622.723	1.9979	Up	0.876909	SLA-DQA1	PREDICTED: Sus scrofa MHC class II histocompatibility antigen SLA-DQA (SLA-DQA1), transcript variant X1, mRNA
NM_001131046.1	1062	199.782	578.551	1.53402	Up	0.828603	IFI30	Sus scrofa interferon, gamma-inducible protein 30 (IFI30), mRNA
NM_213769.1	2274	170.103	492.267	1.53303	Up	0.828393	STAT1	Sus scrofa signal transducer and activator of transcription 1, 91kDa (STAT1), mRNA
XM_005665685.1	1494	164.134	444.325	1.43674	Up	0.820001	LOC100513601	PREDICTED: Sus scrofa patr class I histocompatibility antigen, A-126 alpha chain-like (LOC100513601), transcript variant X1, mRNA
XR_304348.1	1502	135.971	466.199	1.77765	Up	0.857071	LOC100515902	PREDICTED: Sus scrofa HLA class I histocompatibility antigen, A-11 alpha chain-like (LOC100515902), misc_RNA
NM_001097413.1	2081	142.034	395.445	1.47724	Up	0.824274	IRF1	Sus scrofa interferon regulatory factor 1 (IRF1), mRNA
XM_003123844.3	1952	414.663	106.216	-1.96494	Down	0.872216	P311	PREDICTED: Sus scrofa P311 protein (P311), partial mRNA
XM_005653721.1	1872	108.142	412.646	1.93198	Up	0.869694	CHI3L1	PREDICTED: Sus scrofa chitinase 3-like 1 (cartilage glycoprotein-39) (CHI3L1), transcript variant X1, mRNA
NM_213857.1	735	87.5268	405.111	2.21052	Up	0.894435	TIMP1	Sus scrofa TIMP metallopeptidase inhibitor 1 (TIMP1), mRNA
NM_001130224.1	1302	110.843	347.963	1.65041	Up	0.843383	SLA-DQA1	Sus scrofa MHC class II histocompatibility antigen SLA-DQA (SLA-DQA1), mRNA
NM_214214.1	757	84.8792	361.741	2.09148	Up	0.883676	CCL2	Sus scrofa chemokine (C-C motif) ligand 2 (CCL2), mRNA
XM_003481158.2	863	104.282	297.429	1.51205	Up	0.826263	LOC100736718	PREDICTED: Sus scrofa uncharacterized LOC100736718 (LOC100736718), mRNA
NM_213868.1	1189	263.146	93.953	-1.48585	Down	0.824358	FCN2	Sus scrofa ficolin (collagen/fibrinogen domain containing lectin) 2 (hucolin) (FCN2), mRNA
XM_005671051.1	2632	253.144	101.806	-1.31413	Down	0.801367	LOC100158017	PREDICTED: Sus scrofa testican-2-like (LOC100158017), mRNA
NM_001044565.1	989	94.412	259.453	1.45843	Up	0.822298	PSMB10	Sus scrofa proteasome (prosome, macropain) subunit, beta type, 10 (PSMB10), mRNA
NM_001001540.1	1733	61.9944	291.219	2.2319	Up	0.8948	CHI3L1	Sus scrofa chitinase 3-like 1 (cartilage glycoprotein-39) (CHI3L1), mRNA
XM_005674643.1	3411	255.702	85.7962	-1.57548	Down	0.834193	LTBP4	PREDICTED: Sus scrofa latent transforming growth factor beta binding protein 4 (LTBP4), partial mRNA
NM_213856.2	719	63.0413	277.445	2.13783	Up	0.888985	LCN1	Sus scrofa lipocalin 1 (LCN1), mRNA
NM_001097458.1	1919	84.3947	237.585	1.49322	Up	0.824077	CTSB	Sus scrofa cathepsin B (CTSB), mRNA
XR_301539.1	1405	73.6049	248.172	1.75347	Up	0.854423	LOC102158335	PREDICTED: Sus scrofa uncharacterized LOC102158335 (LOC102158335), misc_RNA
XM_005663710.1	3558	39.6041	272.43	2.78216	Up	0.928563	GBP1	PREDICTED: Sus scrofa guanylate binding protein 1, interferon-inducible (GBP1), transcript variant X1, mRNA
NM_001160088.1	489	37.3008	258.746	2.79426	Up	0.928816	UBD	Sus scrofa ubiquitin D (UBD), mRNA
NM_001244529.1	1186	78.9098	211.254	1.42071	Up	0.812757	NKG7	Sus scrofa natural killer cell group 7 sequence (NKG7), mRNA
NM_001246215.1	462	72.8862	203.887	1.48405	Up	0.822985	UBE2L6	Sus scrofa ubiquitin-conjugating enzyme E2L 6 (UBE2L6), mRNA
XR_307520.1	825	22.5616	251.425	3.47819	Up	0.959217	LOC102161607	PREDICTED: Sus scrofa immunoglobulin lambda-like polypeptide 5-like (LOC102161607), misc_RNA
NM_001130732.1	3651	196.611	76.7017	-1.35801	Down	0.807041	THBD	Sus scrofa thrombomodulin (THBD), mRNA
XM_001924119.3	1757	73.8496	198.202	1.42431	Up	0.812617	PSMB8	PREDICTED: Sus scrofa proteasome (prosome, macropain) subunit, beta type, 8 (large multifunctional peptidase 7) (PSMB8), mRNA
NM_213891.1	2494	45.6504	216.71	2.24707	Up	0.895178	VCAM1	Sus scrofa vascular cell adhesion molecule 1 (VCAM1), mRNA
XR_299871.1	3667	178.362	71.5333	-1.31812	Down	0.801031	LOC100627924	PREDICTED: Sus scrofa myosin-11-like (LOC100627924), misc_RNA
XM_005661091.1	677	10.0584	236.204	4.55357	Up	0.986466	LOC733603	PREDICTED: Sus scrofa serum amyloid A2 (LOC733603), transcript variant X1, mRNA
XM_003482521.2	6555	57.6088	188.419	1.70958	Up	0.846339	GVIN1	PREDICTED: Sus scrofa GTPase, very large interferon inducible 1 (GVIN1), mRNA
XM_005663716.1	2615	39.865	205.117	2.36325	Up	0.902869	GBP7	PREDICTED: Sus scrofa guanylate binding protein 7 (GBP7), mRNA
XM_005669535.1	5073	177.502	64.3593	-1.46361	Down	0.821275	LAMB2	PREDICTED: Sus scrofa laminin beta 2 (LAMB2), mRNA
XM_003122523.2	1310	66.3795	175.141	1.3997	Up	0.81102	CTSW	PREDICTED: Sus scrofa cathepsin W (CTSW), mRNA
XM_003481689.2	1340	66.2322	171.893	1.3759	Up	0.808568	LOC100520491	PREDICTED: Sus scrofa killer cell lectin-like receptor subfamily B member 1B allele B-like (LOC100520491), mRNA
XM_001928073.3	1382	182.433	49.2461	-1.88929	Down	0.865673	RIPPLY3	PREDICTED: Sus scrofa ripply transcriptional repressor 3 (RIPPLY3), mRNA
NM_001097422.1	2762	174.196	56.9825	-1.61212	Down	0.839292	SPARCL1	Sus scrofa SPARC-like 1 (hevin) (SPARCL1), mRNA
NM_001001618.1	3037	53.0706	177.382	1.74088	Up	0.852644	CCR5	Sus scrofa chemokine (C-C motif) receptor 5 (CCR5), mRNA
XM_005670219.1	7406	58.8696	164.046	1.47851	Up	0.822396	LOC102161685	PREDICTED: Sus scrofa MLV-related proviral Env polyprotein-like (LOC102161685), transcript variant X1, mRNA
NM_213776.1	1023	46.9893	174.383	1.89185	Up	0.865547	CD2	Sus scrofa CD2 molecule (CD2), mRNA
XM_003360581.3	1642	170.357	45.9912	-1.88913	Down	0.865505	LOC100512657	PREDICTED: Sus scrofa wnt inhibitory factor 1-like (LOC100512657), mRNA
NM_214227.1	1241	49.9637	166.073	1.73287	Up	0.851985	CD3E	Sus scrofa CD3e molecule, epsilon (CD3-TCR complex) (CD3E), mRNA
XM_001925080.4	1320	57.5675	149.976	1.38141	Up	0.80819	PPA1	PREDICTED: Sus scrofa pyrophosphatase (inorganic) 1 (PPA1), mRNA
NM_213929.2	1435	53.9757	140.606	1.38127	Up	0.808022	CTSH	Sus scrofa cathepsin H (CTSH), mRNA
XM_003483952.2	3125	34.2817	155.716	2.18341	Up	0.891087	LOC100154500	PREDICTED: Sus scrofa deoxynucleoside triphosphate triphosphohydrolase SAMHD1-like (LOC100154500), mRNA
XM_005655857.1	869	140.813	48.2244	-1.54595	Down	0.826697	LOC102162114	PREDICTED: Sus scrofa latent-transforming growth factor beta-binding protein 4-like (LOC102162114), mRNA
XR_304349.1	1206	29.945	154.885	2.37081	Up	0.902421	LOC100515735	PREDICTED: Sus scrofa patr class I histocompatibility antigen, A-2 alpha chain-like (LOC100515735), misc_RNA
XM_003360091.3	1828	47.9627	136.724	1.51128	Up	0.824232	LOC100621559	PREDICTED: Sus scrofa uncharacterized LOC100621559 (LOC100621559), mRNA
NM_213833.1	1598	135.403	44.3631	-1.60983	Down	0.838578	CCN2	Sus scrofa connective tissue growth factor (CCN2), mRNA
NM_001097445.2	1571	45.4526	133	1.54899	Up	0.826543	CD14	Sus scrofa CD14 molecule (CD14), mRNA
XM_003128432.2	2642	38.7195	138.835	1.84224	Up	0.859452	CRISP3	PREDICTED: Sus scrofa cysteine-rich secretory protein 3 (CRISP3), mRNA
NM_213779.1	309	43.1042	133.819	1.63438	Up	0.839811	CCL4	Sus scrofa chemokine (C-C motif) ligand 4 (CCL4), mRNA
XM_005659113.1	3646	44.7969	127.647	1.51069	Up	0.824049	SOD2	PREDICTED: Sus scrofa superoxide dismutase 2, mitochondrial (SOD2), transcript variant X1, mRNA
NM_001258377.1	1664	46.0664	116.12	1.33383	Up	0.802068	CHIA	Sus scrofa chitinase, acidic (CHIA), mRNA
XM_001926239.1	2136	38.2235	122.222	1.67698	Up	0.843453	STX11	PREDICTED: Sus scrofa syntaxin 11 (STX11), mRNA
XM_003123981.2	859	38.2884	120.394	1.65279	Up	0.840833	MZB1	PREDICTED: Sus scrofa marginal zone B and B1 cell-specific protein (MZB1), mRNA
XR_299222.1	896	113.68	37.4054	-1.60365	Down	0.837429	LOC102159586	PREDICTED: Sus scrofa uncharacterized LOC102159586 (LOC102159586), misc_RNA
NM_214230.1	5746	111.034	37.7826	-1.5552	Down	0.826921	TNC	Sus scrofa tenascin C (TNC), mRNA
XM_001928251.2	4779	108.586	38.3122	-1.50296	Down	0.822298	SEMA3G	PREDICTED: Sus scrofa sema domain, immunoglobulin domain (Ig), short basic domain, secreted, (semaphorin) 3G (SEMA3G), mRNA
NM_214148.1	3079	38.0472	107.278	1.49549	Up	0.82227	CLCA1	Sus scrofa chloride channel accessory 1 (CLCA1), mRNA
XM_005654230.1	1526	40.5858	104.374	1.36272	Up	0.804478	IDO1	PREDICTED: Sus scrofa indoleamine 2,3-dioxygenase 1 (IDO1), transcript variant X1, mRNA
NM_001244733.1	1098	104.881	39.3303	-1.41504	Down	0.810096	INMT	Sus scrofa indolethylamine N-methyltransferase (INMT), mRNA
NM_214127.2	1686	38.4943	104.656	1.44294	Up	0.81598	SOD2	Sus scrofa superoxide dismutase 2, mitochondrial (SOD2), mRNA
XM_005665505.1	3467	102.429	37.746	-1.44023	Down	0.815826	TIE-1	PREDICTED: Sus scrofa receptor tyrosine kinase (TIE-1), mRNA
XM_005660378.1	2873	108.304	31.101	-1.80005	Down	0.855586	LOC102160657	PREDICTED: Sus scrofa tenascin-like (LOC102160657), mRNA
NM_214283.1	1514	30.2958	107.289	1.82431	Up	0.857211	PLTP	Sus scrofa phospholipid transfer protein (PLTP), mRNA
NM_001185143.1	1933	26.5487	95.8313	1.85186	Up	0.858276	SLA-DOA	Sus scrofa major histocompatibility complex, class II, DO alpha (SLA-DOA), mRNA
NM_001161434.1	565	89.8038	31.2062	-1.52494	Down	0.822648	LOC780407	Sus scrofa chemokine ligand 24-like protein (LOC780407), mRNA
NM_001244695.1	1259	7.80466	110.656	3.8256	Up	0.968954	PLA2G2D	Sus scrofa phospholipase A2, group IID (PLA2G2D), mRNA
XM_003482903.2	2978	8.77441	109.581	3.64256	Up	0.963028	OLFM4	PREDICTED: Sus scrofa olfactomedin 4 (OLFM4), mRNA
NM_001037961.1	903	18.6325	99.0587	2.41047	Up	0.903121	PSMB9	Sus scrofa proteasome (prosome, macropain) subunit, beta type, 9 (large multifunctional peptidase 2) (PSMB9), mRNA
NM_213910.1	3000	30.0224	82.564	1.45947	Up	0.817535	SERPINE1	Sus scrofa serpin peptidase inhibitor, clade E (nexin, plasminogen activator inhibitor type 1), member 1 (SERPINE1), mRNA
XM_005666280.1	972	27.9616	84.2308	1.5909	Up	0.830284	LOC100523976	PREDICTED: Sus scrofa uncharacterized LOC100523976 (LOC100523976), mRNA
XM_003135307.3	3069	78.8121	29.8221	-1.40204	Down	0.806887	COL4A5	PREDICTED: Sus scrofa collagen, type IV, alpha 5 (COL4A5), transcript variant 2, mRNA
XM_001929415.5	4175	29.1372	78.6899	1.43332	Up	0.809493	FKBP5	PREDICTED: Sus scrofa FK506 binding protein 5 (FKBP5), mRNA
XM_003361435.2	1726	19.1796	88.3197	2.20316	Up	0.889686	SAMHD1	PREDICTED: Sus scrofa SAM domain and HD domain 1 (SAMHD1), partial mRNA
NM_001198926.1	820	15.3611	89.6568	2.54513	Up	0.91178	GZMA	Sus scrofa granzyme A (granzyme 1, cytotoxic T-lymphocyte-associated serine esterase 3) (GZMA), mRNA
XM_003121484.4	2259	76.0377	28.155	-1.43332	Down	0.809213	GCOM1	PREDICTED: Sus scrofa GRINL1A complex locus 1 (GCOM1), transcript variant 1, mRNA
XM_003480585.2	1978	80.8293	21.6042	-1.90356	Down	0.862675	LOC100737120	PREDICTED: Sus scrofa tenascin-like (LOC100737120), mRNA
XM_003480446.2	2955	78.3872	23.2463	-1.75362	Down	0.849772	SMAD6	PREDICTED: Sus scrofa SMAD family member 6 (SMAD6), mRNA
XM_003130633.4	1371	14.6493	82.4522	2.49273	Up	0.908235	LOC100515919	PREDICTED: Sus scrofa cathepsin L1-like (LOC100515919), transcript variant X1, mRNA
NM_001243883.1	2743	25.1594	71.0391	1.49752	Up	0.819412	CD38	Sus scrofa CD38 molecule (CD38), mRNA
XM_005660221.1	1310	23.7083	68.6321	1.53349	Up	0.821374	SIT1	PREDICTED: Sus scrofa signaling threshold regulating transmembrane adaptor 1 (SIT1), mRNA
XM_005658969.1	2418	69.4929	22.1922	-1.64681	Down	0.837205	COL4A3	PREDICTED: Sus scrofa collagen, type IV, alpha 3 (Goodpasture antigen) (COL4A3), partial mRNA
XM_003133100.3	396	66.0223	25.4798	-1.3736	Down	0.802222	LOC100517243	PREDICTED: Sus scrofa adipogenesis regulatory factor-like (LOC100517243), mRNA
XM_003355343.3	1783	24.044	66.5794	1.4694	Up	0.81668	IL2RB	PREDICTED: Sus scrofa interleukin 2 receptor, beta (IL2RB), mRNA
XM_005663306.1	3143	25.174	65.3726	1.37675	Up	0.803007	SEMA4A	PREDICTED: Sus scrofa sema domain, immunoglobulin domain (Ig), transmembrane domain (TM) and short cytoplasmic domain, (semaphorin) 4A (SEMA4A), mRNA
NM_001244731.1	2899	24.7085	65.7402	1.41177	Up	0.806103	SCIN	Sus scrofa scinderin (SCIN), mRNA
XM_005653750.1	1863	66.1419	19.9388	-1.72999	Down	0.84718	LOC102166466	PREDICTED: Sus scrofa hemicentin-1-like (LOC102166466), mRNA
NM_001114286.1	1002	61.5977	23.9356	-1.36372	Down	0.800541	EFNB2	Sus scrofa ephrin-B2 (EFNB2), mRNA
XM_005658540.1	417	23.09	61.8071	1.4205	Up	0.806271	LOC102161157	PREDICTED: Sus scrofa mucin-5AC-like (LOC102161157), partial mRNA
XM_005657913.1	3120	60.3693	22.6555	-1.41395	Down	0.805458	LOC100737091	PREDICTED: Sus scrofa collagen alpha-5(IV) chain-like (LOC100737091), partial mRNA
NM_001161641.1	716	65.0282	16.4049	-1.98694	Down	0.869442	CLDN11	Sus scrofa claudin 11 (CLDN11), mRNA
NM_214037.1	1908	12.5709	68.337	2.44258	Up	0.902813	AMBN	Sus scrofa ameloblastin (enamel matrix protein) (AMBN), mRNA
NM_001143710.1	890	4.3486	74.9718	4.10773	Up	0.974502	GZMB	Sus scrofa granzyme B (granzyme 2, cytotoxic T-lymphocyte-associated serine esterase 1) (GZMB), mRNA
XM_005659400.1	1017	14.3094	63.9018	2.15889	Up	0.88418	FAM26F	PREDICTED: Sus scrofa family with sequence similarity 26, member F (FAM26F), mRNA
NM_001044581.1	2280	16.1608	61.223	1.92157	Up	0.86217	TAP1	Sus scrofa transporter 1, ATP-binding cassette, sub-family B (MDR/TAP) (TAP1), mRNA
NM_214423.1	2015	6.59118	68.6515	3.38068	Up	0.951175	CYP3A29	Sus scrofa cytochrome P450 3A29 (CYP3A29), mRNA
NM_001167649.1	1167	54.4438	19.9459	-1.44867	Down	0.811903	HSD17B2	Sus scrofa hydroxysteroid (17-beta) dehydrogenase 2 (HSD17B2), mRNA
XM_003481651.2	1402	56.005	15.6079	-1.84328	Down	0.853877	WIF1	PREDICTED: Sus scrofa WNT inhibitory factor 1 (WIF1), partial mRNA
XR_135154.2	1743	19.1535	52.4101	1.45224	Up	0.811497	LOC100739725	PREDICTED: Sus scrofa uncharacterized LOC100739725 (LOC100739725), misc_RNA
NM_214412.1	2868	65.7711	5.6892	-3.53116	Down	0.956163	CYP1A1	Sus scrofa cytochrome P450 1A1 (CYP1A1), mRNA
XM_005662139.1	3041	18.53	49.3756	1.41393	Up	0.803735	CIITA	PREDICTED: Sus scrofa class II, major histocompatibility complex, transactivator (CIITA), mRNA
XM_003361947.2	690	49.421	17.0881	-1.53213	Down	0.818586	LOC100626719	PREDICTED: Sus scrofa drebrin-like (LOC100626719), partial mRNA
XM_003133691.3	449	50.407	14.9352	-1.75491	Down	0.846227	LOC100513052	PREDICTED: Sus scrofa collagen alpha-3(IV) chain-like (LOC100513052), mRNA
NM_001244800.1	2035	16.8381	48.2827	1.51978	Up	0.817745	CD5	Sus scrofa CD5 molecule (CD5), mRNA
XM_005672258.1	2982	49.7228	15.0367	-1.72542	Down	0.84477	LOC100621504	PREDICTED: Sus scrofa collagen alpha-3(IV) chain-like (LOC100621504), mRNA
XM_005663187.1	1535	10.0637	53.3708	2.40689	Up	0.898666	SLAMF7	PREDICTED: Sus scrofa SLAM family member 7 (SLAMF7), mRNA
XM_005672257.1	6548	48.6523	14.067	-1.7902	Down	0.848343	COL4A4	PREDICTED: Sus scrofa collagen, type IV, alpha 4 (COL4A4), mRNA
XM_005660285.1	1077	45.5627	16.4719	-1.46785	Down	0.813206	LOC102164256	PREDICTED: Sus scrofa collagen alpha-1(XV) chain-like (LOC102164256), mRNA
NM_001001623.1	1979	6.82494	54.1556	2.98822	Up	0.932668	CXCR6	Sus scrofa chemokine (C-X-C motif) receptor 6 (CXCR6), mRNA
NM_213979.1	1254	16.723	44.2395	1.4035	Up	0.801578	FBP1	Sus scrofa fructose-1,6-bisphosphatase 1 (FBP1), mRNA
NM_001243310.2	609	12.206	48.4072	1.98764	Up	0.86699	CST7	Sus scrofa cystatin F (leukocystatin) (CST7), mRNA
XM_003357617.2	1296	11.8971	47.679	2.00274	Up	0.867396	RGS1	PREDICTED: Sus scrofa regulator of G-protein signaling 1 (RGS1), transcript variant X1, mRNA
XM_003481491.2	1755	8.19087	50.8141	2.63314	Up	0.913054	LOC100037944	PREDICTED: Sus scrofa chitinase 3-like 2 isoform A (LOC100037944), mRNA
NM_213768.1	1206	1.81952	57.1584	4.97333	Up	0.986312	SLA-7	Sus scrofa MHC class I antigen 7 (SLA-7), mRNA
NM_001244817.1	2671	43.8914	14.779	-1.57039	Down	0.823391	AFAP1L1	Sus scrofa actin filament associated protein 1-like 1 (AFAP1L1), mRNA
NM_001033015.2	2508	45.4531	13.1069	-1.79405	Down	0.847684	ACE	Sus scrofa angiotensin I converting enzyme (peptidyl-dipeptidase A) 1 (ACE), transcript variant 1, mRNA
XR_306838.1	839	43.8057	14.469	-1.59816	Down	0.829976	LOC102161930	PREDICTED: Sus scrofa uncharacterized LOC102161930 (LOC102161930), misc_RNA
NM_001129972.1	824	10.637	46.68	2.13371	Up	0.877063	CD209	Sus scrofa CD209 molecule (CD209), mRNA
XM_005660030.1	753	5.41682	51.7992	3.25741	Up	0.944661	ISG20	PREDICTED: Sus scrofa interferon stimulated exonuclease gene 20kDa (ISG20), mRNA
XM_005658911.1	3193	41.9871	15.0881	-1.47653	Down	0.812659	LOC100622375	PREDICTED: Sus scrofa SH3 and multiple ankyrin repeat domains protein 3-like (LOC100622375), mRNA
XM_005660286.1	1587	41.6568	14.8947	-1.48375	Down	0.812603	COL15A1	PREDICTED: Sus scrofa collagen, type XV, alpha 1 (COL15A1), mRNA
XM_005662394.1	2168	9.22821	47.17	2.35375	Up	0.894884	CD8A	PREDICTED: Sus scrofa CD8a molecule (CD8A), transcript variant X1, mRNA
XM_005656262.1	4002	41.7968	13.6738	-1.61197	Down	0.829808	ADAMTS7	PREDICTED: Sus scrofa ADAM metallopeptidase with thrombospondin type 1 motif, 7 (ADAMTS7), mRNA
XM_003134060.3	2000	5.81259	49.2333	3.08238	Up	0.936227	GABRP	PREDICTED: Sus scrofa gamma-aminobutyric acid (GABA) A receptor, pi (GABRP), mRNA
NM_001128492.1	529	42.8917	11.0014	-1.96301	Down	0.862016	CRABP1	Sus scrofa cellular retinoic acid binding protein 1 (CRABP1), mRNA
NM_001001260.1	679	13.0182	40.3052	1.63043	Up	0.830592	PGLYRP1	Sus scrofa peptidoglycan recognition protein 1 (PGLYRP1), mRNA
XM_005673001.1	2163	39.7193	13.3265	-1.57554	Down	0.822929	LOC102163104	PREDICTED: Sus scrofa extracellular sulfatase Sulf-2-like (LOC102163104), mRNA
XM_005665172.1	2050	11.1119	41.8886	1.91445	Up	0.858122	LCK	PREDICTED: Sus scrofa lymphocyte-specific protein tyrosine kinase (LCK), transcript variant X1, mRNA
XM_005665414.1	2938	38.3323	14.0326	-1.44978	Down	0.80756	PODN	PREDICTED: Sus scrofa podocan (PODN), mRNA
XM_005661941.1	5576	38.5346	13.4983	-1.51338	Down	0.814074	UPK3B	PREDICTED: Sus scrofa uroplakin 3B (UPK3B), mRNA
XM_003355979.3	431	12.9327	38.0094	1.55533	Up	0.817549	LOC100620676	PREDICTED: Sus scrofa peptidoglycan recognition protein 1-like (LOC100620676), mRNA
XM_003361093.3	552	9.0163	41.9194	2.21701	Up	0.884838	LOC100620458	PREDICTED: Sus scrofa granzyme A-like (LOC100620458), mRNA
NM_001244571.1	919	11.6646	39.172	1.74768	Up	0.843467	BATF	Sus scrofa basic leucine zipper transcription factor, ATF-like (BATF), mRNA
NM_001097448.1	2536	10.7316	39.4225	1.87716	Up	0.855236	LOC100037951	Sus scrofa complement component C9 (LOC100037951), mRNA
NM_001005156.1	1106	44.5186	5.59391	-2.99248	Down	0.931043	IGFBP3	Sus scrofa insulin-like growth factor binding protein 3 (IGFBP3), mRNA
XM_003361732.2	2898	37.5929	12.4268	-1.59701	Down	0.827874	LOC100621672	PREDICTED: Sus scrofa proprotein convertase subtilisin/kexin type 5-like (LOC100621672), mRNA
XM_003483492.2	2299	8.20988	39.2644	2.25779	Up	0.886253	PRF1	PREDICTED: Sus scrofa perforin 1 (pore forming protein) (PRF1), mRNA
NM_001123074.1	1407	35.2333	11.8009	-1.57804	Down	0.821079	ADRB1	Sus scrofa adrenoceptor beta 1 (ADRB1), mRNA
XM_005671023.1	3159	34.5876	12.3126	-1.49012	Down	0.81046	RTKN2	PREDICTED: Sus scrofa rhotekin 2 (RTKN2), mRNA
XM_005667002.1	3293	32.7842	12.0834	-1.43997	Down	0.804155	SPARCL1	PREDICTED: Sus scrofa SPARC-like 1 (hevin) (SPARCL1), transcript variant X2, mRNA
NM_001164515.1	351	4.34223	40.4027	3.21795	Up	0.940962	CCL8	Sus scrofa chemokine (C-C motif) ligand 8 (CCL8), mRNA
XM_005663706.1	2537	11.8943	32.3608	1.44397	Up	0.803889	GBP6	PREDICTED: Sus scrofa guanylate binding protein family, member 6 (GBP6), mRNA
XM_005669049.1	881	5.90242	37.9145	2.68337	Up	0.912788	CCL8	PREDICTED: Sus scrofa chemokine (C-C motif) ligand 8 (CCL8), transcript variant X1, mRNA
XM_005653752.1	4041	32.449	10.915	-1.57187	Down	0.818908	HMCN1	PREDICTED: Sus scrofa hemicentin 1 (HMCN1), mRNA
XR_299131.1	234	11.0924	31.2703	1.49522	Up	0.809619	LOC102163117	PREDICTED: Sus scrofa uncharacterized LOC102163117 (LOC102163117), misc_RNA
XM_005674206.1	2265	30.9235	10.2373	-1.59487	Down	0.819384	LOC100620394	PREDICTED: Sus scrofa collagen alpha-1(XV) chain-like (LOC100620394), mRNA
XM_001927082.5	1945	10.8656	30.0442	1.46732	Up	0.806593	LGMN	PREDICTED: Sus scrofa legumain (LGMN), transcript variant X1, mRNA
XM_003358110.3	2126	32.0068	8.413	-1.92769	Down	0.855362	TMEM100	PREDICTED: Sus scrofa transmembrane protein 100 (TMEM100), transcript variant X3, mRNA
XM_005653762.1	3932	30.8437	9.11362	-1.75888	Down	0.840287	TGFB2	PREDICTED: Sus scrofa transforming growth factor, beta 2 (TGFB2), mRNA
XM_001928507.4	3198	8.25777	31.3911	1.92653	Up	0.855067	EGLN3	PREDICTED: Sus scrofa egl-9 family hypoxia-inducible factor 3 (EGLN3), mRNA
XM_005655042.1	1600	10.4841	28.6052	1.44807	Up	0.802208	LOC100627004	PREDICTED: Sus scrofa interferon-induced transmembrane protein 1-like (LOC100627004), transcript variant X2, mRNA
XM_005673889.1	2966	7.02528	31.3377	2.15727	Up	0.876685	LOC780420	PREDICTED: Sus scrofa SH21A (LOC780420), transcript variant X1, mRNA
XM_001928376.5	2339	28.0045	10.0565	-1.47753	Down	0.805626	SOX17	PREDICTED: Sus scrofa SRY (sex determining region Y)-box 17 (SOX17), mRNA
XM_005658020.1	258	28.969	8.38843	-1.78804	Down	0.841114	LOC102163202	PREDICTED: Sus scrofa collagen alpha-3(IV) chain-like (LOC102163202), partial mRNA
XM_003129227.2	4781	27.2347	9.78184	-1.47727	Down	0.80501	PRSS12	PREDICTED: Sus scrofa protease, serine, 12 (neurotrypsin, motopsin) (PRSS12), mRNA
NM_213959.1	2422	26.8317	9.4875	-1.49984	Down	0.806355	ANGPT1	Sus scrofa angiopoietin 1 (ANGPT1), mRNA
XM_005656263.1	1686	26.6119	8.91673	-1.57749	Down	0.815784	LOC100153192	PREDICTED: Sus scrofa A disintegrin and metalloproteinase with thrombospondin motifs 7-like (LOC100153192), mRNA
XM_005667660.1	841	7.41442	27.7644	1.90483	Up	0.851005	AGR2	PREDICTED: Sus scrofa anterior gradient 2 homolog (Xenopus laevis) (AGR2), transcript variant X1, mRNA
NM_001098582.2	899	26.0773	9.01195	-1.53288	Down	0.808232	EDN3	Sus scrofa endothelin 3 (EDN3), mRNA
XM_005658644.1	815	26.7492	7.79569	-1.77875	Down	0.838858	LOC102161399	PREDICTED: Sus scrofa collagen alpha-3(IV) chain-like (LOC102161399), partial mRNA
XM_003135179.3	1615	6.71873	26.6251	1.98652	Up	0.858752	CXCR3	PREDICTED: Sus scrofa chemokine (C-X-C motif) receptor 3 (CXCR3), mRNA
XM_003361560.2	567	6.25425	26.9608	2.10796	Up	0.868531	LOC100626400	PREDICTED: Sus scrofa PDZK1-interacting protein 1-like (LOC100626400), mRNA
XR_303163.1	1146	25.6639	6.98627	-1.87715	Down	0.848146	LOC102165891	PREDICTED: Sus scrofa uncharacterized LOC102165891 (LOC102165891), misc_RNA
XR_309570.1	1204	7.37685	25.2507	1.77525	Up	0.837555	LOC102160753	PREDICTED: Sus scrofa uncharacterized LOC102160753 (LOC102160753), misc_RNA
NM_214202.1	526	8.4053	23.9225	1.509	Up	0.804702	TYROBP	Sus scrofa TYRO protein tyrosine kinase binding protein (TYROBP), mRNA
XM_005674520.1	6541	7.99719	23.9547	1.58274	Up	0.813542	FCGBP	PREDICTED: Sus scrofa Fc fragment of IgG binding protein (FCGBP), mRNA
NM_001001619.1	2232	6.45935	24.9532	1.94976	Up	0.85291	CCR2	Sus scrofa chemokine (C-C motif) receptor 2 (CCR2), mRNA
XM_003132298.4	6321	23.3955	7.45879	-1.64922	Down	0.822116	ADAMTS9	PREDICTED: Sus scrofa ADAM metallopeptidase with thrombospondin type 1 motif, 9 (ADAMTS9), mRNA
XM_003126976.3	5269	22.9573	7.87169	-1.5442	Down	0.805893	SLC6A2	PREDICTED: Sus scrofa solute carrier family 6 (neurotransmitter transporter), member 2 (SLC6A2), mRNA
XM_005672977.1	705	6.89426	23.5796	1.77407	Up	0.835678	LOC100738417	PREDICTED: Sus scrofa phospholipid transfer protein-like (LOC100738417), transcript variant X1, mRNA
NM_001097498.1	1013	7.41618	23.0311	1.63483	Up	0.820295	TNFSF13B	Sus scrofa tumor necrosis factor (ligand) superfamily, member 13b (TNFSF13B), mRNA
NM_001123089.2	5415	7.94428	22.127	1.47782	Up	0.800485	C4	Sus scrofa complement C4 (C4), mRNA
XM_005665934.1	4058	6.51704	23.3801	1.84299	Up	0.841282	ETV7	PREDICTED: Sus scrofa ets variant 7 (ETV7), mRNA
NM_001128435.1	1732	3.54516	26.0792	2.87898	Up	0.91877	LBP	Sus scrofa lipopolysaccharide binding protein (LBP), mRNA
XR_299494.1	692	21.9794	5.65193	-1.95934	Down	0.85064	LOC102158738	PREDICTED: Sus scrofa uncharacterized LOC102158738 (LOC102158738), misc_RNA
XM_003134056.3	1817	23.1181	4.40189	-2.39283	Down	0.886632	FGF18	PREDICTED: Sus scrofa fibroblast growth factor 18 (FGF18), mRNA
XM_003358035.3	4160	20.4479	6.66316	-1.61768	Down	0.816498	WNK4	PREDICTED: Sus scrofa WNK lysine deficient protein kinase 4 (WNK4), mRNA
XM_005662395.1	1403	3.92763	22.6835	2.52991	Up	0.895682	CD8B	PREDICTED: Sus scrofa CD8b molecule (CD8B), transcript variant X1, mRNA
NM_001101030.1	1690	5.4076	21.0874	1.96332	Up	0.849688	BPIFB2	Sus scrofa BPI fold containing family B, member 2 (BPIFB2), mRNA
XM_005657128.1	7395	19.453	6.45118	-1.59236	Down	0.808653	VGLL3	PREDICTED: Sus scrofa vestigial like 3 (Drosophila) (VGLL3), transcript variant X2, mRNA
NM_001134824.1	1963	4.0703	21.7604	2.4185	Up	0.886842	CYP3A46	Sus scrofa cytochrome P450 3A46 (CYP3A46), mRNA
XM_003133319.4	2016	19.7545	5.97133	-1.72606	Down	0.828575	VEGFC	PREDICTED: Sus scrofa vascular endothelial growth factor C (VEGFC), mRNA
NM_001114278.1	2503	20.9035	4.77339	-2.13066	Down	0.864202	SCD5	Sus scrofa stearoyl-CoA desaturase 5 (SCD5), mRNA
NM_001128473.1	3003	3.81148	21.4327	2.49139	Up	0.89232	GBP1	Sus scrofa guanylate binding protein 1, interferon-inducible (GBP1), mRNA
XM_003353376.2	807	3.21148	21.8163	2.7641	Up	0.908879	C1H15orf48	PREDICTED: Sus scrofa chromosome 1 open reading frame, human C15orf48 (C1H15orf48), transcript variant 2, mRNA
XM_003357781.2	1673	5.44691	19.3564	1.8293	Up	0.83593	IL15RA	PREDICTED: Sus scrofa interleukin 15 receptor, alpha (IL15RA), transcript variant X1, mRNA
NM_001243480.1	2134	5.75327	19.0207	1.72512	Up	0.827454	CD96	Sus scrofa CD96 molecule (CD96), mRNA
XM_005669991.1	3641	19.7943	4.83415	-2.03375	Down	0.856959	LOC100153543	PREDICTED: Sus scrofa multiple epidermal growth factor-like domains protein 6-like (LOC100153543), partial mRNA
XM_005656574.1	992	4.36388	19.6914	2.17389	Up	0.867886	LOC100524999	PREDICTED: Sus scrofa placenta-specific gene 8 protein-like (LOC100524999), transcript variant X2, mRNA
NM_001243358.1	1218	2.28111	21.6877	3.24907	Up	0.933047	MS4A7	Sus scrofa membrane-spanning 4-domains, subfamily A, member 7 (MS4A7), mRNA
XM_003121691.4	756	4.8967	18.9156	1.94969	Up	0.846619	LOC100517508	PREDICTED: Sus scrofa CD226 antigen-like (LOC100517508), mRNA
NM_001185150.1	1761	4.99449	18.7839	1.91109	Up	0.842851	TM7SF4	Sus scrofa dendrocyte expressed seven transmembrane protein (TM7SF4), mRNA
XM_005661425.1	13675	17.4018	5.86495	-1.56905	Down	0.803217	LOC100738192	PREDICTED: Sus scrofa obscurin-like (LOC100738192), mRNA
NM_001159607.1	1443	4.32291	18.883	2.12701	Up	0.861862	TNFAIP6	Sus scrofa tumor necrosis factor, alpha-induced protein 6 (TNFAIP6), mRNA
XM_005661092.1	676	0.927599	21.3857	4.527	Up	0.96929	LOC733603	PREDICTED: Sus scrofa serum amyloid A2 (LOC733603), transcript variant X2, mRNA
XM_005661094.1	834	3.5766	18.5894	2.37782	Up	0.880916	LOC100525856	PREDICTED: Sus scrofa serum amyloid A protein-like (LOC100525856), mRNA
XM_005654608.1	3657	18.1514	3.75896	-2.27168	Down	0.872538	ADAMTSL2	PREDICTED: Sus scrofa ADAMTS-like 2 (ADAMTSL2), mRNA
XM_001924902.3	914	1.53935	20.0411	3.70257	Up	0.948093	LOC100153042	PREDICTED: Sus scrofa protein-glutamine gamma-glutamyltransferase E-like (LOC100153042), mRNA
XM_005652703.1	1291	16.1752	5.07825	-1.67138	Down	0.813332	LOC100519237	PREDICTED: Sus scrofa proprotein convertase subtilisin/kexin type 5-like (LOC100519237), partial mRNA
XM_005653726.1	3312	5.29381	15.8699	1.58391	Up	0.801171	MYBPH	PREDICTED: Sus scrofa myosin binding protein H (MYBPH), transcript variant X1, mRNA
XM_003131785.4	4157	17.8663	3.22245	-2.47101	Down	0.886968	LOC100517307	PREDICTED: Sus scrofa sodium-dependent serotonin transporter-like (LOC100517307), mRNA
XM_005667001.1	3369	15.121	4.92755	-1.61761	Down	0.806537	SPARCL1	PREDICTED: Sus scrofa SPARC-like 1 (hevin) (SPARCL1), transcript variant X1, mRNA
XR_308939.1	349	4.85252	14.9468	1.62303	Up	0.806075	LOC102166971	PREDICTED: Sus scrofa uncharacterized LOC102166971 (LOC102166971), misc_RNA
XM_005659118.1	6417	16.5306	3.12102	-2.40505	Down	0.879417	FNDC1	PREDICTED: Sus scrofa fibronectin type III domain containing 1 (FNDC1), mRNA
XM_005663711.1	2676	4.32585	14.6548	1.76032	Up	0.820897	GBP2	PREDICTED: Sus scrofa guanylate binding protein 2, interferon-inducible (GBP2), transcript variant X1, mRNA
XM_005673431.1	2117	17.4637	1.51238	-3.52947	Down	0.938637	EGFL6	PREDICTED: Sus scrofa EGF-like-domain, multiple 6 (EGFL6), mRNA
NM_214357.1	2601	3.44156	15.4556	2.16699	Up	0.860952	CD180	Sus scrofa CD180 molecule (CD180), mRNA
XM_003361556.2	1290	4.63585	14.1637	1.61129	Up	0.803567	SLC2A5	PREDICTED: Sus scrofa solute carrier family 2 (facilitated glucose/fructose transporter), member 5 (SLC2A5), partial mRNA
NM_001007520.1	720	4.39638	14.2711	1.69871	Up	0.811076	IL27	Sus scrofa interleukin 27 (IL27), mRNA
XM_005672978.1	638	4.09122	14.3484	1.81029	Up	0.824147	LOC100738417	PREDICTED: Sus scrofa phospholipid transfer protein-like (LOC100738417), transcript variant X2, mRNA
XM_001927218.3	2317	15.0061	3.11063	-2.27027	Down	0.866499	KRT4	PREDICTED: Sus scrofa keratin 4 (KRT4), mRNA
XM_005655838.1	846	3.41062	14.7032	2.10803	Up	0.852476	LOC102159019	PREDICTED: Sus scrofa IgGFc-binding protein-like (LOC102159019), mRNA
XM_005672795.1	531	1.32483	16.247	3.6163	Up	0.940444	LOC100739609	PREDICTED: Sus scrofa protein-glutamine gamma-glutamyltransferase E-like (LOC100739609), mRNA
XM_001925456.3	2120	3.61884	13.7248	1.92319	Up	0.833142	VNN3	PREDICTED: Sus scrofa vanin 3 (VNN3), mRNA
NM_213922.1	1684	3.56855	13.762	1.94728	Up	0.83593	CARP	Sus scrofa cardiac ankyrin repeat protein (CARP), mRNA
XM_005653705.1	1085	3.726	13.3674	1.84302	Up	0.824316	CD3G	PREDICTED: Sus scrofa CD3g molecule, gamma (CD3-TCR complex) (CD3G), transcript variant X1, mRNA
NM_001244743.1	621	2.79146	13.7391	2.29919	Up	0.86479	NDUFC2	Sus scrofa NADH dehydrogenase (ubiquinone) 1, subcomplex unknown, 2, 14.5kDa (NDUFC2), mRNA
NM_001103212.1	853	12.8315	3.66055	-1.80955	Down	0.819917	STC1	Sus scrofa stanniocalcin 1 (STC1), mRNA
NM_001256777.1	975	1.26851	14.9945	3.56322	Up	0.935722	TREM2	Sus scrofa triggering receptor expressed on myeloid cells 2 (TREM2), mRNA
XM_003130095.2	1783	13.7058	2.17017	-2.6589	Down	0.889896	LOC100523745	PREDICTED: Sus scrofa putative dimethylaniline monooxygenase [N-oxide-forming] 6-like (LOC100523745), mRNA
XM_003135011.3	1744	11.9095	3.50729	-1.76368	Down	0.812771	TSPAN7	PREDICTED: Sus scrofa tetraspanin 7 (TSPAN7), mRNA
XR_303042.1	3404	11.8611	3.52355	-1.75114	Down	0.811945	LOC102163822	PREDICTED: Sus scrofa uncharacterized LOC102163822 (LOC102163822), misc_RNA
XM_003127497.2	1082	1.83214	13.5142	2.88287	Up	0.902309	TNFRSF4	PREDICTED: Sus scrofa tumor necrosis factor receptor superfamily, member 4 (TNFRSF4), mRNA
XM_001927764.3	2610	12.1804	3.0191	-2.01236	Down	0.8389	SPOCK3	PREDICTED: Sus scrofa sparc/osteonectin, cwcv and kazal-like domains proteoglycan (testican) 3 (SPOCK3), transcript variant 2, mRNA
XM_005652681.1	2663	11.5566	3.35925	-1.78251	Down	0.812827	LOC100512321	PREDICTED: Sus scrofa uncharacterized LOC100512321 (LOC100512321), mRNA
XM_003359269.2	2610	11.7243	3.15726	-1.89276	Down	0.824736	SYT15	PREDICTED: Sus scrofa synaptotagmin XV (SYT15), mRNA
XR_297813.1	2157	11.2819	3.3753	-1.74093	Down	0.808849	LOC100525666	PREDICTED: Sus scrofa uncharacterized LOC100525666 (LOC100525666), misc_RNA
XM_005665811.1	2406	2.27835	12.3438	2.43772	Up	0.871683	C2	PREDICTED: Sus scrofa complement component 2 (C2), transcript variant X1, mRNA
NM_213948.1	717	1.54315	13.003	3.07489	Up	0.910715	IFNG	Sus scrofa interferon, gamma (IFNG), mRNA
NM_001195352.1	823	0.556443	13.7664	4.62877	Up	0.960408	MDK	Sus scrofa midkine (neurite growth-promoting factor 2) (MDK), mRNA
XR_131323.2	705	1.16359	12.8286	3.46271	Up	0.92691	LOC100624386	PREDICTED: Sus scrofa uncharacterized LOC100624386 (LOC100624386), misc_RNA
NM_001243394.1	2388	11.3876	2.17405	-2.389	Down	0.865197	MS4A1	Sus scrofa membrane-spanning 4-domains, subfamily A, member 1 (MS4A1), mRNA
XM_003354608.3	657	1.44887	12.0569	3.05686	Up	0.907815	TNP2	PREDICTED: Sus scrofa transition protein 2 (during histone to protamine replacement) (TNP2), mRNA
XM_003125595.2	1991	2.87307	10.595	1.88271	Up	0.819258	MSC	PREDICTED: Sus scrofa musculin (MSC), mRNA
NM_214362.1	2578	1.80337	11.2787	2.64483	Up	0.882345	LTF	Sus scrofa lactotransferrin (LTF), mRNA
NM_001143712.1	805	2.96258	10.0487	1.76208	Up	0.804267	GZMM	Sus scrofa granzyme M (lymphocyte met-ase 1) (GZMM), mRNA
XM_005668953.1	1501	10.2982	2.70618	-1.92807	Down	0.821275	TMEM100	PREDICTED: Sus scrofa transmembrane protein 100 (TMEM100), transcript variant X7, mRNA
XM_005660185.1	1526	2.37581	10.5207	2.14673	Up	0.844756	CD72	PREDICTED: Sus scrofa CD72 molecule (CD72), transcript variant X1, mRNA
NM_214422.1	1720	0.764919	11.9994	3.97151	Up	0.941537	CYP3A39	Sus scrofa cytochrome P450 3A39 (CYP3A39), mRNA
XM_005667138.1	1584	10.7415	1.58494	-2.76069	Down	0.88736	WNT11	PREDICTED: Sus scrofa wingless-type MMTV integration site family, member 11 (WNT11), mRNA
XM_005652428.1	734	2.64883	9.59699	1.85723	Up	0.812449	LOC100738892	PREDICTED: Sus scrofa tumor necrosis factor-inducible gene 6 protein-like (LOC100738892), mRNA
XM_001928557.3	807	2.29136	9.78559	2.09446	Up	0.834347	LOC100157763	PREDICTED: Sus scrofa histone H2A type 1-like (LOC100157763), mRNA
XM_005661459.1	3018	1.98289	9.9309	2.32432	Up	0.854787	HK3	PREDICTED: Sus scrofa hexokinase 3 (white cell) (HK3), transcript variant X4, mRNA
XM_003356118.2	497	1.57169	10.2739	2.7086	Up	0.881868	TNFRSF18	PREDICTED: Sus scrofa tumor necrosis factor receptor superfamily, member 18 (TNFRSF18), mRNA
NM_001097522.1	759	9.81257	1.81084	-2.43798	Down	0.862423	CYB561	Sus scrofa cytochrome b-561 (CYB561), mRNA
NM_001078675.1	387	1.47819	9.25144	2.64585	Up	0.874009	LOC780420	Sus scrofa SH21A (LOC780420), mRNA
XM_005666281.1	1259	1.954	8.68171	2.15155	Up	0.834473	LOC100626606	PREDICTED: Sus scrofa uncharacterized LOC100626606 (LOC100626606), mRNA
NM_001037998.1	1447	1.14581	9.3933	3.03527	Up	0.897111	MADCAM1	Sus scrofa mucosal vascular addressin cell adhesion molecule 1 (MADCAM1), mRNA
XM_005674150.1	898	0.891683	9.51824	3.41609	Up	0.914161	LOC100153525	PREDICTED: Sus scrofa triggering receptor expressed on myeloid cells 2-like (LOC100153525), mRNA
NM_001001907.1	2179	1.87267	8.52646	2.18685	Up	0.836981	CD8A	Sus scrofa CD8a molecule (CD8A), mRNA
XM_003122665.2	1087	1.96391	8.35576	2.08904	Up	0.825731	LOC100525275	PREDICTED: Sus scrofa membrane-spanning 4-domains subfamily A member 4A-like (LOC100525275), transcript variant X1, mRNA
XM_003134553.2	3155	0.59683	9.68179	4.01988	Up	0.935008	AOC1	PREDICTED: Sus scrofa amine oxidase, copper containing 1 (AOC1), mRNA
XR_302584.1	507	8.15928	2.11737	-1.94617	Down	0.811062	LOC102158480	PREDICTED: Sus scrofa uncharacterized LOC102158480 (LOC102158480), misc_RNA
NM_001145223.1	728	0.864062	9.12615	3.4008	Up	0.911541	RBP5	Sus scrofa retinol binding protein 5, cellular (RBP5), mRNA
XM_003125668.3	2018	1.71954	8.16465	2.24737	Up	0.838255	LOC100514958	PREDICTED: Sus scrofa SLAM family member 8-like (LOC100514958), transcript variant 1, mRNA
XM_003484285.2	1822	0.847687	8.89554	3.39148	Up	0.910014	LOC100737558	PREDICTED: Sus scrofa lymphocyte activation gene 3 protein-like (LOC100737558), mRNA
NM_001097493.1	1439	1.9612	7.69536	1.97226	Up	0.809003	CD72	Sus scrofa CD72 molecule (CD72), mRNA
XM_003353701.2	2221	1.46051	8.09441	2.47045	Up	0.854661	SLC2A6	PREDICTED: Sus scrofa solute carrier family 2 (facilitated glucose transporter), member 6 (SLC2A6), transcript variant X1, mRNA
XM_005670756.1	3956	7.37555	1.93356	-1.93149	Down	0.802516	WSCD2	PREDICTED: Sus scrofa WSC domain containing 2 (WSCD2), partial mRNA
XM_005666213.1	789	0.772994	8.52916	3.46387	Up	0.910659	GZMB	PREDICTED: Sus scrofa granzyme B (granzyme 2, cytotoxic T-lymphocyte-associated serine esterase 1) (GZMB), transcript variant X1, mRNA
NM_214149.1	695	0.876228	8.42019	3.26448	Up	0.901804	CTLA4	Sus scrofa cytotoxic T-lymphocyte-associated protein 4 (CTLA4), mRNA
XM_005674327.1	1932	7.46793	1.75511	-2.08915	Down	0.819426	LOC100037974	PREDICTED: Sus scrofa ASPIC (LOC100037974), mRNA
XM_005655695.1	507	0.939818	8.19323	3.12398	Up	0.893567	LOC100626667	PREDICTED: Sus scrofa retinol-binding protein 5-like (LOC100626667), partial mRNA
NM_001244968.1	611	1.87503	7.13028	1.92705	Up	0.800247	AGR2	Sus scrofa anterior gradient 2 homolog (Xenopus laevis) (AGR2), mRNA
XM_003126120.3	1528	7.40627	1.53568	-2.26987	Down	0.834361	FAIM2	PREDICTED: Sus scrofa Fas apoptotic inhibitory molecule 2 (FAIM2), mRNA
XM_001927895.3	2843	1.13205	7.72302	2.77023	Up	0.871151	TGM1	PREDICTED: Sus scrofa transglutaminase 1 (TGM1), mRNA
XR_299114.1	458	7.29454	1.26654	-2.52592	Down	0.852658	LOC102158497	PREDICTED: Sus scrofa uncharacterized LOC102158497 (LOC102158497), misc_RNA
XM_005656429.1	941	7.77592	0.730984	-3.4111	Down	0.903654	LOC100624918	PREDICTED: Sus scrofa feline leukemia virus subgroup C receptor-related protein 2-like (LOC100624918), mRNA
XM_003131711.4	989	1.11767	7.35591	2.71841	Up	0.865225	LOC100515857	PREDICTED: Sus scrofa c-C motif chemokine 3-like (LOC100515857), mRNA
XR_307519.1	402	1.23178	7.05434	2.51777	Up	0.850346	LOC102158097	PREDICTED: Sus scrofa uncharacterized LOC102158097 (LOC102158097), misc_RNA
NM_213862.2	612	1.42854	6.65488	2.21988	Up	0.824288	PPBP	Sus scrofa pro-platelet basic protein (chemokine (C-X-C motif) ligand 7) (PPBP), mRNA
NM_001105306.1	1524	0.575563	7.26112	3.65715	Up	0.909468	LAG3	Sus scrofa lymphocyte-activation gene 3 (LAG3), mRNA
XM_005652369.1	1587	0.0480621	7.75447	7.33398	Up	0.949228	FETUIN	PREDICTED: Sus scrofa FETUIN protein (FETUIN), mRNA
NM_213931.1	2881	6.54681	1.2539	-2.38437	Down	0.834991	ALOX12	Sus scrofa arachidonate 12-lipoxygenase (ALOX12), mRNA
NM_001004039.1	1058	0.01	7.64184	9.57778	Up	0.949018	SLA-DMA	Sus scrofa SLA-DM alpha chain (SLA-DMA), mRNA
XM_003131032.1	2662	0.530254	7.00769	3.72418	Up	0.909398	IRG1	PREDICTED: Sus scrofa immunoresponsive 1 homolog (mouse) (IRG1), mRNA
XR_301629.1	349	0.656092	6.85024	3.38418	Up	0.895444	LOC100621891	PREDICTED: Sus scrofa uncharacterized LOC100621891 (LOC100621891), misc_RNA
XM_003360571.2	1104	0.98404	6.3781	2.69634	Up	0.855067	TCN1	PREDICTED: Sus scrofa transcobalamin I (vitamin B12 binding protein, R binder family) (TCN1), transcript variant 1, mRNA
XM_003357321.2	1834	0.632367	6.31687	3.32038	Up	0.888033	TREH	PREDICTED: Sus scrofa trehalase (brush-border membrane glycoprotein) (TREH), mRNA
NM_214394.1	1652	1.18904	5.67355	2.25445	Up	0.814915	CYP2D25	Sus scrofa vitamin D3 25-Hydroxylase (CYP2D25), mRNA
XM_003353865.3	2395	5.93187	0.802916	-2.88517	Down	0.861778	P2X3R	PREDICTED: Sus scrofa purinergic receptor P2X3 (P2X3R), mRNA
XM_001925182.3	1707	0.768246	5.84572	2.92774	Up	0.862941	SERPINB11	PREDICTED: Sus scrofa serpin peptidase inhibitor, clade B (ovalbumin), member 11 (SERPINB11), mRNA
XM_005666080.1	1691	1.12883	5.45007	2.27145	Up	0.813374	PLA2G7	PREDICTED: Sus scrofa phospholipase A2, group VII (platelet-activating factor acetylhydrolase, plasma) (PLA2G7), transcript variant X1, mRNA
NM_001256774.1	566	0.0721113	6.2861	6.4458	Up	0.936717	CCL11	Sus scrofa chemokine (C-C motif) ligand 11 (CCL11), mRNA
XM_005662456.1	5045	5.26005	0.862152	-2.60906	Down	0.836742	SLC4A5	PREDICTED: Sus scrofa solute carrier family 4 (sodium bicarbonate cotransporter), member 5 (SLC4A5), mRNA
NM_001143711.1	874	1.00623	5.04393	2.32559	Up	0.814004	GZMK	Sus scrofa granzyme K (granzyme 3; tryptase II) (GZMK), mRNA
NM_001244109.1	1801	5.33	0.601257	-3.14808	Down	0.868559	SYAP1	Sus scrofa synapse associated protein 1 (SYAP1), transcript variant 2, mRNA
XM_005669269.1	798	4.7814	0.981172	-2.28486	Down	0.804043	LOC100517188	PREDICTED: Sus scrofa collagen alpha-4(VI) chain-like (LOC100517188), mRNA
XR_301508.1	13370	4.61484	0.910096	-2.34219	Down	0.807181	LOC100623602	PREDICTED: Sus scrofa hemicentin-2-like (LOC100623602), misc_RNA
XR_298475.1	680	0.589669	4.89389	3.053	Up	0.857519	LOC102162793	PREDICTED: Sus scrofa uncharacterized LOC102162793 (LOC102162793), misc_RNA
XM_005666422.1	1414	0.01	5.45907	9.09251	Up	0.929432	SERPINA3-3	PREDICTED: Sus scrofa alpha-1-antichymotrypsin 3 (SERPINA3-3), mRNA
XM_005667013.1	1475	4.75933	0.554946	-3.10034	Down	0.857897	LOC100739517	PREDICTED: Sus scrofa ATP-binding cassette sub-family G member 2-like (LOC100739517), mRNA
XM_003125922.4	1772	0.720778	4.58119	2.6681	Up	0.829653	LOC100523668	PREDICTED: Sus scrofa interferon-induced guanylate-binding protein 2-like (LOC100523668), transcript variant 2, partial mRNA
XM_005656468.1	1962	0.796879	4.33175	2.44252	Up	0.808344	WARS	PREDICTED: Sus scrofa tryptophanyl-tRNA synthetase (WARS), transcript variant X2, mRNA
XM_003481515.2	2351	0.786981	4.3195	2.45646	Up	0.810754	LOC100737841	PREDICTED: Sus scrofa interferon-induced guanylate-binding protein 1-like (LOC100737841), mRNA
XM_005653706.1	1073	0.83575	4.22105	2.33646	Up	0.800036	CD3G	PREDICTED: Sus scrofa CD3g molecule, gamma (CD3-TCR complex) (CD3G), transcript variant X2, mRNA
XM_005674510.1	1101	4.69335	0.251084	-4.22437	Down	0.897559	TMEM257	PREDICTED: Sus scrofa transmembrane protein 257 (TMEM257), mRNA
NM_001123130.1	486	4.59452	0.230618	-4.31634	Down	0.89819	ID4	Sus scrofa inhibitor of DNA binding 4, dominant negative helix-loop-helix protein (ID4), mRNA
XM_003480318.2	1704	4.70768	0.0641173	-6.19816	Down	0.917033	SLC14A1	PREDICTED: Sus scrofa solute carrier family 14 (urea transporter), member 1 (SLC14A1), mRNA
XM_003122550.2	2176	0.613772	4.14344	2.75505	Up	0.827244	BATF2	PREDICTED: Sus scrofa basic leucine zipper transcription factor, ATF-like 2 (BATF2), transcript variant X1, mRNA
XM_005663712.1	2032	0.695554	3.98765	2.5193	Up	0.807658	GBP2	PREDICTED: Sus scrofa guanylate binding protein 2, interferon-inducible (GBP2), transcript variant X2, mRNA
NM_213876.1	1515	0.515798	4.08539	2.9856	Up	0.839544	AMCF-II	Sus scrofa alveolar macrophage-derived chemotactic factor-II (AMCF-II), mRNA
XM_003131617.4	1390	3.72945	0.628003	-2.57012	Down	0.805346	TMEM100	PREDICTED: Sus scrofa transmembrane protein 100 (TMEM100), transcript variant X2, mRNA
NM_001005208.1	2051	0.0558577	4.21028	6.23602	Up	0.908893	ALB	Sus scrofa albumin (ALB), mRNA
XM_005660518.1	2326	3.46233	0.497972	-2.7976	Down	0.81399	HMCN2	PREDICTED: Sus scrofa hemicentin 2 (HMCN2), partial mRNA
NM_001244639.1	1845	0.01	3.90124	8.60779	Up	0.904761	HRG	Sus scrofa histidine-rich glycoprotein (HRG), mRNA
XM_001929470.3	928	3.30291	0.520567	-2.66558	Down	0.800877	VPREB3	PREDICTED: Sus scrofa pre-B lymphocyte 3 (VPREB3), mRNA
NM_214212.1	591	0.0692724	3.73013	5.7508	Up	0.897854	TTR	Sus scrofa transthyretin (TTR), mRNA
NM_213846.1	670	0.427024	3.17029	2.89223	Up	0.810712	BNP	Sus scrofa brain natriuretic peptide (BNP), mRNA
NM_001243468.1	2645	0.288488	3.29341	3.513	Up	0.845246	CD5L	Sus scrofa CD5 molecule-like (CD5L), mRNA
XR_297827.1	580	0.42727	3.11522	2.86611	Up	0.808386	LOC102167761	PREDICTED: Sus scrofa uncharacterized LOC102167761 (LOC102167761), misc_RNA
XM_003124941.4	625	0.065776	3.45533	5.71512	Up	0.891353	LOC100518605	PREDICTED: Sus scrofa E3 ubiquitin-protein ligase RNF181-like (LOC100518605), transcript variant X1, mRNA
XM_005667005.1	1469	0.258785	3.24879	3.65008	Up	0.85008	SPP1	PREDICTED: Sus scrofa secreted phosphoprotein 1 (SPP1), transcript variant X2, mRNA
NM_001164006.1	1516	0.113355	3.33577	4.8791	Up	0.881644	AMBP	Sus scrofa alpha-1-microglobulin/bikunin precursor (AMBP), mRNA
XM_005669356.1	2692	2.98016	0.346718	-3.10356	Down	0.817199	PLCD1	PREDICTED: Sus scrofa phospholipase C, delta 1 (PLCD1), transcript variant X1, mRNA
XM_005655273.1	2309	0.363106	2.93045	3.01266	Up	0.811342	ATP6V1C2	PREDICTED: Sus scrofa ATPase, H+ transporting, lysosomal 42kDa, V1 subunit C2 (ATP6V1C2), transcript variant X2, mRNA
XM_005666806.1	2123	0.01	3.26148	8.34938	Up	0.889406	FGA	PREDICTED: Sus scrofa fibrinogen alpha chain (FGA), mRNA
XM_003131347.3	2359	2.81058	0.276888	-3.34349	Down	0.823587	ADAM11	PREDICTED: Sus scrofa ADAM metallopeptidase domain 11 (ADAM11), partial mRNA
XR_307085.1	699	0.30388	2.59023	3.0915	Up	0.803945	LOC102158991	PREDICTED: Sus scrofa uncharacterized LOC102158991 (LOC102158991), transcript variant X2, misc_RNA
XM_005665063.1	1812	0.28443	2.56626	3.17352	Up	0.807083	PLA2G5	PREDICTED: Sus scrofa phospholipase A2, group V (PLA2G5), mRNA
XM_005658205.1	1130	0.168345	2.55977	3.92652	Up	0.837457	LOC100620987	PREDICTED: Sus scrofa trehalase-like (LOC100620987), mRNA
XM_003356971.2	1737	0.0268682	2.66075	6.62979	Up	0.869343	GC	PREDICTED: Sus scrofa group-specific component (vitamin D binding protein) (GC), mRNA
XM_003133815.4	812	0.01	2.21022	7.78805	Up	0.853008	LOC100513317	PREDICTED: Sus scrofa coiled-coil-helix-coiled-coil-helix domain-containing protein 2, mitochondrial-like (LOC100513317), mRNA
NM_001186294.1	491	0.116354	1.91239	4.03878	Up	0.811665	APOA2	Sus scrofa apolipoprotein A-II (APOA2), mRNA
XM_005667372.1	574	0.0711759	1.85624	4.70485	Up	0.822831	APOC3	PREDICTED: Sus scrofa apolipoprotein C-III (APOC3), transcript variant X1, mRNA
XM_001928844.3	1605	0.0523333	1.72011	5.03863	Up	0.818796	LOC100156325	PREDICTED: Sus scrofa serpin A3-6-like (LOC100156325), mRNA
XM_005672965.1	667	0.0624057	1.68176	4.75215	Up	0.812715	LOC396757	PREDICTED: Sus scrofa trappin 8 (LOC396757), transcript variant X1, mRNA
NM_001195509.1	1653	0.0461431	1.53971	5.0604	Up	0.806425	CYP3A22	Sus scrofa cytochrome P450, subfamily IIIA, polypeptide 22 (CYP3A22), mRNA
XM_003358971.1	613	0.01	1.54973	7.27587	Up	0.815097	TFF2	PREDICTED: Sus scrofa trefoil factor 2 (TFF2), transcript variant 1, mRNA

## Sheet: Spleen 6 dpi DEGs
Transcript ID	geneLength	Means-Uninfected_spleen	Means-Infected_spleen	log2Ratio(Infected_spleen/Uninfected_spleen)	Up-Down-Regulation(Infected_spleen/Uninfected_spleen)	Probability	Symbol	Description
NM_001144841.1	496	31081.6	9822.54	-1.66189	Down	0.865942	HBB	Sus scrofa hemoglobin, beta (HBB), mRNA
XM_003481084.2	617	20149.6	5598.62	-1.84761	Down	0.880201	LOC100737768	PREDICTED: Sus scrofa hemoglobin subunit alpha-like (LOC100737768), transcript variant 1, mRNA
NM_213973.1	2456	857.192	3609.77	2.07422	Up	0.900318	HSP90AA1	Sus scrofa heat shock protein 90kDa alpha (cytosolic), class A member 1 (HSP90AA1), mRNA
NM_001008691.1	1173	175.29	3104.02	4.14632	Up	0.985741	CXCL10	Sus scrofa chemokine (C-X-C motif) ligand 10 (CXCL10), mRNA
NM_001114062.2	1134	484.764	1444.77	1.57549	Up	0.85329	SLA-DQA1	Sus scrofa MHC class II histocompatibility antigen SLA-DQA (SLA-DQA1), mRNA
XM_005667442.1	347	393.219	1241.32	1.65847	Up	0.865825	LOC102166665	PREDICTED: Sus scrofa heat shock cognate 71 kDa protein-like (LOC102166665), mRNA
NM_001243907.1	2264	485.043	1073.66	1.14636	Up	0.804567	HSPA8	Sus scrofa heat shock 70kDa protein 8 (HSPA8), mRNA
NM_213769.1	2274	383.628	1170.47	1.6093	Up	0.863152	STAT1	Sus scrofa signal transducer and activator of transcription 1, 91kDa (STAT1), mRNA
NM_214307.1	584	417.648	1083.33	1.37511	Up	0.831186	HSPE1	Sus scrofa heat shock 10kDa protein 1 (chaperonin 10) (HSPE1), mRNA
NM_001114289.2	450	125.136	1063.47	3.0872	Up	0.95604	CXCL9	Sus scrofa chemokine (C-X-C motif) ligand 9 (CXCL9), mRNA
XM_005667443.1	1614	288.662	842.158	1.54471	Up	0.84318	LOC100524210	PREDICTED: Sus scrofa heat shock cognate 71 kDa protein-like (LOC100524210), partial mRNA
XM_005666547.1	780	185.979	934.249	2.32866	Up	0.91747	LAP3	PREDICTED: Sus scrofa leucine aminopeptidase 3 (LAP3), mRNA
NM_001244163.1	1525	244.948	766.999	1.64675	Up	0.865168	DNAJA1	Sus scrofa DnaJ (Hsp40) homolog, subfamily A, member 1 (DNAJA1), mRNA
XM_003356870.3	822	189.417	800.771	2.07982	Up	0.900611	LOC100627689	PREDICTED: Sus scrofa cytosol aminopeptidase-like (LOC100627689), mRNA
XM_003482521.2	6555	96.1363	773.967	3.00912	Up	0.953512	GVIN1	PREDICTED: Sus scrofa GTPase, very large interferon inducible 1 (GVIN1), mRNA
NM_001254716.1	1998	235.553	626.941	1.41228	Up	0.833669	HSPD1	Sus scrofa heat shock 60kDa protein 1 (chaperonin) (HSPD1), mRNA
NM_213766.1	1926	98.9581	744.199	2.9108	Up	0.948121	HSP70.2	Sus scrofa heat shock protein 70.2 (HSP70.2), mRNA
NM_001097413.1	2081	195.82	636.739	1.70117	Up	0.86809	IRF1	Sus scrofa interferon regulatory factor 1 (IRF1), mRNA
NM_001195337.2	1574	221.381	599.676	1.43766	Up	0.836679	FKBP4	Sus scrofa FK506 binding protein 4, 59kDa (FKBP4), mRNA
NM_001001535.1	2269	485.768	217.4	-1.15991	Down	0.805444	DES	Sus scrofa desmin (DES), mRNA
XM_005661660.1	2366	491.515	190.53	-1.36721	Down	0.830221	TGFBI	PREDICTED: Sus scrofa transforming growth factor, beta-induced, 68kDa (TGFBI), mRNA
XM_005663710.1	3558	91.1758	588.643	2.69067	Up	0.937924	GBP1	PREDICTED: Sus scrofa guanylate binding protein 1, interferon-inducible (GBP1), transcript variant X1, mRNA
XM_003125028.4	1001	535.211	135.251	-1.98447	Down	0.887214	ACTG2	PREDICTED: Sus scrofa actin, gamma 2, smooth muscle, enteric (ACTG2), mRNA
XM_005658680.1	1939	447.236	203.772	-1.13408	Down	0.801397	MYH11	PREDICTED: Sus scrofa myosin, heavy chain 11, smooth muscle (MYH11), partial mRNA
NM_001011509.1	570	399.605	171.146	-1.22334	Down	0.81177	HEBP1	Sus scrofa heme binding protein 1 (HEBP1), mRNA
XM_003353794.2	2157	154.904	413.03	1.41487	Up	0.833348	STIP1	PREDICTED: Sus scrofa stress-induced-phosphoprotein 1 (STIP1), mRNA
XM_005666549.1	1263	96.5249	440.813	2.19119	Up	0.906922	LOC100739772	PREDICTED: Sus scrofa uncharacterized LOC100739772 (LOC100739772), mRNA
NM_214228.1	723	367.928	141.44	-1.37923	Down	0.830484	PTGDS	Sus scrofa prostaglandin D2 synthase 21kDa (brain) (PTGDS), mRNA
NM_001097504.1	3616	70.7843	407.834	2.52648	Up	0.928237	HSPH1	Sus scrofa heat shock 105kDa/110kDa protein 1 (HSPH1), mRNA
NM_001246215.1	462	138.88	318.513	1.19752	Up	0.808716	UBE2L6	Sus scrofa ubiquitin-conjugating enzyme E2L 6 (UBE2L6), mRNA
XM_003481689.2	1340	54.0626	381.277	2.81814	Up	0.94406	LOC100520491	PREDICTED: Sus scrofa killer cell lectin-like receptor subfamily B member 1B allele B-like (LOC100520491), mRNA
NM_001024696.1	1696	82.1023	338.659	2.04434	Up	0.8982	TNFSF10	Sus scrofa tumor necrosis factor (ligand) superfamily, member 10 (TNFSF10), mRNA
XM_003129101.1	1170	305.231	109.047	-1.48495	Down	0.8389	CXCL13	PREDICTED: Sus scrofa chemokine (C-X-C motif) ligand 13 (CXCL13), mRNA
NM_001005151.1	439	335.979	74.7085	-2.16903	Down	0.905096	CCL21	Sus scrofa chemokine (C-C motif) ligand 21 (CCL21), mRNA
XM_003359989.3	3912	95.8698	304.488	1.66724	Up	0.865621	LOC100154530	PREDICTED: Sus scrofa tissue transglutaminase homologue; TGH2 (LOC100154530), mRNA
XM_005663716.1	2615	71.0352	325.863	2.19766	Up	0.90717	GBP7	PREDICTED: Sus scrofa guanylate binding protein 7 (GBP7), mRNA
XM_001925080.4	1320	102.058	272.607	1.41744	Up	0.833772	PPA1	PREDICTED: Sus scrofa pyrophosphatase (inorganic) 1 (PPA1), mRNA
XM_003483194.2	444	264.761	101.893	-1.37764	Down	0.829915	DNASE1L3	PREDICTED: Sus scrofa deoxyribonuclease I-like 3 (DNASE1L3), partial mRNA
XM_005659444.1	999	92.245	238.099	1.36802	Up	0.82917	PSTPIP2	PREDICTED: Sus scrofa proline-serine-threonine phosphatase interacting protein 2 (PSTPIP2), mRNA
XM_003132790.2	676	91.9732	214.332	1.22056	Up	0.810776	CKS2	PREDICTED: Sus scrofa CDC28 protein kinase regulatory subunit 2 (CKS2), mRNA
NM_001160088.1	489	58.2837	241.847	2.05293	Up	0.898346	UBD	Sus scrofa ubiquitin D (UBD), mRNA
XM_005670174.1	5169	85.3283	212.809	1.31846	Up	0.821923	PARP14	PREDICTED: Sus scrofa poly (ADP-ribose) polymerase family, member 14 (PARP14), mRNA
XM_005661654.1	4767	72.3203	169.59	1.22958	Up	0.811594	HSPA4	PREDICTED: Sus scrofa heat shock 70kDa protein 4 (HSPA4), mRNA
XM_003125595.2	1991	179.073	58.1721	-1.62215	Down	0.861866	MSC	PREDICTED: Sus scrofa musculin (MSC), mRNA
NM_001113446.1	999	59.3093	177.176	1.57886	Up	0.851464	CHORDC1	Sus scrofa cysteine and histidine-rich domain (CHORD) containing 1 (CHORDC1), mRNA
XM_003128430.2	3781	165.764	70.1128	-1.24138	Down	0.813011	TNFRSF21	PREDICTED: Sus scrofa tumor necrosis factor receptor superfamily, member 21 (TNFRSF21), mRNA
XM_001926239.1	2136	44.8056	190.781	2.09017	Up	0.899676	STX11	PREDICTED: Sus scrofa syntaxin 11 (STX11), mRNA
XM_003360801.2	337	41.7685	185.08	2.14767	Up	0.902758	LOC100624744	PREDICTED: Sus scrofa lymphotactin-like (LOC100624744), partial mRNA
NM_001037998.1	1447	151.054	65.0997	-1.21434	Down	0.808789	MADCAM1	Sus scrofa mucosal vascular addressin cell adhesion molecule 1 (MADCAM1), mRNA
XM_003355808.2	424	50.3183	154.081	1.61454	Up	0.861165	MT-2B	PREDICTED: Sus scrofa metallothionein isoform (MT-2B), mRNA
NM_001244695.1	1259	41.251	158.294	1.9401	Up	0.883517	PLA2G2D	Sus scrofa phospholipase A2, group IID (PLA2G2D), mRNA
XM_005654230.1	1526	5.10558	192.515	5.23675	Up	0.995661	IDO1	PREDICTED: Sus scrofa indoleamine 2,3-dioxygenase 1 (IDO1), transcript variant X1, mRNA
NM_001244551.1	2001	144.293	52.2019	-1.46683	Down	0.837176	KAZALD1	Sus scrofa Kazal-type serine peptidase inhibitor domain 1 (KAZALD1), mRNA
XM_003123844.3	1952	147.605	40.0656	-1.8813	Down	0.879821	P311	PREDICTED: Sus scrofa P311 protein (P311), partial mRNA
XM_003134553.2	3155	42.9937	139.941	1.70262	Up	0.866103	AOC1	PREDICTED: Sus scrofa amine oxidase, copper containing 1 (AOC1), mRNA
NM_001146300.1	2721	53.0286	127.262	1.26296	Up	0.813873	FSCN1	Sus scrofa fascin homolog 1, actin-bundling protein (Strongylocentrotus purpuratus) (FSCN1), mRNA
XM_003121933.4	1538	127.472	48.787	-1.38561	Down	0.829228	PGM5	PREDICTED: Sus scrofa phosphoglucomutase 5 (PGM5), partial mRNA
NM_001244997.1	1633	53.3729	119.562	1.16358	Up	0.802785	LOC100514810	Sus scrofa PCNA-associated factor (LOC100514810), mRNA
XM_003134681.2	2053	122.083	47.9851	-1.3472	Down	0.826554	TSPAN33	PREDICTED: Sus scrofa tetraspanin 33 (TSPAN33), mRNA
XM_005659400.1	1017	21.2849	146.327	2.7813	Up	0.94013	FAM26F	PREDICTED: Sus scrofa family with sequence similarity 26, member F (FAM26F), mRNA
XM_003123682.3	3159	118.633	48.3854	-1.29386	Down	0.815802	FGFR4	PREDICTED: Sus scrofa fibroblast growth factor receptor 4 (FGFR4), transcript variant 1, mRNA
XR_299884.1	299	106.28	46.3323	-1.19778	Down	0.806437	LOC102164335	PREDICTED: Sus scrofa uncharacterized LOC102164335 (LOC102164335), misc_RNA
NM_213896.1	1341	111.402	37.8235	-1.55841	Down	0.841661	ACY1	Sus scrofa aminoacylase 1 (ACY1), mRNA
XM_003358820.2	2260	40.8643	105.511	1.36849	Up	0.827431	LOC100620198	PREDICTED: Sus scrofa T-cell receptor-associated transmembrane adapter 1-like (LOC100620198), mRNA
NM_214162.1	1215	34.8081	111.293	1.67687	Up	0.864437	CASP1	Sus scrofa caspase 1, apoptosis-related cysteine peptidase (CASP1), mRNA
NM_001099931.1	447	39.5528	103.164	1.38309	Up	0.827957	FABP3	Sus scrofa fatty acid binding protein 3, muscle and heart (mammary-derived growth inhibitor) (FABP3), mRNA
XM_005665927.1	2596	44.0517	97.8102	1.15079	Up	0.800842	PIM1	PREDICTED: Sus scrofa pim-1 oncogene (PIM1), mRNA
NM_001243575.1	1475	96.9438	42.122	-1.20257	Down	0.80613	CKB	Sus scrofa creatine kinase, brain (CKB), mRNA
NM_001009580.1	446	106.644	30.0076	-1.8294	Down	0.876519	CXCL12	Sus scrofa chemokine (C-X-C motif) ligand 12 (CXCL12), mRNA
XM_001928460.4	2247	16.108	119.452	2.89058	Up	0.94517	ANKRD22	PREDICTED: Sus scrofa ankyrin repeat domain 22 (ANKRD22), mRNA
NM_001258360.1	1956	105.199	28.9352	-1.86222	Down	0.877966	OLFML2A	Sus scrofa olfactomedin-like 2A (OLFML2A), mRNA
XM_005658706.1	2089	113.553	17.8829	-2.66671	Down	0.935221	CLEC4F	PREDICTED: Sus scrofa C-type lectin domain family 4, member F (CLEC4F), mRNA
NM_001244430.1	1323	38.0888	90.3937	1.24686	Up	0.811828	DNAJB1	Sus scrofa DnaJ (Hsp40) homolog, subfamily B, member 1 (DNAJB1), mRNA
XM_005658873.1	513	100.587	27.1279	-1.8906	Down	0.879748	LOC100620111	PREDICTED: Sus scrofa alpha-hemoglobin-stabilizing protein-like (LOC100620111), partial mRNA
XR_305265.1	4148	34.6002	92.3435	1.41623	Up	0.831507	LOC102164238	PREDICTED: Sus scrofa uncharacterized LOC102164238 (LOC102164238), misc_RNA
XM_005671243.1	1705	88.1258	36.8152	-1.25926	Down	0.812588	CXCL12	PREDICTED: Sus scrofa chemokine (C-X-C motif) ligand 12 (CXCL12), transcript variant X1, mRNA
XR_135154.2	1743	36.2897	87.2589	1.26574	Up	0.813347	LOC100739725	PREDICTED: Sus scrofa uncharacterized LOC100739725 (LOC100739725), misc_RNA
XM_001928302.3	1821	88.3957	34.3387	-1.36414	Down	0.826102	SDS	PREDICTED: Sus scrofa serine dehydratase (SDS), mRNA
XM_005660030.1	753	31.6732	89.8131	1.50366	Up	0.837512	ISG20	PREDICTED: Sus scrofa interferon stimulated exonuclease gene 20kDa (ISG20), mRNA
XM_003128326.2	963	25.2633	93.5477	1.88866	Up	0.8795	LOC100520085	PREDICTED: Sus scrofa proteasome subunit beta type-9-like (LOC100520085), mRNA
NM_214209.1	1445	83.9891	32.8043	-1.35632	Down	0.825853	ACP5	Sus scrofa acid phosphatase 5, tartrate resistant (ACP5), mRNA
NM_001244817.1	2671	81.4712	35.0535	-1.21673	Down	0.808	AFAP1L1	Sus scrofa actin filament associated protein 1-like 1 (AFAP1L1), mRNA
XM_005652671.1	1280	82.5791	33.8621	-1.2861	Down	0.814399	TCF21	PREDICTED: Sus scrofa transcription factor 21 (TCF21), mRNA
XM_005656574.1	992	26.3824	89.4599	1.76166	Up	0.869521	LOC100524999	PREDICTED: Sus scrofa placenta-specific gene 8 protein-like (LOC100524999), transcript variant X2, mRNA
NM_001206434.1	1787	81.1683	34.6586	-1.2277	Down	0.809242	FADS3	Sus scrofa fatty acid desaturase 3 (FADS3), mRNA
XM_003357676.3	1715	80.483	34.2579	-1.23225	Down	0.809227	LOC100622890	PREDICTED: Sus scrofa cysteine and glycine-rich protein 1-like (LOC100622890), transcript variant 1, mRNA
XM_003126503.2	1249	31.8826	80.0961	1.32896	Up	0.821836	LOC100523789	PREDICTED: Sus scrofa NKG2-A/NKG2-B type II integral membrane protein-like (LOC100523789), mRNA
XM_005662139.1	3041	32.9904	75.9345	1.20271	Up	0.804815	CIITA	PREDICTED: Sus scrofa class II, major histocompatibility complex, transactivator (CIITA), mRNA
NM_001025220.1	819	18.4325	89.7225	2.28322	Up	0.908851	PDCD1LG2	Sus scrofa programmed cell death 1 ligand 2 (PDCD1LG2), mRNA
XM_005655431.1	2562	30.6932	77.2691	1.33197	Up	0.821675	LOC100739827	PREDICTED: Sus scrofa tyrosine-protein phosphatase non-receptor type 22-like (LOC100739827), mRNA
NM_001246240.1	1233	2.63259	98.4645	5.22505	Up	0.994419	IDO1	Sus scrofa indoleamine 2,3-dioxygenase 1 (IDO1), mRNA
XM_003482797.2	5645	67.365	30.0477	-1.16474	Down	0.800009	LOC100739704	PREDICTED: Sus scrofa protein phosphatase 1 regulatory subunit 12B-like (LOC100739704), transcript variant X1, mRNA
XM_003362115.2	1709	20.6057	76.6634	1.89549	Up	0.879529	C3AR1	PREDICTED: Sus scrofa complement component 3a receptor 1 (C3AR1), mRNA
XM_003125102.4	1710	20.1272	72.2861	1.84457	Up	0.875657	AHSA2	PREDICTED: Sus scrofa AHA1, activator of heat shock 90kDa protein ATPase homolog 2 (yeast) (AHSA2), mRNA
NM_001243025.1	4035	66.7929	23.9055	-1.48235	Down	0.834824	ETV5	Sus scrofa ets variant 5 (ETV5), mRNA
XM_003123645.3	671	74.7549	13.8959	-2.42751	Down	0.919866	LTC4S	PREDICTED: Sus scrofa leukotriene C4 synthase (LTC4S), mRNA
NM_001246214.1	435	64.104	22.4919	-1.51101	Down	0.836358	IFITM2	Sus scrofa interferon induced transmembrane protein 2 (IFITM2), mRNA
NM_001001266.2	376	6.55295	80.0325	3.61037	Up	0.970562	MT1A	Sus scrofa metallothionein 1A (MT1A), mRNA
XM_003121326.4	2203	60.9515	25.3444	-1.266	Down	0.811097	LOC100519934	PREDICTED: Sus scrofa uncharacterized LOC100519934 (LOC100519934), mRNA
XM_003130105.2	3137	61.843	24.2501	-1.35062	Down	0.823472	FMOD	PREDICTED: Sus scrofa fibromodulin (FMOD), transcript variant 1, mRNA
NM_001244150.1	1202	61.0254	23.0162	-1.40676	Down	0.828088	TAGLN	Sus scrofa transgelin (TAGLN), mRNA
NM_001243912.1	1274	59.9947	21.6183	-1.47258	Down	0.833655	CD79B	Sus scrofa CD79b molecule, immunoglobulin-associated beta (CD79B), mRNA
NM_214442.2	347	14.7238	65.7447	2.15872	Up	0.90102	PBD-2	Sus scrofa beta-defensin 2 (PBD-2), mRNA
XM_001929000.3	2643	19.4128	60.5356	1.64078	Up	0.859412	BAG3	PREDICTED: Sus scrofa BCL2-associated athanogene 3 (BAG3), mRNA
XM_005652909.1	5154	54.8816	24.286	-1.1762	Down	0.801411	LOC102158881	PREDICTED: Sus scrofa neurogenic locus notch homolog protein 3-like (LOC102158881), mRNA
XM_003482749.2	2040	23.6126	55.3317	1.22855	Up	0.806875	LOC100738612	PREDICTED: Sus scrofa cyclic AMP-dependent transcription factor ATF-3-like (LOC100738612), transcript variant 1, mRNA
XR_303879.1	1913	61.9397	14.2949	-2.11536	Down	0.898522	LOC100523848	PREDICTED: Sus scrofa sialic acid-binding Ig-like lectin 5-like (LOC100523848), misc_RNA
XR_299222.1	896	56.2011	19.8617	-1.50061	Down	0.834911	LOC102159586	PREDICTED: Sus scrofa uncharacterized LOC102159586 (LOC102159586), misc_RNA
XR_309570.1	1204	16.9918	58.1408	1.77471	Up	0.868323	LOC102160753	PREDICTED: Sus scrofa uncharacterized LOC102160753 (LOC102160753), misc_RNA
XM_005663706.1	2537	14.464	60.4212	2.06259	Up	0.89522	GBP6	PREDICTED: Sus scrofa guanylate binding protein family, member 6 (GBP6), mRNA
XM_005655433.1	1139	20.6548	52.863	1.35578	Up	0.823063	PTPN22	PREDICTED: Sus scrofa protein tyrosine phosphatase, non-receptor type 22 (lymphoid) (PTPN22), mRNA
XM_005654156.1	894	22.1877	51.3033	1.20929	Up	0.803661	KYNU	PREDICTED: Sus scrofa kynureninase (KYNU), mRNA
XM_005670449.1	3718	52.9219	18.5643	-1.51133	Down	0.834984	SCARA5	PREDICTED: Sus scrofa scavenger receptor class A, member 5 (putative) (SCARA5), mRNA
XM_003130321.4	1354	21.1319	49.7081	1.23406	Up	0.806072	CACYBP	PREDICTED: Sus scrofa calcyclin binding protein (CACYBP), transcript variant X1, mRNA
XM_003133366.2	5992	48.8589	21.3734	-1.1928	Down	0.801163	GPR124	PREDICTED: Sus scrofa G protein-coupled receptor 124 (GPR124), mRNA
XM_005654734.1	3001	16.4437	53.4539	1.70076	Up	0.86226	EMR1	PREDICTED: Sus scrofa egf-like module containing, mucin-like, hormone receptor-like 1 (EMR1), mRNA
NM_001101815.1	2574	13.1326	55.5496	2.08063	Up	0.895541	C2	Sus scrofa complement component 2 (C2), mRNA
XM_005656912.1	2176	49.7973	16.4553	-1.59751	Down	0.856183	MXRA7	PREDICTED: Sus scrofa matrix-remodelling associated 7 (MXRA7), mRNA
NM_001243893.1	2118	50.9548	15.18	-1.74705	Down	0.866161	RGS18	Sus scrofa regulator of G-protein signaling 18 (RGS18), mRNA
XR_299856.1	4302	47.1731	18.0463	-1.38626	Down	0.824261	LOC100624077	PREDICTED: Sus scrofa HERV-V_19q13.41 provirus ancestral Env polyprotein 2-like (LOC100624077), transcript variant X2, misc_RNA
XM_005657765.1	5174	47.596	16.7507	-1.50662	Down	0.834473	KCP	PREDICTED: Sus scrofa kielin/chordin-like protein (KCP), mRNA
XM_005665505.1	3467	47.8831	14.6411	-1.70949	Down	0.862333	TIE-1	PREDICTED: Sus scrofa receptor tyrosine kinase (TIE-1), mRNA
XM_005658955.1	2269	42.5688	17.838	-1.25485	Down	0.806627	APOBR	PREDICTED: Sus scrofa apolipoprotein B receptor (APOBR), partial mRNA
XM_003130900.4	4237	41.7734	18.053	-1.21035	Down	0.801718	LNX2	PREDICTED: Sus scrofa ligand of numb-protein X 2 (LNX2), mRNA
XM_003121197.2	1846	42.4025	16.1227	-1.39505	Down	0.824232	LOC100523651	PREDICTED: Sus scrofa uncharacterized LOC100523651 (LOC100523651), partial mRNA
NM_001044525.1	3719	44.7015	13.5335	-1.72379	Down	0.863035	KIT	Sus scrofa v-kit Hardy-Zuckerman 4 feline sarcoma viral oncogene homolog (KIT), mRNA
XM_003126468.2	1609	14.6455	42.8654	1.54935	Up	0.836095	BCL2L14	PREDICTED: Sus scrofa BCL2-like 14 (apoptosis facilitator) (BCL2L14), mRNA
XM_001926534.2	1523	40.8139	16.659	-1.29276	Down	0.809447	PIK3IP1	PREDICTED: Sus scrofa phosphoinositide-3-kinase interacting protein 1 (PIK3IP1), mRNA
NM_214357.1	2601	13.5812	41.9436	1.62684	Up	0.856314	CD180	Sus scrofa CD180 molecule (CD180), mRNA
NM_001128469.1	690	38.6887	15.9737	-1.27621	Down	0.807971	ISG15	Sus scrofa ISG15 ubiquitin-like modifier (ISG15), mRNA
XM_005652722.1	867	37.6847	16.009	-1.23509	Down	0.804509	LOC100513261	PREDICTED: Sus scrofa 14 kDa phosphohistidine phosphatase-like (LOC100513261), transcript variant X2, mRNA
NM_001244582.1	1578	12.8977	40.7715	1.66044	Up	0.857863	TMEM26	Sus scrofa transmembrane protein 26 (TMEM26), mRNA
XM_003129946.2	1666	11.6675	39.432	1.75687	Up	0.864773	CRTAM	PREDICTED: Sus scrofa cytotoxic and regulatory T cell molecule (CRTAM), mRNA
XM_005653954.1	1142	36.0881	14.7924	-1.28666	Down	0.807883	LOC100519796	PREDICTED: Sus scrofa coatomer subunit zeta-2-like (LOC100519796), mRNA
XM_001928557.3	807	14.7443	35.8144	1.28038	Up	0.807065	LOC100157763	PREDICTED: Sus scrofa histone H2A type 1-like (LOC100157763), mRNA
NM_001195231.1	854	34.706	14.4654	-1.26258	Down	0.805254	HES1	Sus scrofa hairy and enhancer of split 1, (Drosophila) (HES1), mRNA
XM_005669652.1	8232	37.7349	11.3405	-1.73441	Down	0.862085	STAB1	PREDICTED: Sus scrofa stabilin 1 (STAB1), mRNA
XM_003122169.4	3839	6.63479	40.4646	2.60854	Up	0.928062	STXBP1	PREDICTED: Sus scrofa syntaxin binding protein 1 (STXBP1), transcript variant X1, mRNA
XM_005665507.1	1448	32.7753	12.6272	-1.37607	Down	0.819805	SLC2A1	PREDICTED: Sus scrofa solute carrier family 2 (facilitated glucose transporter), member 1 (SLC2A1), mRNA
NM_001243655.1	5114	31.502	12.6525	-1.31603	Down	0.811433	COL1A2	Sus scrofa collagen, type I, alpha 2 (COL1A2), mRNA
XM_005654536.1	545	39.7989	3.83981	-3.37362	Down	0.960174	LOC100621926	PREDICTED: Sus scrofa interferon-induced transmembrane protein 1-like (LOC100621926), partial mRNA
XM_005662339.1	2854	31.1438	12.2906	-1.34138	Down	0.816591	SULT1C4	PREDICTED: Sus scrofa sulfotransferase family, cytosolic, 1C, member 4 (SULT1C4), mRNA
XR_299536.1	1116	9.95473	33.1703	1.73644	Up	0.861734	LOC100523870	PREDICTED: Sus scrofa uncharacterized LOC100523870 (LOC100523870), misc_RNA
XM_003357781.2	1673	6.97936	35.8038	2.35895	Up	0.912182	IL15RA	PREDICTED: Sus scrofa interleukin 15 receptor, alpha (IL15RA), transcript variant X1, mRNA
XR_300538.1	135	30.6843	11.6693	-1.39478	Down	0.819761	LOC102166116	PREDICTED: Sus scrofa uncharacterized LOC102166116 (LOC102166116), misc_RNA
XM_003483921.2	1590	31.4601	10.8385	-1.53736	Down	0.832048	LOC100739707	PREDICTED: Sus scrofa signal-regulatory protein beta-1 isoform 3-like (LOC100739707), mRNA
XM_003122335.3	6846	29.7339	11.8724	-1.3245	Down	0.810572	LOC100513261	PREDICTED: Sus scrofa 14 kDa phosphohistidine phosphatase-like (LOC100513261), transcript variant X1, mRNA
XM_005665934.1	4058	9.08332	32.2209	1.82671	Up	0.869273	ETV7	PREDICTED: Sus scrofa ets variant 7 (ETV7), mRNA
XR_130735.2	1206	11.622	28.8967	1.31404	Up	0.807913	LOC100153139	PREDICTED: Sus scrofa HLA class II histocompatibility antigen, DRB1-4 beta chain-like (LOC100153139), misc_RNA
NM_001143712.1	805	28.9196	10.9018	-1.40748	Down	0.821017	GZMM	Sus scrofa granzyme M (lymphocyte met-ase 1) (GZMM), mRNA
XM_005663711.1	2676	6.45142	31.8511	2.30365	Up	0.903547	GBP2	PREDICTED: Sus scrofa guanylate binding protein 2, interferon-inducible (GBP2), transcript variant X1, mRNA
XM_005657062.1	1248	26.7871	10.8114	-1.30898	Down	0.806598	COL6A6	PREDICTED: Sus scrofa collagen, type VI, alpha 6 (COL6A6), mRNA
XM_003481929.2	1251	26.7239	10.2849	-1.37761	Down	0.816883	LOC100739264	PREDICTED: Sus scrofa transcription factor HES-4-like (LOC100739264), mRNA
XR_304548.1	717	8.14738	28.7462	1.81896	Up	0.867608	LOC102160468	PREDICTED: Sus scrofa uncharacterized LOC102160468 (LOC102160468), misc_RNA
NM_001142830.1	1049	28.3982	8.33578	-1.76841	Down	0.862085	C1QTNF6	Sus scrofa C1q and tumor necrosis factor related protein 6 (C1QTNF6), mRNA
XM_003360552.2	1337	25.4294	10.0006	-1.3464	Down	0.813859	LOC100628052	PREDICTED: Sus scrofa uncharacterized LOC100628052 (LOC100628052), mRNA
NM_001007520.1	720	7.17348	27.2647	1.92629	Up	0.873364	IL27	Sus scrofa interleukin 27 (IL27), mRNA
XM_003482467.2	8677	9.94767	24.4398	1.2968	Up	0.802755	CENPE	PREDICTED: Sus scrofa centromere protein E, 312kDa (CENPE), mRNA
XM_005665168.1	1526	9.62609	24.1067	1.32441	Up	0.806919	LOC100737528	PREDICTED: Sus scrofa fatty acid-binding protein, heart-like (LOC100737528), mRNA
NM_001097498.1	1013	8.66315	24.9528	1.52624	Up	0.828059	TNFSF13B	Sus scrofa tumor necrosis factor (ligand) superfamily, member 13b (TNFSF13B), mRNA
NM_001244153.1	2095	8.47528	24.8083	1.54949	Up	0.829389	MDH2	Sus scrofa malate dehydrogenase 2, NAD (mitochondrial) (MDH2), mRNA
XM_003131565.3	1248	24.2193	9.0554	-1.41931	Down	0.819308	NGR	PREDICTED: Sus scrofa nerve growth factor receptor (NGR), mRNA
NM_001144117.1	909	31.9759	0.756488	-5.40153	Down	0.990358	CLEC4G	Sus scrofa C-type lectin domain family 4, member G (CLEC4G), mRNA
NM_001134345.1	346	5.90921	26.6891	2.17522	Up	0.895541	XCL1	Sus scrofa chemokine (C motif) ligand 1 (XCL1), mRNA
NM_001164515.1	351	5.09511	26.9907	2.40528	Up	0.911656	CCL8	Sus scrofa chemokine (C-C motif) ligand 8 (CCL8), mRNA
XM_003128339.2	4254	25.8126	6.24397	-2.04754	Down	0.887652	COL21A1	PREDICTED: Sus scrofa collagen, type XXI, alpha 1 (COL21A1), mRNA
NM_001206349.1	2852	25.1187	6.79577	-1.88605	Down	0.869901	ITIH3	Sus scrofa inter-alpha-trypsin inhibitor heavy chain 3 (ITIH3), mRNA
XM_005655676.1	1080	7.08046	24.6341	1.79874	Up	0.863166	LOC102165642	PREDICTED: Sus scrofa natural killer cells antigen CD94-like (LOC102165642), mRNA
XM_005653966.1	498	8.06335	23.5997	1.54932	Up	0.828512	LOC100739319	PREDICTED: Sus scrofa vacuolar-sorting protein SNF8-like (LOC100739319), mRNA
NM_001244386.1	1501	8.64474	23.0166	1.41278	Up	0.816956	PPID	Sus scrofa peptidylprolyl isomerase D (PPID), mRNA
XM_005661227.1	1414	22.3555	8.68184	-1.36456	Down	0.811989	LOC100516957	PREDICTED: Sus scrofa EGF-like module-containing mucin-like hormone receptor-like 2-like (LOC100516957), partial mRNA
XR_297300.1	2512	22.1421	8.81819	-1.32824	Down	0.80765	LOC102164625	PREDICTED: Sus scrofa uncharacterized LOC102164625 (LOC102164625), misc_RNA
XM_005669049.1	881	5.07526	25.7198	2.34133	Up	0.907536	CCL8	PREDICTED: Sus scrofa chemokine (C-C motif) ligand 8 (CCL8), transcript variant X1, mRNA
XM_003360337.2	1978	24.0272	6.71291	-1.83966	Down	0.866015	ALAS2	PREDICTED: Sus scrofa aminolevulinate, delta-, synthase 2 (ALAS2), transcript variant X1, mRNA
XM_005663616.1	1658	8.48645	21.6088	1.34839	Up	0.810542	FAM102B	PREDICTED: Sus scrofa family with sequence similarity 102, member B (FAM102B), mRNA
XM_005668932.1	936	7.44555	22.6343	1.60406	Up	0.847139	NME2	PREDICTED: Sus scrofa NME/NM23 nucleoside diphosphate kinase 2 (NME2), transcript variant X1, mRNA
NM_001128473.1	3003	4.08339	25.7312	2.65568	Up	0.926075	GBP1	Sus scrofa guanylate binding protein 1, interferon-inducible (GBP1), mRNA
XM_005663709.1	2414	8.2471	21.2775	1.36737	Up	0.811799	GBP5	PREDICTED: Sus scrofa guanylate binding protein 5 (GBP5), mRNA
XR_305156.1	256	7.69773	21.5198	1.48316	Up	0.822099	LOC102163042	PREDICTED: Sus scrofa uncharacterized LOC102163042 (LOC102163042), misc_RNA
XM_003126962.4	2135	22.6905	6.50407	-1.80267	Down	0.861851	MMP15	PREDICTED: Sus scrofa matrix metallopeptidase 15 (membrane-inserted) (MMP15), mRNA
NM_001123127.1	2518	6.48053	22.1188	1.77109	Up	0.858316	HSP70	Sus scrofa heat shock protein 70 (HSP70), mRNA
NM_001195343.1	1362	24.1705	4.33241	-2.48001	Down	0.914592	HTRA3	Sus scrofa HtrA serine peptidase 3 (HTRA3), mRNA
XM_005673624.1	2573	20.2445	8.04697	-1.33101	Down	0.806072	LOC100523107	PREDICTED: Sus scrofa melanoma-associated antigen D4-like (LOC100523107), mRNA
XM_003126511.2	2092	4.46844	22.3286	2.32105	Up	0.902656	AICDA	PREDICTED: Sus scrofa activation-induced cytidine deaminase (AICDA), mRNA
XR_307049.1	1054	7.46467	18.6118	1.31807	Up	0.801353	LOC102158566	PREDICTED: Sus scrofa uncharacterized LOC102158566 (LOC102158566), misc_RNA
XM_005653965.1	2469	19.8085	5.70959	-1.79466	Down	0.857936	LOC102167478	PREDICTED: Sus scrofa ubiquitin-conjugating enzyme E2 Z-like (LOC102167478), mRNA
NM_214099.1	966	19.7174	5.76299	-1.77458	Down	0.855964	IGFBP5	Sus scrofa insulin-like growth factor binding protein 5 (IGFBP5), mRNA
NM_001171751.1	1592	6.85043	18.2104	1.4105	Up	0.81193	FBXO7	Sus scrofa F-box protein 7 (FBXO7), mRNA
XM_005658977.1	1212	18.3735	6.59718	-1.47771	Down	0.818782	LOC100627587	PREDICTED: Sus scrofa mitogen-activated protein kinase 12-like (LOC100627587), partial mRNA
NM_214321.1	3621	4.00534	20.6392	2.36539	Up	0.906016	PTGS2	Sus scrofa prostaglandin-endoperoxide synthase 2 (prostaglandin G/H synthase and cyclooxygenase) (PTGS2), mRNA
XM_003127107.2	773	17.4727	6.93408	-1.33332	Down	0.802419	C6H19orf33	PREDICTED: Sus scrofa chromosome 6 open reading frame, human C19orf33 (C6H19orf33), mRNA
NM_001244954.1	3528	19.2622	4.48796	-2.10164	Down	0.885285	LOC100514340	Sus scrofa uncharacterized LOC100514340 (LOC100514340), mRNA
XM_003482695.2	1278	21.8447	1.45809	-3.90513	Down	0.96951	LOC100737774	PREDICTED: Sus scrofa leucine-rich repeat-containing protein 17-like (LOC100737774), partial mRNA
XM_005655042.1	1600	22.0679	1.06319	-4.37548	Down	0.977983	LOC100627004	PREDICTED: Sus scrofa interferon-induced transmembrane protein 1-like (LOC100627004), transcript variant X2, mRNA
NM_001145217.1	889	17.4453	5.66239	-1.62336	Down	0.842523	FCER2	Sus scrofa Fc fragment of IgE, low affinity II, receptor for (CD23) (FCER2), mRNA
XR_297311.1	659	16.5598	5.7593	-1.52372	Down	0.818972	LOC102164269	PREDICTED: Sus scrofa uncharacterized LOC102164269 (LOC102164269), misc_RNA
XM_003483321.2	1088	3.15618	18.7116	2.56768	Up	0.915439	LOC100517427	PREDICTED: Sus scrofa OX-2 membrane glycoprotein-like (LOC100517427), mRNA
XM_003134758.3	2042	4.03997	17.5449	2.11864	Up	0.88454	TFEC	PREDICTED: Sus scrofa transcription factor EC (TFEC), transcript variant X1, mRNA
XM_005664005.1	2107	5.56968	15.6352	1.48914	Up	0.815553	LOC100623278	PREDICTED: Sus scrofa FYVE, RhoGEF and PH domain-containing protein 4-like (LOC100623278), mRNA
XM_003127059.2	1471	15.9494	4.94019	-1.69087	Down	0.84486	LOC494560	PREDICTED: Sus scrofa heat shock protein 20kDa (LOC494560), mRNA
XM_005652760.1	1733	4.93929	15.865	1.68347	Up	0.844203	IRF7	PREDICTED: Sus scrofa interferon regulatory factor 7 (IRF7), transcript variant X1, mRNA
XM_005657636.1	8239	15.2468	5.2985	-1.52485	Down	0.816693	SH3PXD2B	PREDICTED: Sus scrofa SH3 and PX domains 2B (SH3PXD2B), mRNA
XM_003481814.2	257	0.851916	19.2532	4.49825	Up	0.978261	LOC100739663	PREDICTED: Sus scrofa metallothionein-1C-like (LOC100739663), transcript variant X1, mRNA
XM_005664124.1	1272	14.1371	5.3507	-1.40169	Down	0.803793	WNT5B	PREDICTED: Sus scrofa wingless-type MMTV integration site family, member 5B (WNT5B), partial mRNA
XM_003121580.3	3838	13.9331	5.2568	-1.40625	Down	0.804289	TYRO3	PREDICTED: Sus scrofa TYRO3 protein tyrosine kinase (TYRO3), mRNA
XM_003480516.1	599	3.07708	16.0988	2.38732	Up	0.902218	LOC100738488	PREDICTED: Sus scrofa probable palmitoyltransferase ZDHHC21-like (LOC100738488), partial mRNA
XM_005674400.1	419	13.9019	5.23165	-1.40994	Down	0.804231	LOC102159440	PREDICTED: Sus scrofa hemicentin-1-like (LOC102159440), partial mRNA
XM_005668954.1	1193	14.2667	4.85552	-1.55495	Down	0.816781	PCTP	PREDICTED: Sus scrofa phosphatidylcholine transfer protein (PCTP), mRNA
XM_005655793.1	576	2.85063	16.1385	2.50116	Up	0.908354	MT-III	PREDICTED: Sus scrofa metallothionein-III (MT-III), mRNA
NM_001243390.1	1334	14.8355	4.01381	-1.88601	Down	0.85947	C4H1orf162	Sus scrofa chromosome 1 open reading frame 162 ortholog (C4H1orf162), mRNA
NM_213931.1	2881	16.531	1.80179	-3.19767	Down	0.943665	ALOX12	Sus scrofa arachidonate 12-lipoxygenase (ALOX12), mRNA
NM_213805.1	1578	3.57675	14.6638	2.03553	Up	0.876125	OLR1	Sus scrofa oxidized low density lipoprotein (lectin-like) receptor 1 (OLR1), mRNA
NM_001244619.1	931	13.7164	3.9269	-1.80444	Down	0.850543	CALML4	Sus scrofa calmodulin-like 4 (CALML4), mRNA
NM_001244066.1	750	12.9715	4.37036	-1.56952	Down	0.819191	SYNGR1	Sus scrofa synaptogyrin 1 (SYNGR1), mRNA
XM_003481491.2	1755	4.18118	13.0675	1.644	Up	0.835875	LOC100037944	PREDICTED: Sus scrofa chitinase 3-like 2 isoform A (LOC100037944), mRNA
XM_005662216.1	3283	12.4355	4.62755	-1.42614	Down	0.802682	LOC100626072	PREDICTED: Sus scrofa matrix metalloproteinase-25-like (LOC100626072), mRNA
NM_001114277.1	2874	3.06197	13.8016	2.1723	Up	0.882232	NOD1	Sus scrofa nucleotide-binding oligomerization domain containing 1 (NOD1), mRNA
XM_005661190.1	2131	12.8635	3.99115	-1.68841	Down	0.838768	TMEM38A	PREDICTED: Sus scrofa transmembrane protein 38A (TMEM38A), mRNA
NM_001123113.1	1143	4.48776	12.1215	1.4335	Up	0.801601	FOS	Sus scrofa FBJ murine osteosarcoma viral oncogene homolog (FOS), mRNA
XM_005670295.1	2044	4.26723	12.2418	1.52044	Up	0.809534	LOC100736628	PREDICTED: Sus scrofa canalicular multispecific organic anion transporter 1-like (LOC100736628), mRNA
XM_003483705.2	876	3.77083	12.2003	1.69396	Up	0.836927	LOC100738308	PREDICTED: Sus scrofa signal transducer and activator of transcription 1-like (LOC100738308), mRNA
XM_005673826.1	1511	12.4432	3.3757	-1.8821	Down	0.853538	KCNE1L	PREDICTED: Sus scrofa KCNE1-like (KCNE1L), mRNA
XM_005662312.1	800	12.133	3.43519	-1.82047	Down	0.849316	LOC100738720	PREDICTED: Sus scrofa myelin and lymphocyte protein-like (LOC100738720), mRNA
XM_005661934.1	1461	12.5532	3.00899	-2.0607	Down	0.872955	LOC100519542	PREDICTED: Sus scrofa collagen alpha-1(XXVI) chain-like (LOC100519542), mRNA
XM_003124043.2	1854	4.02692	11.4381	1.50611	Up	0.80594	DND1	PREDICTED: Sus scrofa DND microRNA-mediated repression inhibitor 1 (DND1), mRNA
XM_003134585.4	1382	3.86913	11.5751	1.58094	Up	0.819308	GIMAP2	PREDICTED: Sus scrofa GTPase, IMAP family member 2 (GIMAP2), transcript variant 1, mRNA
XM_003121731.3	6308	11.2274	3.94276	-1.50975	Down	0.805268	IGDCC4	PREDICTED: Sus scrofa immunoglobulin superfamily, DCC subclass, member 4 (IGDCC4), mRNA
NM_001244733.1	1098	12.1389	2.90471	-2.06317	Down	0.872063	INMT	Sus scrofa indolethylamine N-methyltransferase (INMT), mRNA
NM_001243633.1	2309	11.5326	3.46117	-1.73638	Down	0.839426	MALL	Sus scrofa mal, T-cell differentiation protein-like (MALL), mRNA
XM_003123373.2	770	11.7581	3.19806	-1.87839	Down	0.851625	PTGER1	PREDICTED: Sus scrofa prostaglandin E receptor 1 (subtype EP1), 42kDa (PTGER1), partial mRNA
XM_005669519.1	9237	11.5217	3.40665	-1.75794	Down	0.840843	COL7A1	PREDICTED: Sus scrofa collagen, type VII, alpha 1 (COL7A1), mRNA
XR_309223.1	2558	3.54009	11.0004	1.63569	Up	0.829389	LOC102166531	PREDICTED: Sus scrofa uncharacterized LOC102166531 (LOC102166531), misc_RNA
XM_005666689.1	1193	3.56425	10.533	1.56325	Up	0.806656	HOPX	PREDICTED: Sus scrofa HOP homeobox (HOPX), transcript variant X8, mRNA
XM_001928251.2	4779	10.5118	3.45158	-1.60668	Down	0.825912	SEMA3G	PREDICTED: Sus scrofa sema domain, immunoglobulin domain (Ig), short basic domain, secreted, (semaphorin) 3G (SEMA3G), mRNA
XM_005653286.1	1856	10.9239	2.82183	-1.95279	Down	0.853699	CEACAM19	PREDICTED: Sus scrofa carcinoembryonic antigen-related cell adhesion molecule 19 (CEACAM19), mRNA
XM_003129913.3	2260	10.4934	3.08504	-1.76612	Down	0.837935	SCN2B	PREDICTED: Sus scrofa sodium channel, voltage-gated, type II, beta subunit (SCN2B), mRNA
XM_003359171.2	3156	10.4964	2.94889	-1.83166	Down	0.844232	SUSD2	PREDICTED: Sus scrofa sushi domain containing 2 (SUSD2), mRNA
NM_001243388.1	1297	10.0481	3.39005	-1.56755	Down	0.809257	HSPB7	Sus scrofa heat shock 27kDa protein family, member 7 (cardiovascular) (HSPB7), mRNA
NM_001185064.1	1078	10.2502	3.1038	-1.72355	Down	0.833056	LYPD1	Sus scrofa LY6/PLAUR domain containing 1 (LYPD1), mRNA
XM_005669991.1	3641	10.3571	2.98855	-1.79311	Down	0.839469	LOC100153543	PREDICTED: Sus scrofa multiple epidermal growth factor-like domains protein 6-like (LOC100153543), partial mRNA
NM_001167640.1	1686	3.04959	10.0053	1.71408	Up	0.831142	ASNS	Sus scrofa asparagine synthetase (glutamine-hydrolyzing) (ASNS), mRNA
XM_005664498.1	748	2.7085	9.7371	1.846	Up	0.842596	COX6B	PREDICTED: Sus scrofa COX6B protein (COX6B), transcript variant X2, mRNA
XM_005665853.1	2919	2.02801	9.76677	2.26782	Up	0.87725	TAP1	PREDICTED: Sus scrofa transporter 1, ATP-binding cassette, sub-family B (MDR/TAP) (TAP1), transcript variant X2, mRNA
XR_304237.1	556	9.06253	2.63659	-1.78124	Down	0.832822	LOC100739771	PREDICTED: Sus scrofa uncharacterized LOC100739771 (LOC100739771), transcript variant X1, misc_RNA
XM_005653361.1	1726	8.70335	2.66064	-1.7098	Down	0.824757	SCNN1D	PREDICTED: Sus scrofa sodium channel, non-voltage-gated 1, delta subunit (SCNN1D), partial mRNA
XM_003358743.2	1240	8.60475	2.60129	-1.72591	Down	0.826189	LOC100623488	PREDICTED: Sus scrofa ETS translocation variant 5-like (LOC100623488), mRNA
NM_001166308.1	1640	9.07206	2.04247	-2.15112	Down	0.866629	MMP3	Sus scrofa matrix metallopeptidase 3 (stromelysin 1, progelatinase) (MMP3), mRNA
XR_307615.1	334	9.12351	1.9515	-2.225	Down	0.872166	LOC100521521	PREDICTED: Sus scrofa uncharacterized LOC100521521 (LOC100521521), misc_RNA
XM_003353701.2	2221	2.26021	8.57516	1.9237	Up	0.84188	SLC2A6	PREDICTED: Sus scrofa solute carrier family 2 (facilitated glucose transporter), member 6 (SLC2A6), transcript variant X1, mRNA
XR_305506.1	704	1.65917	9.10418	2.45606	Up	0.889551	LOC102157860	PREDICTED: Sus scrofa uncharacterized LOC102157860 (LOC102157860), misc_RNA
NM_213948.1	717	2.31517	8.41325	1.86155	Up	0.836796	IFNG	Sus scrofa interferon, gamma (IFNG), mRNA
XM_003131525.3	1386	7.8618	2.61177	-1.58983	Down	0.806495	PLXDC1	PREDICTED: Sus scrofa plexin domain containing 1 (PLXDC1), partial mRNA
XM_005672864.1	1425	8.363	1.95632	-2.09588	Down	0.860084	PROCR	PREDICTED: Sus scrofa protein C receptor, endothelial (PROCR), transcript variant X1, mRNA
XM_001929577.2	1986	7.92063	2.38036	-1.73444	Down	0.822069	TMEM151B	PREDICTED: Sus scrofa transmembrane protein 151B (TMEM151B), mRNA
XM_005658886.1	1825	7.75056	2.47024	-1.64965	Down	0.813932	ARSD	PREDICTED: Sus scrofa arylsulfatase D (ARSD), partial mRNA
XR_299721.1	464	8.69361	1.40151	-2.63297	Down	0.899135	LOC102162353	PREDICTED: Sus scrofa uncharacterized LOC102162353 (LOC102162353), misc_RNA
XM_005656469.1	3233	2.13395	7.95353	1.89807	Up	0.837132	WARS	PREDICTED: Sus scrofa tryptophanyl-tRNA synthetase (WARS), transcript variant X3, mRNA
XM_005673285.1	3723	7.52754	2.4521	-1.61816	Down	0.810294	WIPF3	PREDICTED: Sus scrofa WAS/WASL interacting protein family, member 3 (WIPF3), mRNA
XM_003131032.1	2662	0.548488	9.41838	4.10195	Up	0.955674	IRG1	PREDICTED: Sus scrofa immunoresponsive 1 homolog (mouse) (IRG1), mRNA
XM_005665811.1	2406	2.42836	7.39506	1.60658	Up	0.80857	C2	PREDICTED: Sus scrofa complement component 2 (C2), transcript variant X1, mRNA
XM_001928822.4	1585	2.14266	7.62156	1.83068	Up	0.829842	LOC100153899	PREDICTED: Sus scrofa serpin A3-8-like (LOC100153899), mRNA
XR_299386.1	2291	8.1487	1.61037	-2.33918	Down	0.877966	LOC102166950	PREDICTED: Sus scrofa GDNF family receptor alpha-2-like (LOC102166950), misc_RNA
NM_001128463.1	4104	7.50569	2.24846	-1.73905	Down	0.820053	ARHGEF2	Sus scrofa Rho/Rac guanine nucleotide exchange factor (GEF) 2 (ARHGEF2), mRNA
XM_005668849.1	2142	7.64493	2.03772	-1.90755	Down	0.835583	CCR7	PREDICTED: Sus scrofa chemokine (C-C motif) receptor 7 (CCR7), transcript variant X1, mRNA
XM_005657635.1	5661	7.5707	2.08244	-1.86215	Down	0.831361	LOC100524114	PREDICTED: Sus scrofa E3 ubiquitin-protein ligase NEURL1B-like (LOC100524114), mRNA
XM_005661323.1	375	7.15409	2.31618	-1.62702	Down	0.807869	KDM4B	PREDICTED: Sus scrofa lysine (K)-specific demethylase 4B (KDM4B), mRNA
XR_301850.1	625	2.16058	7.28215	1.75295	Up	0.81944	LOC102160786	PREDICTED: Sus scrofa uncharacterized LOC102160786 (LOC102160786), misc_RNA
XM_005663712.1	2032	1.15826	8.02428	2.79242	Up	0.903766	GBP2	PREDICTED: Sus scrofa guanylate binding protein 2, interferon-inducible (GBP2), transcript variant X2, mRNA
NM_001161434.1	565	8.17138	0.994852	-3.03803	Down	0.917353	LOC780407	Sus scrofa chemokine ligand 24-like protein (LOC780407), mRNA
XM_005653956.1	892	7.81451	1.05579	-2.88784	Down	0.907769	ATP5G1	PREDICTED: Sus scrofa ATP synthase, H+ transporting, mitochondrial Fo complex, subunit C1 (subunit 9) (ATP5G1), transcript variant X2, mRNA
XM_003481691.2	836	6.72098	2.05861	-1.707	Down	0.810688	KLRG1	PREDICTED: Sus scrofa killer cell lectin-like receptor subfamily G, member 1 (KLRG1), transcript variant X1, mRNA
NM_001244983.1	650	7.46831	1.30912	-2.51219	Down	0.883766	MAMDC2	Sus scrofa MAM domain containing 2 (MAMDC2), mRNA
XM_005656468.1	1962	1.06056	7.63419	2.84765	Up	0.904789	WARS	PREDICTED: Sus scrofa tryptophanyl-tRNA synthetase (WARS), transcript variant X2, mRNA
XM_005670707.1	685	7.39429	1.16223	-2.66952	Down	0.894153	DYNLL1	PREDICTED: Sus scrofa dynein, light chain, LC8-type 1 (DYNLL1), transcript variant X1, mRNA
XM_005658661.1	1604	1.78591	6.76151	1.92068	Up	0.829725	LOC100625277	PREDICTED: Sus scrofa uridine phosphorylase 1-like (LOC100625277), mRNA
XR_304362.1	371	6.88436	1.60916	-2.09701	Down	0.85012	LOC102164321	PREDICTED: Sus scrofa uncharacterized LOC102164321 (LOC102164321), misc_RNA
XM_005655792.1	331	0.11507	8.25834	6.16527	Up	0.967128	LOC100739663	PREDICTED: Sus scrofa metallothionein-1C-like (LOC100739663), transcript variant X2, mRNA
XM_005661459.1	3018	1.30637	6.86904	2.39455	Up	0.872429	HK3	PREDICTED: Sus scrofa hexokinase 3 (white cell) (HK3), transcript variant X4, mRNA
XM_003122665.2	1087	1.35959	6.58421	2.27584	Up	0.859558	LOC100525275	PREDICTED: Sus scrofa membrane-spanning 4-domains subfamily A member 4A-like (LOC100525275), transcript variant X1, mRNA
XM_005657208.1	1116	6.73663	1.18391	-2.50847	Down	0.878682	LOC100620517	PREDICTED: Sus scrofa GDNF family receptor alpha-2-like (LOC100620517), partial mRNA
XM_005663708.1	1485	1.25351	6.47061	2.36793	Up	0.868148	LOC102161784	PREDICTED: Sus scrofa uncharacterized LOC102161784 (LOC102161784), mRNA
XM_003128329.4	2892	1.6537	6.04284	1.86953	Up	0.819513	TAP1	PREDICTED: Sus scrofa transporter 1, ATP-binding cassette, sub-family B (MDR/TAP) (TAP1), transcript variant X1, mRNA
XM_003353861.2	2688	1.32371	6.04349	2.19079	Up	0.849302	FAM111B	PREDICTED: Sus scrofa family with sequence similarity 111, member B (FAM111B), transcript variant X2, mRNA
XM_003122550.2	2176	0.805567	6.3917	2.98812	Up	0.90362	BATF2	PREDICTED: Sus scrofa basic leucine zipper transcription factor, ATF-like 2 (BATF2), transcript variant X1, mRNA
XM_003480700.2	911	5.57699	1.61019	-1.79226	Down	0.806992	PRG3	PREDICTED: Sus scrofa proteoglycan 3 (PRG3), mRNA
XM_005661473.1	4362	1.66149	5.50961	1.72947	Up	0.800374	GPRIN1	PREDICTED: Sus scrofa G protein regulated inducer of neurite outgrowth 1 (GPRIN1), mRNA
NM_001185174.1	537	5.64002	1.41649	-1.99338	Down	0.827489	DAPL1	Sus scrofa death associated protein-like 1 (DAPL1), mRNA
XM_003354415.2	690	5.79582	1.25635	-2.20578	Down	0.848352	LOC100627004	PREDICTED: Sus scrofa interferon-induced transmembrane protein 1-like (LOC100627004), transcript variant X1, mRNA
XM_003481515.2	2351	0.892794	5.98633	2.74527	Up	0.886951	LOC100737841	PREDICTED: Sus scrofa interferon-induced guanylate-binding protein 1-like (LOC100737841), mRNA
XM_003483736.2	1285	5.29573	1.43949	-1.87928	Down	0.81139	LOC100738836	PREDICTED: Sus scrofa insulin-like growth factor-binding protein 5-like (LOC100738836), partial mRNA
NM_001244939.1	826	5.35387	1.33396	-2.00487	Down	0.824684	LOC100514231	Sus scrofa glutathione S-transferase Mu 3-like (LOC100514231), mRNA
XM_005662207.1	1674	0.915735	5.54285	2.59763	Up	0.875336	FLYWCH2	PREDICTED: Sus scrofa FLYWCH family member 2 (FLYWCH2), transcript variant X4, mRNA
XM_005656910.1	1858	1.01185	5.401	2.41623	Up	0.86077	LOC100518330	PREDICTED: Sus scrofa serotonin N-acetyltransferase-like (LOC100518330), transcript variant X1, mRNA
XR_305670.1	1866	5.5844	0.766296	-2.86543	Down	0.88939	LOC102165782	PREDICTED: Sus scrofa uncharacterized LOC102165782 (LOC102165782), misc_RNA
NM_001128492.1	529	5.52091	0.754608	-2.87111	Down	0.888762	CRABP1	Sus scrofa cellular retinoic acid binding protein 1 (CRABP1), mRNA
XM_005658469.1	808	0.7907	5.42659	2.77884	Up	0.882918	GPBAR1	PREDICTED: Sus scrofa G protein-coupled bile acid receptor 1 (GPBAR1), mRNA
XM_003356904.3	1253	4.9505	1.19975	-2.04484	Down	0.82654	LOC100621918	PREDICTED: Sus scrofa protein shisa-3 homolog (LOC100621918), mRNA
NM_001025229.1	801	0.820782	5.27884	2.68515	Up	0.876943	FABP7	Sus scrofa fatty acid binding protein 7, brain (FABP7), mRNA
NM_001097491.1	1002	5.20715	0.884066	-2.55827	Down	0.866804	PCD1B	Sus scrofa CD1B antigen (PCD1B), mRNA
XM_003133554.3	1186	5.0007	1.03792	-2.26844	Down	0.842508	TMEFF2	PREDICTED: Sus scrofa transmembrane protein with EGF-like and two follistatin-like domains 2 (TMEFF2), mRNA
XR_299515.1	839	4.76669	1.22583	-1.95923	Down	0.809914	LOC102161558	PREDICTED: Sus scrofa uncharacterized LOC102161558 (LOC102161558), transcript variant X1, misc_RNA
XM_005661638.1	2505	1.1221	4.52904	2.01301	Up	0.818329	P4HA2	PREDICTED: Sus scrofa prolyl 4-hydroxylase, alpha polypeptide II (P4HA2), transcript variant X4, mRNA
XM_005662125.1	1250	0.948911	4.68125	2.30255	Up	0.839762	SOCS1	PREDICTED: Sus scrofa suppressor of cytokine signaling 1 (SOCS1), transcript variant X1, mRNA
XM_005661482.1	2323	1.06945	4.406	2.0426	Up	0.817949	LOC100515652	PREDICTED: Sus scrofa rho guanine nucleotide exchange factor 28-like (LOC100515652), partial mRNA
XM_005666935.1	912	4.88315	0.575583	-3.08472	Down	0.892342	LOC102160320	PREDICTED: Sus scrofa collagen alpha-1(XXV) chain-like (LOC102160320), mRNA
XM_003131711.4	989	0.479663	4.83632	3.33382	Up	0.902364	LOC100515857	PREDICTED: Sus scrofa c-C motif chemokine 3-like (LOC100515857), mRNA
XM_005662204.1	2766	0.778451	4.52615	2.53961	Up	0.856563	FLYWCH2	PREDICTED: Sus scrofa FLYWCH family member 2 (FLYWCH2), transcript variant X1, mRNA
XR_299921.1	3059	4.27758	1.01734	-2.07199	Down	0.817526	LOC100623083	PREDICTED: Sus scrofa anion exchange protein 3-like (LOC100623083), misc_RNA
XM_005674473.1	1236	4.22311	1.05469	-2.00148	Down	0.807752	SLAMF9	PREDICTED: Sus scrofa SLAM family member 9 (SLAMF9), mRNA
XM_003125922.4	1772	0.823892	4.36401	2.40513	Up	0.845445	LOC100523668	PREDICTED: Sus scrofa interferon-induced guanylate-binding protein 2-like (LOC100523668), transcript variant 2, partial mRNA
XM_003126978.3	1291	0.890767	4.23603	2.24959	Up	0.82971	CAPNS2	PREDICTED: Sus scrofa calpain, small subunit 2 (CAPNS2), mRNA
XR_309210.1	462	0.710331	4.27228	2.58844	Up	0.856753	LOC102166369	PREDICTED: Sus scrofa uncharacterized LOC102166369 (LOC102166369), misc_RNA
XM_003482111.2	575	3.96861	0.975592	-2.02428	Down	0.808497	TIE1	PREDICTED: Sus scrofa tyrosine kinase with immunoglobulin-like and EGF-like domains 1 (TIE1), mRNA
XM_003355779.3	1702	4.07648	0.818412	-2.31643	Down	0.833085	DPEP2	PREDICTED: Sus scrofa dipeptidase 2 (DPEP2), mRNA
NM_214370.1	1091	0.0720406	4.73801	6.03933	Up	0.940305	ADIPOQ	Sus scrofa adiponectin, C1Q and collagen domain containing (ADIPOQ), mRNA
XR_303056.1	1721	0.785038	3.94524	2.32928	Up	0.832574	CD247	PREDICTED: Sus scrofa CD247 molecule (CD247), transcript variant X2, misc_RNA
NM_001243029.1	3836	0.542318	4.12204	2.92615	Up	0.872911	LIPG	Sus scrofa lipase, endothelial (LIPG), mRNA
XM_005674212.1	461	3.88115	0.549189	-2.82111	Down	0.863005	LOC102159116	PREDICTED: Sus scrofa glypican-6-like (LOC102159116), partial mRNA
XM_003129257.2	1935	3.82037	0.457989	-3.06033	Down	0.874489	LOC100517484	PREDICTED: Sus scrofa collagen alpha-1(XXV) chain-like (LOC100517484), mRNA
XM_005661838.1	1003	3.56401	0.684281	-2.38084	Down	0.828512	LOC100624745	PREDICTED: Sus scrofa equilibrative nucleoside transporter 4-like (LOC100624745), mRNA
NM_001206384.1	429	3.48868	0.717896	-2.28084	Down	0.816401	ADM2	Sus scrofa adrenomedullin 2 (ADM2), mRNA
NM_001190244.1	2381	4.07106	0.0985284	-5.36872	Down	0.92834	GPR1	Sus scrofa G protein-coupled receptor 1 (GPR1), mRNA
XM_005662062.1	718	3.40626	0.731364	-2.21953	Down	0.810498	LOC100625929	PREDICTED: Sus scrofa germ cell-specific gene 1-like protein-like (LOC100625929), mRNA
XR_300375.1	1253	0.494852	3.59866	2.86239	Up	0.859499	LOC102162722	PREDICTED: Sus scrofa uncharacterized LOC102162722 (LOC102162722), misc_RNA
XM_005666936.1	810	3.73972	0.334343	-3.48353	Down	0.89015	LOC102160600	PREDICTED: Sus scrofa collagen alpha-1(XXV) chain-like (LOC102160600), partial mRNA
XM_005665163.1	5274	3.68685	0.271266	-3.7646	Down	0.897864	LOC100520965	PREDICTED: Sus scrofa brain-specific angiogenesis inhibitor 2-like (LOC100520965), mRNA
NM_001001769.1	757	3.10563	0.528612	-2.55461	Down	0.828468	PDZK1IP1	Sus scrofa PDZK1 interacting protein 1 (PDZK1IP1), mRNA
XM_005664645.1	522	3.00752	0.587479	-2.35596	Down	0.813523	CABP5	PREDICTED: Sus scrofa calcium binding protein 5 (CABP5), mRNA
XM_005658878.1	277	0.526854	3.06787	2.54176	Up	0.826671	LOC102160337	PREDICTED: Sus scrofa transmembrane protein 210-like (LOC102160337), partial mRNA
XM_005660719.1	2173	0.427983	2.98262	2.80095	Up	0.840945	BATF2	PREDICTED: Sus scrofa basic leucine zipper transcription factor, ATF-like 2 (BATF2), transcript variant X2, mRNA
XR_300083.1	183	2.6937	0.495343	-2.44309	Down	0.809008	LOC102160422	PREDICTED: Sus scrofa uncharacterized LOC102160422 (LOC102160422), misc_RNA
XM_005659753.1	1693	0.463448	2.71072	2.5482	Up	0.816372	CHAC1	PREDICTED: Sus scrofa ChaC, cation transport regulator homolog 1 (E. coli) (CHAC1), mRNA
XR_309403.1	358	2.80516	0.354384	-2.9847	Down	0.845898	LOC100623206	PREDICTED: Sus scrofa uncharacterized LOC100623206 (LOC100623206), misc_RNA
NM_214271.1	2526	2.58636	0.444673	-2.54011	Down	0.811843	NTRK3	Sus scrofa neurotrophic tyrosine kinase, receptor, type 3 (NTRK3), mRNA
XR_135433.1	2754	2.7302	0.276812	-3.30203	Down	0.858418	LOC100737594	PREDICTED: Sus scrofa exportin-5-like (LOC100737594), misc_RNA
XM_005661458.1	3174	0.379444	2.47433	2.70508	Up	0.819542	HK3	PREDICTED: Sus scrofa hexokinase 3 (white cell) (HK3), transcript variant X3, mRNA
XM_001926147.4	703	2.33575	0.360937	-2.69407	Down	0.813464	CRYGS	PREDICTED: Sus scrofa crystallin, gamma S (CRYGS), transcript variant X1, mRNA
XM_005661091.1	677	0.113037	2.53904	4.48941	Up	0.884423	LOC733603	PREDICTED: Sus scrofa serum amyloid A2 (LOC733603), transcript variant X1, mRNA
XM_003133815.4	812	2.52711	0.0498389	-5.66407	Down	0.893364	LOC100513317	PREDICTED: Sus scrofa coiled-coil-helix-coiled-coil-helix domain-containing protein 2, mitochondrial-like (LOC100513317), mRNA
XM_005663892.1	2154	0.338985	2.14495	2.66165	Up	0.804319	PTGES3	PREDICTED: Sus scrofa prostaglandin E synthase 3 (cytosolic) (PTGES3), transcript variant X3, mRNA
XM_005661069.1	414	2.15872	0.306448	-2.81646	Down	0.813596	LOC102166492	PREDICTED: Sus scrofa leucine zipper protein 2-like (LOC102166492), mRNA
NM_214412.1	2868	2.29738	0.164119	-3.80718	Down	0.860756	CYP1A1	Sus scrofa cytochrome P450 1A1 (CYP1A1), mRNA
XM_003360605.2	673	2.11577	0.322926	-2.71191	Down	0.805283	FAM167A	PREDICTED: Sus scrofa family with sequence similarity 167, member A (FAM167A), mRNA
XM_005660124.1	1546	0.260027	2.14578	3.04477	Up	0.825678	CD274	PREDICTED: Sus scrofa CD274 molecule (CD274), transcript variant X6, mRNA
XM_005666664.1	3224	0.0452877	2.35865	5.7027	Up	0.887199	RXFP1	PREDICTED: Sus scrofa relaxin/insulin-like family peptide receptor 1 (RXFP1), transcript variant X3, mRNA
XM_005662206.1	965	0.264923	2.08311	2.9751	Up	0.819118	FLYWCH2	PREDICTED: Sus scrofa FLYWCH family member 2 (FLYWCH2), transcript variant X3, mRNA
XR_298108.1	1483	0.196769	2.1238	3.43207	Up	0.841792	LOC102163871	PREDICTED: Sus scrofa uncharacterized LOC102163871 (LOC102163871), misc_RNA
NM_001195352.1	823	2.12523	0.153471	-3.79158	Down	0.853232	MDK	Sus scrofa midkine (neurite growth-promoting factor 2) (MDK), mRNA
XM_005663413.1	852	2.014	0.255082	-2.98104	Down	0.816094	LOC102161828	PREDICTED: Sus scrofa protein S100-A15A-like (LOC102161828), mRNA
XR_306273.1	145	0.130631	2.12139	4.02144	Up	0.859543	LOC102162640	PREDICTED: Sus scrofa uncharacterized LOC102162640 (LOC102162640), misc_RNA
XM_005666940.1	391	2.19411	0.051559	-5.41127	Down	0.879821	COL25A1	PREDICTED: Sus scrofa collagen, type XXV, alpha 1 (COL25A1), mRNA
NM_001128474.1	2237	0.244852	1.97476	3.01169	Up	0.816269	GBP2	Sus scrofa guanylate binding protein 2, interferon-inducible (GBP2), mRNA
NM_001163649.2	1530	1.94572	0.189394	-3.36084	Down	0.830777	TRIM21	Sus scrofa tripartite motif containing 21 (TRIM21), mRNA
XM_001927306.4	3115	2.01769	0.0291606	-6.11254	Down	0.875278	SPAG17	PREDICTED: Sus scrofa sperm associated antigen 17 (SPAG17), partial mRNA
NM_001204768.1	832	0.153677	1.6539	3.42789	Up	0.816751	SOCS1	Sus scrofa suppressor of cytokine signaling 1 (SOCS1), mRNA
XM_005658806.1	1367	0.0800562	1.68731	4.39757	Up	0.844817	LOC102163021	PREDICTED: Sus scrofa eukaryotic translation initiation factor 2-alpha kinase 3-like (LOC102163021), mRNA
NM_213886.1	1433	1.72914	0.0301459	-5.84195	Down	0.859499	GPX5	Sus scrofa glutathione peroxidase 5 (epididymal androgen-related protein) (GPX5), mRNA
XM_005663538.1	1068	1.33055	0.0678307	-4.29394	Down	0.817803	LOC100737853	PREDICTED: Sus scrofa sperm-associated antigen 17-like (LOC100737853), partial mRNA
XM_003124785.3	1268	1.29427	0.0624277	-4.37381	Down	0.816488	BARX1	PREDICTED: Sus scrofa BARX homeobox 1 (BARX1), mRNA
XR_298530.1	644	0.0617867	1.18522	4.26171	Up	0.803807	LOC100739663	PREDICTED: Sus scrofa metallothionein-1C-like (LOC100739663), transcript variant X3, misc_RNA
NM_001123177.1	714	0.01	1.03958	6.69986	Up	0.806656	RAB33A	Sus scrofa RAB33A, member RAS oncogene family (RAB33A), mRNA
XR_302345.1	306	0.01	1.00594	6.65241	Up	0.803106	LOC102160261	PREDICTED: Sus scrofa uncharacterized LOC102160261 (LOC102160261), misc_RNA

## Sheet: Spleen 18 dpi DEGs
Transcript ID	geneLength	Means-Uninfected_spleen	Means-Infected_spleen	log2Ratio(Infected_spleen/Uninfected_spleen)	Up-Down-Regulation(Infected_spleen/Uninfected_spleen)	Probability	Symbol	Description
NM_001243319.1	899	4180.27	10501.2	1.32888	Up	0.814719	LOC100152327	Sus scrofa immunoglobulin lambda-like polypeptide 5 (LOC100152327), mRNA
XM_005658896.1	391	133.247	2952.72	4.46987	Up	0.98777	LOC396781	PREDICTED: Sus scrofa IgG heavy chain (LOC396781), partial mRNA
XM_003481158.2	863	423.563	1143.91	1.43333	Up	0.824259	LOC100736718	PREDICTED: Sus scrofa uncharacterized LOC100736718 (LOC100736718), mRNA
NM_001243297.1	4768	1099.01	410.814	-1.41964	Down	0.823939	COL3A1	Sus scrofa collagen, type III, alpha 1 (COL3A1), mRNA
XM_003354509.3	1537	945.501	314.766	-1.5868	Down	0.846261	ELN	PREDICTED: Sus scrofa elastin (ELN), mRNA
XM_005665686.1	1586	348.29	882.236	1.34088	Up	0.815098	SLA-1	PREDICTED: Sus scrofa MHC class I antigen 1 (SLA-1), transcript variant X1, mRNA
XR_307520.1	825	164.393	957.995	2.54287	Up	0.91983	LOC102161607	PREDICTED: Sus scrofa immunoglobulin lambda-like polypeptide 5-like (LOC102161607), misc_RNA
XM_003125028.4	1001	756.28	255.583	-1.56513	Down	0.837216	ACTG2	PREDICTED: Sus scrofa actin, gamma 2, smooth muscle, enteric (ACTG2), mRNA
NM_001129946.1	754	222.95	639.028	1.51916	Up	0.834511	CCL5	Sus scrofa chemokine (C-C motif) ligand 5 (CCL5), mRNA
NM_001278755.1	494	128.107	692.9	2.4353	Up	0.913169	NKL	Sus scrofa NK-lysin (NKL), mRNA
XM_005661987.1	1179	552.128	186.996	-1.56199	Down	0.836402	LOC100628118	PREDICTED: Sus scrofa elastin-like (LOC100628118), mRNA
NM_001114289.2	450	125.117	540.981	2.1123	Up	0.891124	CXCL9	Sus scrofa chemokine (C-X-C motif) ligand 9 (CXCL9), mRNA
NM_001008691.1	1173	128.572	462.639	1.84731	Up	0.867914	CXCL10	Sus scrofa chemokine (C-X-C motif) ligand 10 (CXCL10), mRNA
XM_003354508.3	663	399.489	142.768	-1.48448	Down	0.826804	LOC100628220	PREDICTED: Sus scrofa uncharacterized LOC100628220 (LOC100628220), mRNA
NM_001098584.1	1718	40.7523	372.148	3.19092	Up	0.951677	GPNMB	Sus scrofa glycoprotein (transmembrane) nmb (GPNMB), mRNA
XM_003482521.2	6555	90.9014	220.861	1.28077	Up	0.804191	GVIN1	PREDICTED: Sus scrofa GTPase, very large interferon inducible 1 (GVIN1), mRNA
NM_001031794.1	1848	214.867	77.7012	-1.46744	Down	0.825044	SPARC	Sus scrofa secreted protein, acidic, cysteine-rich (osteonectin) (SPARC), mRNA
XM_005672614.1	1557	211.532	75.5083	-1.48617	Down	0.830367	LOC100737020	PREDICTED: Sus scrofa SPARC-like (LOC100737020), mRNA
XM_005663710.1	3558	68.8782	207.488	1.59091	Up	0.844138	GBP1	PREDICTED: Sus scrofa guanylate binding protein 1, interferon-inducible (GBP1), transcript variant X1, mRNA
NM_214392.2	1269	69.8874	197.795	1.5009	Up	0.830978	LYZ	Sus scrofa lysozyme (LYZ), mRNA
XM_005668928.1	3099	176.22	65.2071	-1.43427	Down	0.821598	LOC100738213	PREDICTED: Sus scrofa collagen alpha-1(I) chain-like (LOC100738213), mRNA
XM_003356184.2	2601	159.102	66.7611	-1.25287	Down	0.800323	LOC100626701	PREDICTED: Sus scrofa basement membrane-specific heparan sulfate proteoglycan core protein-like (LOC100626701), mRNA
NM_001244551.1	2001	161.824	60.6352	-1.41619	Down	0.821205	KAZALD1	Sus scrofa Kazal-type serine peptidase inhibitor domain 1 (KAZALD1), mRNA
XM_005663716.1	2615	59.8716	149.509	1.32028	Up	0.808655	GBP7	PREDICTED: Sus scrofa guanylate binding protein 7 (GBP7), mRNA
XM_005664157.1	1597	150.196	57.3578	-1.38879	Down	0.816014	LOC100738381	PREDICTED: Sus scrofa protein kinase C-binding protein NELL2-like (LOC100738381), mRNA
XM_003123844.3	1952	143.897	55.485	-1.37487	Down	0.814298	P311	PREDICTED: Sus scrofa P311 protein (P311), partial mRNA
NM_001160088.1	489	47.1798	129.933	1.46153	Up	0.822674	UBD	Sus scrofa ubiquitin D (UBD), mRNA
XM_003481689.2	1340	43.3209	128.403	1.56754	Up	0.834075	LOC100520491	PREDICTED: Sus scrofa killer cell lectin-like receptor subfamily B member 1B allele B-like (LOC100520491), mRNA
NM_001001618.1	3037	37.4153	120.153	1.68318	Up	0.852165	CCR5	Sus scrofa chemokine (C-C motif) receptor 5 (CCR5), mRNA
XR_304349.1	1206	34.3491	121.22	1.81928	Up	0.863508	LOC100515735	PREDICTED: Sus scrofa patr class I histocompatibility antigen, A-2 alpha chain-like (LOC100515735), misc_RNA
XM_005674643.1	3411	104.839	39.9358	-1.39242	Down	0.814719	LTBP4	PREDICTED: Sus scrofa latent transforming growth factor beta binding protein 4 (LTBP4), partial mRNA
XM_003355808.2	424	27.0746	104.563	1.94936	Up	0.873135	MT-2B	PREDICTED: Sus scrofa metallothionein isoform (MT-2B), mRNA
NM_001244695.1	1259	36.9725	91.9673	1.31467	Up	0.80502	PLA2G2D	Sus scrofa phospholipase A2, group IID (PLA2G2D), mRNA
XM_001926239.1	2136	32.3338	93.1892	1.52712	Up	0.830774	STX11	PREDICTED: Sus scrofa syntaxin 11 (STX11), mRNA
NM_001037961.1	903	33.381	90.0314	1.4314	Up	0.819417	PSMB9	Sus scrofa proteasome (prosome, macropain) subunit, beta type, 9 (large multifunctional peptidase 2) (PSMB9), mRNA
XM_005668927.1	1481	84.3264	33.3323	-1.33906	Down	0.810037	COL1A1	PREDICTED: Sus scrofa collagen, type I, alpha 1 (COL1A1), mRNA
XM_001928556.5	2109	83.2673	32.9662	-1.33676	Down	0.809921	STMN2	PREDICTED: Sus scrofa stathmin-like 2 (STMN2), transcript variant X1, mRNA
XM_005659964.1	4193	81.2057	31.8778	-1.34903	Down	0.810459	NID2	PREDICTED: Sus scrofa nidogen 2 (osteonidogen) (NID2), mRNA
NM_213779.1	309	29.9088	81.3238	1.44311	Up	0.819547	CCL4	Sus scrofa chemokine (C-C motif) ligand 4 (CCL4), mRNA
XM_005657765.1	5174	81.0421	29.1285	-1.47624	Down	0.822529	KCP	PREDICTED: Sus scrofa kielin/chordin-like protein (KCP), mRNA
NM_001243468.1	2645	25.519	83.7338	1.71424	Up	0.853954	CD5L	Sus scrofa CD5 molecule-like (CD5L), mRNA
NM_001198926.1	820	21.7333	84.8133	1.96438	Up	0.872786	GZMA	Sus scrofa granzyme A (granzyme 1, cytotoxic T-lymphocyte-associated serine esterase 3) (GZMA), mRNA
XM_005669535.1	5073	74.0678	27.4686	-1.43106	Down	0.818428	LAMB2	PREDICTED: Sus scrofa laminin beta 2 (LAMB2), mRNA
XM_005665301.1	3140	21.0358	61.6573	1.55143	Up	0.829814	EMILIN2	PREDICTED: Sus scrofa elastin microfibril interfacer 2 (EMILIN2), mRNA
XM_005655857.1	869	59.4688	22.933	-1.37471	Down	0.810459	LOC102162114	PREDICTED: Sus scrofa latent-transforming growth factor beta-binding protein 4-like (LOC102162114), mRNA
XM_005669652.1	8232	59.5942	21.2216	-1.48964	Down	0.825611	STAB1	PREDICTED: Sus scrofa stabilin 1 (STAB1), mRNA
XM_005660030.1	753	17.7501	61.8976	1.80206	Up	0.859058	ISG20	PREDICTED: Sus scrofa interferon stimulated exonuclease gene 20kDa (ISG20), mRNA
XM_003362115.2	1709	17.7787	52.0052	1.54851	Up	0.828651	C3AR1	PREDICTED: Sus scrofa complement component 3a receptor 1 (C3AR1), mRNA
XM_005665505.1	3467	52.5253	16.7952	-1.64497	Down	0.841739	TIE-1	PREDICTED: Sus scrofa receptor tyrosine kinase (TIE-1), mRNA
NM_001160272.1	370	9.23542	59.2263	2.68099	Up	0.922753	S100A12	Sus scrofa S100 calcium binding protein A12 (S100A12), mRNA
XM_005662394.1	2168	17.7186	48.9419	1.4658	Up	0.818835	CD8A	PREDICTED: Sus scrofa CD8a molecule (CD8A), transcript variant X1, mRNA
XR_300525.1	4234	48.0777	18.3937	-1.38616	Down	0.810226	LOC100738123	PREDICTED: Sus scrofa collagen alpha-1(I) chain-like (LOC100738123), misc_RNA
NM_001244571.1	919	18.5105	47.4739	1.35879	Up	0.807768	BATF	Sus scrofa basic leucine zipper transcription factor, ATF-like (BATF), mRNA
XM_005654734.1	3001	11.8459	48.274	2.02686	Up	0.877977	EMR1	PREDICTED: Sus scrofa egf-like module containing, mucin-like, hormone receptor-like 1 (EMR1), mRNA
NM_001144117.1	909	57.8599	1.93223	-4.90423	Down	0.98761	CLEC4G	Sus scrofa C-type lectin domain family 4, member G (CLEC4G), mRNA
XM_005659400.1	1017	16.3318	43.0088	1.39694	Up	0.809775	FAM26F	PREDICTED: Sus scrofa family with sequence similarity 26, member F (FAM26F), mRNA
NM_001025220.1	819	16.0594	41.5973	1.37307	Up	0.80723	PDCD1LG2	Sus scrofa programmed cell death 1 ligand 2 (PDCD1LG2), mRNA
NM_001001619.1	2232	11.7862	43.7814	1.89322	Up	0.862432	CCR2	Sus scrofa chemokine (C-C motif) receptor 2 (CCR2), mRNA
XM_003361093.3	552	10.499	42.1552	2.00546	Up	0.875709	LOC100620458	PREDICTED: Sus scrofa granzyme A-like (LOC100620458), mRNA
NM_001160271.3	406	13.1559	39.1061	1.57168	Up	0.827226	S100A8	Sus scrofa S100 calcium binding protein A8 (S100A8), mRNA
XM_003128339.2	4254	40.6148	11.422	-1.83019	Down	0.858506	COL21A1	PREDICTED: Sus scrofa collagen, type XXI, alpha 1 (COL21A1), mRNA
NM_001244729.1	763	37.5234	13.0726	-1.52125	Down	0.824026	C3H2orf40	Sus scrofa chromosome 2 open reading frame 40 ortholog (C3H2orf40), mRNA
NM_214356.1	2078	36.5843	13.0094	-1.49167	Down	0.821191	RGS5	Sus scrofa regulator of G-protein signaling 5 (RGS5), mRNA
NM_001143710.1	890	3.9124	45.364	3.53542	Up	0.958686	GZMB	Sus scrofa granzyme B (granzyme 2, cytotoxic T-lymphocyte-associated serine esterase 1) (GZMB), mRNA
NM_001243655.1	5114	33.5907	10.5749	-1.66742	Down	0.839077	COL1A2	Sus scrofa collagen, type I, alpha 2 (COL1A2), mRNA
XM_005657062.1	1248	33.9605	10.0951	-1.7502	Down	0.850318	COL6A6	PREDICTED: Sus scrofa collagen, type VI, alpha 6 (COL6A6), mRNA
XM_003123651.4	6168	32.5839	11.3153	-1.52588	Down	0.823023	ADAMTS2	PREDICTED: Sus scrofa ADAM metallopeptidase with thrombospondin type 1 motif, 2 (ADAMTS2), partial mRNA
XM_001924902.3	914	0.751812	42.8019	5.83116	Up	0.991202	LOC100153042	PREDICTED: Sus scrofa protein-glutamine gamma-glutamyltransferase E-like (LOC100153042), mRNA
XM_005654444.1	3362	29.0501	11.4449	-1.34384	Down	0.800512	LOC100737477	PREDICTED: Sus scrofa fibrillin-1-like (LOC100737477), mRNA
XM_003361869.2	2981	8.58127	31.8661	1.89276	Up	0.859102	CSF3R	PREDICTED: Sus scrofa colony stimulating factor 3 receptor (granulocyte) (CSF3R), mRNA
NM_213768.1	1206	1.59845	38.7601	4.59983	Up	0.981793	SLA-7	Sus scrofa MHC class I antigen 7 (SLA-7), mRNA
NM_001142830.1	1049	29.6972	9.74107	-1.60818	Down	0.833959	C1QTNF6	Sus scrofa C1q and tumor necrosis factor related protein 6 (C1QTNF6), mRNA
XM_005657287.1	762	28.3239	11.0813	-1.35389	Down	0.80057	LOC102161796	PREDICTED: Sus scrofa palladin-like (LOC102161796), mRNA
XM_005663245.1	3899	30.7282	8.03008	-1.93608	Down	0.864352	LOC102161780	PREDICTED: Sus scrofa T-lymphocyte surface antigen Ly-9-like (LOC102161780), transcript variant X1, mRNA
XM_003131565.3	1248	28.0809	9.54772	-1.55636	Down	0.82279	NGR	PREDICTED: Sus scrofa nerve growth factor receptor (NGR), mRNA
XM_001928557.3	807	8.0155	29.1731	1.86377	Up	0.85663	LOC100157763	PREDICTED: Sus scrofa histone H2A type 1-like (LOC100157763), mRNA
XM_005662395.1	1403	9.39022	25.5416	1.44362	Up	0.808336	CD8B	PREDICTED: Sus scrofa CD8b molecule (CD8B), transcript variant X1, mRNA
NM_001001623.1	1979	8.66809	25.7116	1.56863	Up	0.821743	CXCR6	Sus scrofa chemokine (C-X-C motif) receptor 6 (CXCR6), mRNA
XM_005672795.1	531	0.258767	33.5463	7.01836	Up	0.990926	LOC100739609	PREDICTED: Sus scrofa protein-glutamine gamma-glutamyltransferase E-like (LOC100739609), mRNA
NM_001001266.2	376	3.03016	29.8957	3.30247	Up	0.9465	MT1A	Sus scrofa metallothionein 1A (MT1A), mRNA
XM_005670707.1	685	8.1531	24.3729	1.57986	Up	0.825495	DYNLL1	PREDICTED: Sus scrofa dynein, light chain, LC8-type 1 (DYNLL1), transcript variant X1, mRNA
XM_005657636.1	8239	22.843	8.17909	-1.48174	Down	0.809441	SH3PXD2B	PREDICTED: Sus scrofa SH3 and PX domains 2B (SH3PXD2B), mRNA
NM_001255969.1	5164	6.56583	24.3511	1.89094	Up	0.855728	MRC1	Sus scrofa mannose receptor, C type 1 (MRC1), mRNA
XM_003482695.2	1278	24.2154	6.64596	-1.86538	Down	0.854434	LOC100737774	PREDICTED: Sus scrofa leucine-rich repeat-containing protein 17-like (LOC100737774), partial mRNA
XM_005661249.1	1265	7.55277	21.8493	1.53251	Up	0.816435	C2H19orf38	PREDICTED: Sus scrofa chromosome 2 open reading frame, human C19orf38 (C2H19orf38), mRNA
NM_001244153.1	2095	21.4979	7.57181	-1.50549	Down	0.815025	MDH2	Sus scrofa malate dehydrogenase 2, NAD (mitochondrial) (MDH2), mRNA
XM_005654230.1	1526	2.83112	25.6873	3.18161	Up	0.939825	IDO1	PREDICTED: Sus scrofa indoleamine 2,3-dioxygenase 1 (IDO1), transcript variant X1, mRNA
XM_001924183.3	1193	6.08857	22.1572	1.8636	Up	0.852398	CA1	PREDICTED: Sus scrofa carbonic anhydrase I (CA1), mRNA
XM_003127753.3	5332	17.3011	5.74565	-1.59032	Down	0.822267	LOC100518132	PREDICTED: Sus scrofa collagen alpha-1(XVI) chain-like (LOC100518132), mRNA
NM_213999.2	6115	18.9431	3.64235	-2.37873	Down	0.891153	DUOX2	Sus scrofa dual oxidase 2 (DUOX2), mRNA
XM_005656262.1	4002	16.7874	5.29809	-1.66384	Down	0.825917	ADAMTS7	PREDICTED: Sus scrofa ADAM metallopeptidase with thrombospondin type 1 motif, 7 (ADAMTS7), mRNA
XM_003480256.2	1744	5.64193	16.3216	1.53252	Up	0.809339	SMPDL3A	PREDICTED: Sus scrofa sphingomyelin phosphodiesterase, acid-like 3A (SMPDL3A), mRNA
XM_003134465.2	692	3.35235	18.4769	2.46248	Up	0.896184	LOC100512873	PREDICTED: Sus scrofa antileukoproteinase-like (LOC100512873), mRNA
NM_001166308.1	1640	15.2867	5.29401	-1.52984	Down	0.807608	MMP3	Sus scrofa matrix metallopeptidase 3 (stromelysin 1, progelatinase) (MMP3), mRNA
XM_005668756.1	3313	4.80478	15.7339	1.71134	Up	0.833159	SLC4A1	PREDICTED: Sus scrofa solute carrier family 4 (anion exchanger), member 1 (SLC4A1), mRNA
NM_001246240.1	1233	2.19977	17.3597	2.98031	Up	0.924352	IDO1	Sus scrofa indoleamine 2,3-dioxygenase 1 (IDO1), mRNA
NM_001185064.1	1078	14.2255	4.91003	-1.53467	Down	0.805442	LYPD1	Sus scrofa LY6/PLAUR domain containing 1 (LYPD1), mRNA
XR_302344.1	659	4.54295	14.2544	1.6497	Up	0.820856	LOC102158530	PREDICTED: Sus scrofa uncharacterized LOC102158530 (LOC102158530), misc_RNA
XM_003357781.2	1673	4.62745	13.5799	1.55318	Up	0.805136	IL15RA	PREDICTED: Sus scrofa interleukin 15 receptor, alpha (IL15RA), transcript variant X1, mRNA
NM_001243633.1	2309	13.0903	4.45864	-1.55383	Down	0.803915	MALL	Sus scrofa mal, T-cell differentiation protein-like (MALL), mRNA
XM_005669991.1	3641	13.2322	4.17886	-1.66288	Down	0.818995	LOC100153543	PREDICTED: Sus scrofa multiple epidermal growth factor-like domains protein 6-like (LOC100153543), partial mRNA
XM_005661091.1	677	0.14547	16.9433	6.86386	Up	0.982302	LOC733603	PREDICTED: Sus scrofa serum amyloid A2 (LOC733603), transcript variant X1, mRNA
XR_305962.1	1152	12.494	4.23414	-1.5611	Down	0.802853	LOC102161032	PREDICTED: Sus scrofa uncharacterized LOC102161032 (LOC102161032), misc_RNA
NM_001244983.1	650	12.693	3.98388	-1.67179	Down	0.818457	MAMDC2	Sus scrofa MAM domain containing 2 (MAMDC2), mRNA
XM_005673826.1	1511	12.259	4.2363	-1.53296	Down	0.800381	KCNE1L	PREDICTED: Sus scrofa KCNE1-like (KCNE1L), mRNA
XM_005656263.1	1686	12.7199	3.70533	-1.77941	Down	0.832039	LOC100153192	PREDICTED: Sus scrofa A disintegrin and metalloproteinase with thrombospondin motifs 7-like (LOC100153192), mRNA
NM_001244743.1	621	3.35093	12.1282	1.85574	Up	0.836911	NDUFC2	Sus scrofa NADH dehydrogenase (ubiquinone) 1, subcomplex unknown, 2, 14.5kDa (NDUFC2), mRNA
NM_001161434.1	565	11.966	3.2135	-1.89673	Down	0.841884	LOC780407	Sus scrofa chemokine ligand 24-like protein (LOC780407), mRNA
NM_213805.1	1578	2.25271	12.5879	2.48231	Up	0.888201	OLR1	Sus scrofa oxidized low density lipoprotein (lectin-like) receptor 1 (OLR1), mRNA
XM_005661934.1	1461	11.8414	2.93848	-2.0107	Down	0.852122	LOC100519542	PREDICTED: Sus scrofa collagen alpha-1(XXVI) chain-like (LOC100519542), mRNA
NM_213959.1	2422	11.0864	3.66526	-1.5968	Down	0.808961	ANGPT1	Sus scrofa angiopoietin 1 (ANGPT1), mRNA
XM_003353376.2	807	2.80083	11.7423	2.06779	Up	0.855306	C1H15orf48	PREDICTED: Sus scrofa chromosome 1 open reading frame, human C15orf48 (C1H15orf48), transcript variant 2, mRNA
NM_001142828.2	1186	2.7039	10.3221	1.93262	Up	0.838205	ANGPTL7	Sus scrofa angiopoietin-like 7 (ANGPTL7), mRNA
NM_213948.1	717	2.16669	10.71	2.30539	Up	0.870721	IFNG	Sus scrofa interferon, gamma (IFNG), mRNA
NM_001246198.1	1302	9.45763	2.99964	-1.65669	Down	0.80678	TDRD10	Sus scrofa tudor domain containing 10 (TDRD10), mRNA
NM_001160075.1	790	1.4427	10.9331	2.92185	Up	0.909897	CLDN3	Sus scrofa claudin 3 (CLDN3), mRNA
XR_306838.1	839	9.11134	2.7626	-1.72164	Down	0.815039	LOC102161930	PREDICTED: Sus scrofa uncharacterized LOC102161930 (LOC102161930), misc_RNA
NM_001128487.1	1831	8.65672	2.63408	-1.71652	Down	0.812364	GPR39	Sus scrofa G protein-coupled receptor 39 (GPR39), mRNA
XM_005655793.1	576	1.90954	8.69295	2.18662	Up	0.854318	MT-III	PREDICTED: Sus scrofa metallothionein-III (MT-III), mRNA
XM_005665811.1	2406	1.58283	8.37394	2.4034	Up	0.868205	C2	PREDICTED: Sus scrofa complement component 2 (C2), transcript variant X1, mRNA
XM_003123159.3	1165	0.859694	7.19277	3.06465	Up	0.901012	C2H19orf59	PREDICTED: Sus scrofa chromosome 2 open reading frame, human C19orf59 (C2H19orf59), mRNA
XM_003127648.2	2249	1.55429	6.17273	1.98965	Up	0.819358	PADI4	PREDICTED: Sus scrofa peptidyl arginine deiminase, type IV (PADI4), mRNA
XR_306602.1	950	5.91803	1.63942	-1.85193	Down	0.802519	LOC102161115	PREDICTED: Sus scrofa uncharacterized LOC102161115 (LOC102161115), misc_RNA
XM_003484285.2	1822	1.48951	5.88431	1.98203	Up	0.81376	LOC100737558	PREDICTED: Sus scrofa lymphocyte activation gene 3 protein-like (LOC100737558), mRNA
NM_001004039.1	1058	0.01	7.13592	9.47896	Up	0.958541	SLA-DMA	Sus scrofa SLA-DM alpha chain (SLA-DMA), mRNA
NM_001244102.1	1789	1.15567	5.96047	2.3667	Up	0.848879	VSIG4	Sus scrofa V-set and immunoglobulin domain containing 4 (VSIG4), mRNA
XM_005666213.1	789	0.697931	6.33558	3.18232	Up	0.900852	GZMB	PREDICTED: Sus scrofa granzyme B (granzyme 2, cytotoxic T-lymphocyte-associated serine esterase 1) (GZMB), transcript variant X1, mRNA
XR_299131.1	234	1.00807	5.61571	2.47788	Up	0.853358	LOC102163117	PREDICTED: Sus scrofa uncharacterized LOC102163117 (LOC102163117), misc_RNA
NM_001190244.1	2381	5.05997	1.1541	-2.13236	Down	0.819766	GPR1	Sus scrofa G protein-coupled receptor 1 (GPR1), mRNA
NM_001105306.1	1524	1.11056	4.68347	2.07629	Up	0.80883	LAG3	Sus scrofa lymphocyte-activation gene 3 (LAG3), mRNA
XM_003122665.2	1087	0.976417	4.75683	2.28443	Up	0.826542	LOC100525275	PREDICTED: Sus scrofa membrane-spanning 4-domains subfamily A member 4A-like (LOC100525275), transcript variant X1, mRNA
XR_305506.1	704	0.893887	4.61114	2.36696	Up	0.83249	LOC102157860	PREDICTED: Sus scrofa uncharacterized LOC102157860 (LOC102157860), misc_RNA
XM_005661459.1	3018	0.977482	4.39232	2.16784	Up	0.812698	HK3	PREDICTED: Sus scrofa hexokinase 3 (white cell) (HK3), transcript variant X4, mRNA
XM_005658469.1	808	0.900879	4.21285	2.22539	Up	0.814298	GPBAR1	PREDICTED: Sus scrofa G protein-coupled bile acid receptor 1 (GPBAR1), mRNA
XM_005659118.1	6417	4.01399	0.910025	-2.14106	Down	0.803319	FNDC1	PREDICTED: Sus scrofa fibronectin type III domain containing 1 (FNDC1), mRNA
XM_005659974.1	1045	0.639444	4.1138	2.68558	Up	0.847425	LGALS3	PREDICTED: Sus scrofa lectin, galactoside-binding, soluble, 3 (LGALS3), transcript variant X1, mRNA
NM_001256367.1	582	3.7456	0.809778	-2.2096	Down	0.803057	NPY	Sus scrofa neuropeptide Y (NPY), mRNA
XM_003134962.2	4261	0.765503	3.71315	2.27816	Up	0.807928	GPR64	PREDICTED: Sus scrofa G protein-coupled receptor 64 (GPR64), mRNA
XM_001927895.3	2843	0.442469	3.69251	3.06095	Up	0.859393	TGM1	PREDICTED: Sus scrofa transglutaminase 1 (TGM1), mRNA
XM_003131032.1	2662	0.3546	3.73171	3.39557	Up	0.877076	IRG1	PREDICTED: Sus scrofa immunoresponsive 1 homolog (mouse) (IRG1), mRNA
NM_001195352.1	823	0.147833	3.60019	4.60603	Up	0.906873	MDK	Sus scrofa midkine (neurite growth-promoting factor 2) (MDK), mRNA
XM_003133815.4	812	0.0535782	3.68067	6.10218	Up	0.919393	LOC100513317	PREDICTED: Sus scrofa coiled-coil-helix-coiled-coil-helix domain-containing protein 2, mitochondrial-like (LOC100513317), mRNA
NM_001123130.1	486	3.31398	0.415679	-2.99502	Down	0.847555	ID4	Sus scrofa inhibitor of DNA binding 4, dominant negative helix-loop-helix protein (ID4), mRNA
XM_003126488.2	1884	0.281401	3.08421	3.4542	Up	0.863566	LOC100520308	PREDICTED: Sus scrofa C-type lectin domain family 12 member B-like (LOC100520308), mRNA
NM_001244109.1	1801	3.10643	0.205557	-3.91765	Down	0.879926	SYAP1	Sus scrofa synapse associated protein 1 (SYAP1), transcript variant 2, mRNA
XM_003481814.2	257	0.158485	3.02379	4.25394	Up	0.886281	LOC100739663	PREDICTED: Sus scrofa metallothionein-1C-like (LOC100739663), transcript variant X1, mRNA
NM_214422.1	1720	0.343013	2.81455	3.03657	Up	0.835835	CYP3A39	Sus scrofa cytochrome P450 3A39 (CYP3A39), mRNA
XM_003124941.4	625	0.0681128	3.07071	5.4945	Up	0.90299	LOC100518605	PREDICTED: Sus scrofa E3 ubiquitin-protein ligase RNF181-like (LOC100518605), transcript variant X1, mRNA
NM_001243363.1	1631	0.229275	2.81734	3.61918	Up	0.862287	IL1R2	Sus scrofa interleukin 1 receptor, type II (IL1R2), mRNA
XR_297827.1	580	0.203577	2.69969	3.72914	Up	0.862185	LOC102167761	PREDICTED: Sus scrofa uncharacterized LOC102167761 (LOC102167761), misc_RNA
XM_005655792.1	331	0.36014	2.53756	2.81681	Up	0.814749	LOC100739663	PREDICTED: Sus scrofa metallothionein-1C-like (LOC100739663), transcript variant X2, mRNA
XM_003128902.2	1479	0.266173	2.32723	3.12817	Up	0.823852	LOC100520753	PREDICTED: Sus scrofa macrosialin-like (LOC100520753), transcript variant 1, mRNA
XR_305239.1	435	0.141019	2.3119	4.03512	Up	0.857837	LOC102168178	PREDICTED: Sus scrofa uncharacterized LOC102168178 (LOC102168178), misc_RNA
NM_213813.2	647	2.25375	0.0338584	-6.05667	Down	0.878356	KLRK1	Sus scrofa killer cell lectin-like receptor subfamily K, member 1 (KLRK1), mRNA
NM_001243872.1	1427	0.12939	1.71856	3.7314	Up	0.818355	LOC100511639	Sus scrofa leukocyte immunoglobulin-like receptor subfamily B member 3-like (LOC100511639), transcript variant 1, mRNA
XM_001927306.4	3115	0.0378633	1.80627	5.57607	Up	0.854914	SPAG17	PREDICTED: Sus scrofa sperm associated antigen 17 (SPAG17), partial mRNA
XM_003129816.4	2837	0.0602469	1.6492	4.77474	Up	0.838118	MMP8	PREDICTED: Sus scrofa matrix metallopeptidase 8 (neutrophil collagenase) (MMP8), mRNA
XM_005661092.1	676	0.0629642	1.47245	4.54754	Up	0.82234	LOC733603	PREDICTED: Sus scrofa serum amyloid A2 (LOC733603), transcript variant X2, mRNA
XM_005663538.1	1068	0.01	1.50712	7.23565	Up	0.839645	LOC100737853	PREDICTED: Sus scrofa sperm-associated antigen 17-like (LOC100737853), partial mRNA
XR_308248.1	137	1.43484	0.01	-7.16475	Down	0.833406	LOC102158339	PREDICTED: Sus scrofa uncharacterized LOC102158339 (LOC102158339), transcript variant X1, misc_RNA
XM_005662485.1	1801	1.17886	0.01	-6.88125	Down	0.811927	ATP6V1B1	PREDICTED: Sus scrofa ATPase, H+ transporting, lysosomal 56/58kDa, V1 subunit B1 (ATP6V1B1), mRNA

## Sheet: MLNs 6 dpi DEGs
Transcript ID	geneLength	Means-Uninfected_lymphaden	Means-Infected_lymphaden	log2Ratio(Infected_lymphaden/Uninfected_lymphaden)	Up-Down-Regulation(Infected_lymphaden/Uninfected_lymphaden)	Probability	Symbol	Description
NM_213973.1	2456	1118.91	3480.19	1.63708	Up	0.842599	HSP90AA1	Sus scrofa heat shock protein 90kDa alpha (cytosolic), class A member 1 (HSP90AA1), mRNA
NM_001114289.2	450	475.611	3183.03	2.74255	Up	0.928248	CXCL9	Sus scrofa chemokine (C-X-C motif) ligand 9 (CXCL9), mRNA
NM_001243297.1	4768	2290.01	826.718	-1.46989	Down	0.818802	COL3A1	Sus scrofa collagen, type III, alpha 1 (COL3A1), mRNA
NM_001008691.1	1173	403.335	2358.66	2.54792	Up	0.916191	CXCL10	Sus scrofa chemokine (C-X-C motif) ligand 10 (CXCL10), mRNA
XM_003354509.3	1537	1128.72	206.386	-2.45127	Down	0.909713	ELN	PREDICTED: Sus scrofa elastin (ELN), mRNA
XM_005668928.1	3099	727.539	251.366	-1.53324	Down	0.827918	LOC100738213	PREDICTED: Sus scrofa collagen alpha-1(I) chain-like (LOC100738213), mRNA
XM_005661987.1	1179	714.068	135.029	-2.4028	Down	0.905858	LOC100628118	PREDICTED: Sus scrofa elastin-like (LOC100628118), mRNA
XM_005666547.1	780	196.885	626.33	1.66957	Up	0.843744	LAP3	PREDICTED: Sus scrofa leucine aminopeptidase 3 (LAP3), mRNA
XM_003356870.3	822	189.811	552.566	1.54158	Up	0.828309	LOC100627689	PREDICTED: Sus scrofa cytosol aminopeptidase-like (LOC100627689), mRNA
NM_213766.1	1926	129.949	533.172	2.03665	Up	0.878685	HSP70.2	Sus scrofa heat shock protein 70.2 (HSP70.2), mRNA
XM_003482521.2	6555	121.652	509.238	2.06559	Up	0.880728	GVIN1	PREDICTED: Sus scrofa GTPase, very large interferon inducible 1 (GVIN1), mRNA
XM_005663710.1	3558	121.681	459.525	1.91704	Up	0.868178	GBP1	PREDICTED: Sus scrofa guanylate binding protein 1, interferon-inducible (GBP1), transcript variant X1, mRNA
NM_001160088.1	489	147.093	429.034	1.54436	Up	0.827918	UBD	Sus scrofa ubiquitin D (UBD), mRNA
XM_003354508.3	663	438.255	87.6421	-2.32208	Down	0.900814	LOC100628220	PREDICTED: Sus scrofa uncharacterized LOC100628220 (LOC100628220), mRNA
XM_005663716.1	2615	113.477	376.364	1.72974	Up	0.851077	GBP7	PREDICTED: Sus scrofa guanylate binding protein 7 (GBP7), mRNA
NM_001244695.1	1259	110.306	366.658	1.73293	Up	0.851062	PLA2G2D	Sus scrofa phospholipase A2, group IID (PLA2G2D), mRNA
NM_214442.2	347	101.157	369.135	1.86755	Up	0.861729	PBD-2	Sus scrofa beta-defensin 2 (PBD-2), mRNA
XM_005672614.1	1557	329.931	130.485	-1.33828	Down	0.804426	LOC100737020	PREDICTED: Sus scrofa SPARC-like (LOC100737020), mRNA
NM_001097504.1	3616	98.7714	360.812	1.86908	Up	0.8617	HSPH1	Sus scrofa heat shock 105kDa/110kDa protein 1 (HSPH1), mRNA
XM_005668927.1	1481	326.51	120.598	-1.43693	Down	0.814976	COL1A1	PREDICTED: Sus scrofa collagen, type I, alpha 1 (COL1A1), mRNA
XM_005666549.1	1263	99.7998	291.914	1.54843	Up	0.827817	LOC100739772	PREDICTED: Sus scrofa uncharacterized LOC100739772 (LOC100739772), mRNA
NM_001244472.1	1293	315.424	75.8454	-2.05616	Down	0.879583	MYL9	Sus scrofa myosin, light chain 9, regulatory (MYL9), mRNA
NM_001024696.1	1696	107.306	268.181	1.32147	Up	0.802093	TNFSF10	Sus scrofa tumor necrosis factor (ligand) superfamily, member 10 (TNFSF10), mRNA
XM_003135475.3	2138	263.735	100.493	-1.39199	Down	0.808194	BGN	PREDICTED: Sus scrofa biglycan (BGN), mRNA
XM_003481689.2	1340	71.4992	286.437	2.00222	Up	0.875801	LOC100520491	PREDICTED: Sus scrofa killer cell lectin-like receptor subfamily B member 1B allele B-like (LOC100520491), mRNA
NM_213781.1	5134	316.567	33.8823	-3.22391	Down	0.951451	SCD	Sus scrofa stearoyl-CoA desaturase (delta-9-desaturase) (SCD), mRNA
NM_001004031.1	1666	246.808	91.627	-1.42954	Down	0.813614	DSTN	Sus scrofa destrin (actin depolymerizing factor) (DSTN), mRNA
XM_005665685.1	1494	78.1271	249.583	1.67563	Up	0.842845	LOC100513601	PREDICTED: Sus scrofa patr class I histocompatibility antigen, A-126 alpha chain-like (LOC100513601), transcript variant X1, mRNA
NM_001243527.1	1844	251.279	75.159	-1.74127	Down	0.851265	PI16	Sus scrofa peptidase inhibitor 16 (PI16), mRNA
XM_005669643.1	792	194.565	44.4195	-2.13099	Down	0.884018	MUSTN1	PREDICTED: Sus scrofa musculoskeletal, embryonic nuclear protein 1 (MUSTN1), mRNA
XM_005658680.1	1939	185.263	45.1785	-2.03587	Down	0.876612	MYH11	PREDICTED: Sus scrofa myosin, heavy chain 11, smooth muscle (MYH11), partial mRNA
XR_300525.1	4234	168.601	55.8853	-1.59307	Down	0.836324	LOC100738123	PREDICTED: Sus scrofa collagen alpha-1(I) chain-like (LOC100738123), misc_RNA
NM_001243339.1	1955	162.053	52.5396	-1.62499	Down	0.837744	LUM	Sus scrofa lumican (LUM), mRNA
NM_001144117.1	909	173.585	38.2616	-2.18167	Down	0.887119	CLEC4G	Sus scrofa C-type lectin domain family 4, member G (CLEC4G), mRNA
XR_299884.1	299	172.129	33.6332	-2.35554	Down	0.901249	LOC102164335	PREDICTED: Sus scrofa uncharacterized LOC102164335 (LOC102164335), misc_RNA
NM_001099930.1	8044	144.863	57.3871	-1.33589	Down	0.801991	FASN	Sus scrofa fatty acid synthase (FASN), mRNA
XM_005659400.1	1017	38.1468	150.888	1.98385	Up	0.868714	FAM26F	PREDICTED: Sus scrofa family with sequence similarity 26, member F (FAM26F), mRNA
NM_001160080.1	1481	126.607	44.2088	-1.51795	Down	0.823585	DGAT2	Sus scrofa diacylglycerol O-acyltransferase 2 (DGAT2), mRNA
NM_214398.1	884	120.76	39.5379	-1.61083	Down	0.836367	APOA1	Sus scrofa apolipoprotein A-I (APOA1), mRNA
XM_005671254.1	1400	128.479	29.283	-2.1334	Down	0.882699	ACTA2	PREDICTED: Sus scrofa actin, alpha 2, smooth muscle, aorta (ACTA2), transcript variant X1, mRNA
XR_299871.1	3667	124.205	32.2439	-1.94563	Down	0.866526	LOC100627924	PREDICTED: Sus scrofa myosin-11-like (LOC100627924), misc_RNA
XR_307520.1	825	39.3876	116.602	1.56578	Up	0.826672	LOC102161607	PREDICTED: Sus scrofa immunoglobulin lambda-like polypeptide 5-like (LOC102161607), misc_RNA
NM_213948.1	717	3.79892	147.08	5.27487	Up	0.993478	IFNG	Sus scrofa interferon, gamma (IFNG), mRNA
XM_001926239.1	2136	34.1296	110.258	1.69178	Up	0.844091	STX11	PREDICTED: Sus scrofa syntaxin 11 (STX11), mRNA
XM_003125028.4	1001	119.8	23.7285	-2.33593	Down	0.898887	ACTG2	PREDICTED: Sus scrofa actin, gamma 2, smooth muscle, enteric (ACTG2), mRNA
NM_214438.2	2613	102.272	40.2379	-1.34578	Down	0.802122	CAV1	Sus scrofa caveolin 1, caveolae protein, 22kDa (CAV1), mRNA
XM_005674643.1	3411	103.647	37.0668	-1.48347	Down	0.820092	LTBP4	PREDICTED: Sus scrofa latent transforming growth factor beta binding protein 4 (LTBP4), partial mRNA
NM_001097439.1	2138	108.946	25.3174	-2.10541	Down	0.881032	CPE	Sus scrofa carboxypeptidase E (CPE), mRNA
NM_001244679.1	917	98.2688	27.6409	-1.82993	Down	0.855526	MFAP5	Sus scrofa microfibrillar associated protein 5 (MFAP5), mRNA
XM_005654230.1	1526	24.0845	95.6938	1.99032	Up	0.867757	IDO1	PREDICTED: Sus scrofa indoleamine 2,3-dioxygenase 1 (IDO1), transcript variant X1, mRNA
NM_001001535.1	2269	80.4723	29.1637	-1.46432	Down	0.812498	DES	Sus scrofa desmin (DES), mRNA
XM_003123844.3	1952	81.1792	28.4109	-1.51466	Down	0.821063	P311	PREDICTED: Sus scrofa P311 protein (P311), partial mRNA
XR_299536.1	1116	22.0872	83.4706	1.91806	Up	0.863598	LOC100523870	PREDICTED: Sus scrofa uncharacterized LOC100523870 (LOC100523870), misc_RNA
XM_003125102.4	1710	26.5216	74.6323	1.49263	Up	0.819512	AHSA2	PREDICTED: Sus scrofa AHA1, activator of heat shock 90kDa protein ATPase homolog 2 (yeast) (AHSA2), mRNA
XM_005659444.1	999	24.9118	75.4887	1.59943	Up	0.834193	PSTPIP2	PREDICTED: Sus scrofa proline-serine-threonine phosphatase interacting protein 2 (PSTPIP2), mRNA
NM_001243503.1	412	82.2499	10.3824	-2.98588	Down	0.936335	C14H10orf116	Sus scrofa chromosome 10 open reading frame 116 ortholog (C14H10orf116), mRNA
NM_001246214.1	435	67.2397	25.1483	-1.41885	Down	0.806745	IFITM2	Sus scrofa interferon induced transmembrane protein 2 (IFITM2), mRNA
XM_005672864.1	1425	62.5453	24.0137	-1.38104	Down	0.802122	PROCR	PREDICTED: Sus scrofa protein C receptor, endothelial (PROCR), transcript variant X1, mRNA
XM_005655857.1	869	62.7082	21.1579	-1.56746	Down	0.823846	LOC102162114	PREDICTED: Sus scrofa latent-transforming growth factor beta-binding protein 4-like (LOC102162114), mRNA
NM_001190189.1	1598	59.3716	20.463	-1.53675	Down	0.821295	SLC25A1	Sus scrofa solute carrier family 25 (mitochondrial carrier; citrate transporter), member 1 (SLC25A1), mRNA
NM_213979.1	1254	20.2984	55.5741	1.45305	Up	0.808846	FBP1	Sus scrofa fructose-1,6-bisphosphatase 1 (FBP1), mRNA
XM_003481491.2	1755	20.888	54.6534	1.38764	Up	0.801716	LOC100037944	PREDICTED: Sus scrofa chitinase 3-like 2 isoform A (LOC100037944), mRNA
XM_005663706.1	2537	18.1885	54.1572	1.57412	Up	0.822788	GBP6	PREDICTED: Sus scrofa guanylate binding protein family, member 6 (GBP6), mRNA
NM_214356.1	2078	55.5832	16.1159	-1.78617	Down	0.848671	RGS5	Sus scrofa regulator of G-protein signaling 5 (RGS5), mRNA
XM_005656574.1	992	18.0593	52.2344	1.53226	Up	0.819817	LOC100524999	PREDICTED: Sus scrofa placenta-specific gene 8 protein-like (LOC100524999), transcript variant X2, mRNA
NM_001243655.1	5114	55.8096	11.3604	-2.2965	Down	0.891221	COL1A2	Sus scrofa collagen, type I, alpha 2 (COL1A2), mRNA
XM_005658376.1	722	53.8746	13.201	-2.02896	Down	0.871236	LOC100620173	PREDICTED: Sus scrofa myosin-11-like (LOC100620173), mRNA
XM_001926525.2	848	16.2634	46.7658	1.52382	Up	0.817918	FGF23	PREDICTED: Sus scrofa fibroblast growth factor 23 (FGF23), mRNA
NM_001097422.1	2762	47.5876	13.6673	-1.79985	Down	0.848048	SPARCL1	Sus scrofa SPARC-like 1 (hevin) (SPARCL1), mRNA
XM_003122037.4	1625	45.4094	14.3624	-1.6607	Down	0.833903	COL15A1	PREDICTED: Sus scrofa collagen, type XV, alpha 1 (COL15A1), mRNA
XM_001927050.3	2415	46.8361	12.6167	-1.89228	Down	0.857859	NOV	PREDICTED: Sus scrofa nephroblastoma overexpressed (NOV), mRNA
NM_001243575.1	1475	45.516	13.0246	-1.80513	Down	0.849642	CKB	Sus scrofa creatine kinase, brain (CKB), mRNA
NM_213833.1	1598	42.6988	14.9104	-1.51788	Down	0.816962	CCN2	Sus scrofa connective tissue growth factor (CCN2), mRNA
XM_003481884.2	3070	42.6776	13.585	-1.65146	Down	0.832628	BCAM	PREDICTED: Sus scrofa basal cell adhesion molecule (Lutheran blood group) (BCAM), transcript variant X1, mRNA
NM_213883.2	1225	40.8196	15.3464	-1.41136	Down	0.800499	IGF2	Sus scrofa insulin-like growth factor 2 (somatomedin A) (IGF2), mRNA
XR_305072.1	383	46.5233	9.50301	-2.2915	Down	0.889452	ELOVL6	PREDICTED: Sus scrofa ELOVL fatty acid elongase 6 (ELOVL6), misc_RNA
XM_003482930.2	1236	47.4695	8.42528	-2.4942	Down	0.904727	LOC100736679	PREDICTED: Sus scrofa integrin beta-like protein 1-like (LOC100736679), mRNA
XM_001924333.3	2197	46.9253	8.42811	-2.47709	Down	0.904322	ME1	PREDICTED: Sus scrofa malic enzyme 1, NADP(+)-dependent, cytosolic (ME1), mRNA
NM_001246240.1	1233	12.1654	42.0982	1.79097	Up	0.846062	IDO1	Sus scrofa indoleamine 2,3-dioxygenase 1 (IDO1), mRNA
XM_005660284.1	759	37.5844	13.1745	-1.51239	Down	0.814339	LOC102164134	PREDICTED: Sus scrofa collagen alpha-1(XV) chain-like (LOC102164134), mRNA
XM_003122169.4	3839	12.2984	36.6795	1.57651	Up	0.822483	STXBP1	PREDICTED: Sus scrofa syntaxin binding protein 1 (STXBP1), transcript variant X1, mRNA
XM_001928302.3	1821	44.898	3.92521	-3.51581	Down	0.955943	SDS	PREDICTED: Sus scrofa serine dehydratase (SDS), mRNA
XM_001928460.4	2247	6.28453	41.6668	2.72902	Up	0.91864	ANKRD22	PREDICTED: Sus scrofa ankyrin repeat domain 22 (ANKRD22), mRNA
XR_130735.2	1206	10.833	37.0039	1.77224	Up	0.843497	LOC100153139	PREDICTED: Sus scrofa HLA class II histocompatibility antigen, DRB1-4 beta chain-like (LOC100153139), misc_RNA
XR_299222.1	896	38.3731	8.3342	-2.20298	Down	0.880511	LOC102159586	PREDICTED: Sus scrofa uncharacterized LOC102159586 (LOC102159586), misc_RNA
NM_214321.1	3621	7.45909	38.9017	2.38276	Up	0.894713	PTGS2	Sus scrofa prostaglandin-endoperoxide synthase 2 (prostaglandin G/H synthase and cyclooxygenase) (PTGS2), mRNA
XM_005656912.1	2176	37.6603	7.7515	-2.2805	Down	0.886496	MXRA7	PREDICTED: Sus scrofa matrix-remodelling associated 7 (MXRA7), mRNA
XM_003135307.3	3069	33.9365	11.3888	-1.57522	Down	0.821585	COL4A5	PREDICTED: Sus scrofa collagen, type IV, alpha 5 (COL4A5), transcript variant 2, mRNA
XM_005663956.1	3702	32.4063	11.2154	-1.53079	Down	0.814237	MSRB3	PREDICTED: Sus scrofa methionine sulfoxide reductase B3 (MSRB3), mRNA
XM_005663711.1	2676	11.0071	31.0493	1.49613	Up	0.811397	GBP2	PREDICTED: Sus scrofa guanylate binding protein 2, interferon-inducible (GBP2), transcript variant X1, mRNA
XM_003361869.2	2981	31.1257	10.4967	-1.56818	Down	0.816368	CSF3R	PREDICTED: Sus scrofa colony stimulating factor 3 receptor (granulocyte) (CSF3R), mRNA
XM_005661091.1	677	11.0258	30.4528	1.4657	Up	0.80344	LOC733603	PREDICTED: Sus scrofa serum amyloid A2 (LOC733603), transcript variant X1, mRNA
XM_005668526.1	1239	36.0435	5.28522	-2.76971	Down	0.91893	ITGBL1	PREDICTED: Sus scrofa integrin, beta-like 1 (with EGF-like repeat domains) (ITGBL1), mRNA
XM_003354115.2	3189	30.3308	10.9779	-1.46618	Down	0.803383	NOTCH3	PREDICTED: Sus scrofa notch 3 (NOTCH3), mRNA
XM_003357781.2	1673	9.07123	31.2967	1.78664	Up	0.842526	IL15RA	PREDICTED: Sus scrofa interleukin 15 receptor, alpha (IL15RA), transcript variant X1, mRNA
NM_001142830.1	1049	30.0833	9.78261	-1.62067	Down	0.826164	C1QTNF6	Sus scrofa C1q and tumor necrosis factor related protein 6 (C1QTNF6), mRNA
XM_003134553.2	3155	7.78939	30.5787	1.97294	Up	0.857671	AOC1	PREDICTED: Sus scrofa amine oxidase, copper containing 1 (AOC1), mRNA
XM_003123651.4	6168	28.4209	9.73958	-1.54502	Down	0.813194	ADAMTS2	PREDICTED: Sus scrofa ADAM metallopeptidase with thrombospondin type 1 motif, 2 (ADAMTS2), partial mRNA
NM_001243330.1	2330	29.755	7.93158	-1.90745	Down	0.854106	FRZB	Sus scrofa frizzled-related protein (FRZB), mRNA
XM_005657913.1	3120	27.2655	9.89775	-1.4619	Down	0.800658	LOC100737091	PREDICTED: Sus scrofa collagen alpha-5(IV) chain-like (LOC100737091), partial mRNA
XM_003482573.2	1165	32.0979	4.70224	-2.77106	Down	0.917655	LOC100738008	PREDICTED: Sus scrofa thyroid hormone-inducible hepatic protein-like (LOC100738008), transcript variant 1, mRNA
XM_005660285.1	1077	26.9224	9.4237	-1.51444	Down	0.809252	LOC102164256	PREDICTED: Sus scrofa collagen alpha-1(XV) chain-like (LOC102164256), mRNA
NM_001244150.1	1202	28.4454	7.63267	-1.89794	Down	0.85228	TAGLN	Sus scrofa transgelin (TAGLN), mRNA
NM_001195343.1	1362	26.3035	8.91165	-1.56149	Down	0.812223	HTRA3	Sus scrofa HtrA serine peptidase 3 (HTRA3), mRNA
XM_005660286.1	1587	25.6131	9.00813	-1.50758	Down	0.808179	COL15A1	PREDICTED: Sus scrofa collagen, type XV, alpha 1 (COL15A1), mRNA
XM_003123711.2	2909	25.0225	8.52583	-1.55331	Down	0.810745	F2RL2	PREDICTED: Sus scrofa coagulation factor II (thrombin) receptor-like 2 (F2RL2), mRNA
XR_307049.1	1054	7.90594	25.5589	1.69282	Up	0.830889	LOC102158566	PREDICTED: Sus scrofa uncharacterized LOC102158566 (LOC102158566), misc_RNA
XM_005657619.1	555	8.82341	24.6059	1.4796	Up	0.805223	LOC102162264	PREDICTED: Sus scrofa annexin-2 receptor-like (LOC102162264), mRNA
NM_001128473.1	3003	5.44776	27.8293	2.35287	Up	0.889134	GBP1	Sus scrofa guanylate binding protein 1, interferon-inducible (GBP1), mRNA
NM_001007520.1	720	7.93945	23.1368	1.54308	Up	0.808397	IL27	Sus scrofa interleukin 27 (IL27), mRNA
XM_001924902.3	914	24.5859	5.80868	-2.08155	Down	0.864859	LOC100153042	PREDICTED: Sus scrofa protein-glutamine gamma-glutamyltransferase E-like (LOC100153042), mRNA
XM_005665063.1	1812	7.23147	23.055	1.67272	Up	0.824222	PLA2G5	PREDICTED: Sus scrofa phospholipase A2, group V (PLA2G5), mRNA
XM_005658974.1	1827	21.0264	7.03427	-1.57973	Down	0.812643	DMPK	PREDICTED: Sus scrofa dystrophia myotonica-protein kinase (DMPK), mRNA
XM_003127638.2	2648	20.9798	7.04217	-1.57491	Down	0.808527	SLC25A34	PREDICTED: Sus scrofa solute carrier family 25, member 34 (SLC25A34), mRNA
XM_005660141.1	2590	20.2909	7.244	-1.48597	Down	0.802064	KANK1	PREDICTED: Sus scrofa KN motif and ankyrin repeat domains 1 (KANK1), mRNA
XM_005674206.1	2265	21.6655	5.78132	-1.90593	Down	0.848004	LOC100620394	PREDICTED: Sus scrofa collagen alpha-1(XV) chain-like (LOC100620394), mRNA
NM_214422.1	1720	5.95304	20.3495	1.7733	Up	0.833106	CYP3A39	Sus scrofa cytochrome P450 3A39 (CYP3A39), mRNA
XM_003134064.1	2072	19.809	4.47344	-2.1467	Down	0.866076	KCNMB1	PREDICTED: Sus scrofa potassium large conductance calcium-activated channel, subfamily M, beta member 1 (KCNMB1), mRNA
XM_005667554.1	1141	17.7493	6.14956	-1.52921	Down	0.801542	LOC100522888	PREDICTED: Sus scrofa high affinity immunoglobulin alpha and immunoglobulin mu Fc receptor-like (LOC100522888), mRNA
XM_005673617.1	1195	17.7626	5.87177	-1.59698	Down	0.813802	PCSK1N	PREDICTED: Sus scrofa proprotein convertase subtilisin/kexin type 1 inhibitor (PCSK1N), mRNA
NM_213878.1	1470	19.1543	4.42892	-2.11264	Down	0.863134	CNN1	Sus scrofa calponin 1, basic, smooth muscle (CNN1), mRNA
XM_005661327.1	5833	17.4348	5.14934	-1.75951	Down	0.82857	PLIN4	PREDICTED: Sus scrofa perilipin 4 (PLIN4), mRNA
XM_001928251.2	4779	19.3748	2.88172	-2.74918	Down	0.908495	SEMA3G	PREDICTED: Sus scrofa sema domain, immunoglobulin domain (Ig), short basic domain, secreted, (semaphorin) 3G (SEMA3G), mRNA
NM_001164650.1	1172	17.0288	4.48247	-1.92561	Down	0.844019	ACTA2	Sus scrofa actin, alpha 2, smooth muscle, aorta (ACTA2), mRNA
NM_001110058.1	636	16.6861	4.09998	-2.02496	Down	0.852932	TUSC5	Sus scrofa tumor suppressor candidate 5 (TUSC5), mRNA
NM_213768.1	1206	15.2161	4.91643	-1.62992	Down	0.810933	SLA-7	Sus scrofa MHC class I antigen 7 (SLA-7), mRNA
XM_003131134.3	5218	4.23429	15.5081	1.87283	Up	0.834237	NPTX1	PREDICTED: Sus scrofa neuronal pentraxin I (NPTX1), mRNA
XM_003122515.3	2614	15.0014	4.57885	-1.71204	Down	0.820223	CD248	PREDICTED: Sus scrofa CD248 molecule, endosialin (CD248), mRNA
XM_003133100.3	396	3.98412	15.3028	1.94146	Up	0.841309	LOC100517243	PREDICTED: Sus scrofa adipogenesis regulatory factor-like (LOC100517243), mRNA
XM_005672795.1	531	15.0753	4.20431	-1.84225	Down	0.831338	LOC100739609	PREDICTED: Sus scrofa protein-glutamine gamma-glutamyltransferase E-like (LOC100739609), mRNA
NM_001044556.1	456	4.67866	14.4783	1.62973	Up	0.809368	MGST3	Sus scrofa microsomal glutathione S-transferase 3 (MGST3), mRNA
XM_003130272.3	1937	14.574	4.54281	-1.68174	Down	0.812614	EPDR1	PREDICTED: Sus scrofa ependymin related 1 (EPDR1), mRNA
XM_005657149.1	5720	4.74716	14.1584	1.57652	Up	0.800875	SLC5A3	PREDICTED: Sus scrofa solute carrier family 5 (sodium/myo-inositol cotransporter), member 3 (SLC5A3), mRNA
XM_003481829.2	2237	14.4795	3.61473	-2.00206	Down	0.847207	LGI4	PREDICTED: Sus scrofa leucine-rich repeat LGI family, member 4 (LGI4), mRNA
NM_001144122.1	1194	13.0897	3.06401	-2.09494	Down	0.849454	SGCA	Sus scrofa sarcoglycan, alpha (50kDa dystrophin-associated glycoprotein) (SGCA), mRNA
NM_001001266.2	376	3.0049	13.1201	2.12639	Up	0.853714	MT1A	Sus scrofa metallothionein 1A (MT1A), mRNA
XM_001925385.5	2348	12.4115	3.45212	-1.84612	Down	0.825222	EFHD1	PREDICTED: Sus scrofa EF-hand domain family, member D1 (EFHD1), mRNA
NM_001100190.1	1068	12.1057	3.56612	-1.76326	Down	0.816107	IGFBP6	Sus scrofa insulin-like growth factor binding protein 6 (IGFBP6), mRNA
XM_003131525.3	1386	11.9237	2.92399	-2.02782	Down	0.842222	PLXDC1	PREDICTED: Sus scrofa plexin domain containing 1 (PLXDC1), partial mRNA
XM_003131032.1	2662	2.87349	11.7759	2.03496	Up	0.841715	IRG1	PREDICTED: Sus scrofa immunoresponsive 1 homolog (mouse) (IRG1), mRNA
XM_003131711.4	989	3.28379	11.3054	1.78358	Up	0.815498	LOC100515857	PREDICTED: Sus scrofa c-C motif chemokine 3-like (LOC100515857), mRNA
XM_003482695.2	1278	11.3918	2.8333	-2.00744	Down	0.83941	LOC100737774	PREDICTED: Sus scrofa leucine-rich repeat-containing protein 17-like (LOC100737774), partial mRNA
NM_214412.1	2868	13.7478	0.418679	-5.03721	Down	0.969088	CYP1A1	Sus scrofa cytochrome P450 1A1 (CYP1A1), mRNA
XM_003357314.2	797	11.5401	2.58921	-2.15607	Down	0.850801	TTC36	PREDICTED: Sus scrofa tetratricopeptide repeat domain 36 (TTC36), mRNA
NM_214271.1	2526	11.1757	2.51058	-2.15427	Down	0.849149	NTRK3	Sus scrofa neurotrophic tyrosine kinase, receptor, type 3 (NTRK3), mRNA
XM_003134758.3	2042	2.60499	10.2432	1.97532	Up	0.829295	TFEC	PREDICTED: Sus scrofa transcription factor EC (TFEC), transcript variant X1, mRNA
XM_003356334.3	2812	10.8799	1.85488	-2.55227	Down	0.878844	COL9A2	PREDICTED: Sus scrofa collagen, type IX, alpha 2 (COL9A2), mRNA
XM_005655676.1	1080	2.8455	9.58838	1.7526	Up	0.806209	LOC102165642	PREDICTED: Sus scrofa natural killer cells antigen CD94-like (LOC102165642), mRNA
XM_005665853.1	2919	2.39609	9.61453	2.00453	Up	0.832222	TAP1	PREDICTED: Sus scrofa transporter 1, ATP-binding cassette, sub-family B (MDR/TAP) (TAP1), transcript variant X2, mRNA
XM_003481515.2	2351	2.59717	9.03288	1.79825	Up	0.807194	LOC100737841	PREDICTED: Sus scrofa interferon-induced guanylate-binding protein 1-like (LOC100737841), mRNA
XM_003480318.2	1704	9.62993	1.98173	-2.28077	Down	0.853801	SLC14A1	PREDICTED: Sus scrofa solute carrier family 14 (urea transporter), member 1 (SLC14A1), mRNA
NM_001105294.1	3813	8.85314	2.41595	-1.8736	Down	0.812947	KCNAB1	Sus scrofa potassium voltage-gated channel, shaker-related subfamily, beta member 1 (KCNAB1), mRNA
XM_005663712.1	2032	2.23512	8.91837	1.99643	Up	0.828759	GBP2	PREDICTED: Sus scrofa guanylate binding protein 2, interferon-inducible (GBP2), transcript variant X2, mRNA
NM_001244954.1	3528	9.03474	2.06349	-2.1304	Down	0.83941	LOC100514340	Sus scrofa uncharacterized LOC100514340 (LOC100514340), mRNA
XM_005667002.1	3293	8.5559	2.51834	-1.76445	Down	0.80173	SPARCL1	PREDICTED: Sus scrofa SPARC-like 1 (hevin) (SPARCL1), transcript variant X2, mRNA
NM_001195117.1	1481	8.14943	2.16652	-1.91132	Down	0.814817	VIPR2	Sus scrofa vasoactive intestinal peptide receptor 2 (VIPR2), mRNA
XM_005664479.1	536	8.27346	2.03032	-2.02678	Down	0.827121	LOC100623939	PREDICTED: Sus scrofa phospholemman-like (LOC100623939), transcript variant X3, mRNA
XM_003125922.4	1772	1.93559	8.36367	2.11136	Up	0.834845	LOC100523668	PREDICTED: Sus scrofa interferon-induced guanylate-binding protein 2-like (LOC100523668), transcript variant 2, partial mRNA
NM_213986.1	2168	8.73743	1.46249	-2.57878	Down	0.872511	MYOC	Sus scrofa myocilin, trabecular meshwork inducible glucocorticoid response (MYOC), mRNA
XM_005671545.1	435	8.10454	2.07025	-1.96893	Down	0.818266	LOC102166285	PREDICTED: Sus scrofa inactive carboxypeptidase-like protein X2-like (LOC102166285), mRNA
NM_001171541.1	3082	8.39389	1.28456	-2.70806	Down	0.879888	ATP1A2	Sus scrofa ATPase, Na+/K+ transporting, alpha 2 polypeptide (ATP1A2), mRNA
XM_005664124.1	1272	8.14598	1.35688	-2.5858	Down	0.870714	WNT5B	PREDICTED: Sus scrofa wingless-type MMTV integration site family, member 5B (WNT5B), partial mRNA
NM_001244983.1	650	7.493	1.70311	-2.13738	Down	0.831483	MAMDC2	Sus scrofa MAM domain containing 2 (MAMDC2), mRNA
XM_003127503.2	1398	7.34127	1.82514	-2.00802	Down	0.820092	MMP23B	PREDICTED: Sus scrofa matrix metallopeptidase 23B (MMP23B), transcript variant X1, mRNA
XM_005661459.1	3018	1.60531	7.14802	2.15469	Up	0.829411	HK3	PREDICTED: Sus scrofa hexokinase 3 (white cell) (HK3), transcript variant X4, mRNA
XM_005660909.1	1534	7.36295	1.27216	-2.53301	Down	0.861004	FAM180B	PREDICTED: Sus scrofa family with sequence similarity 180, member B (FAM180B), mRNA
XM_005662207.1	1674	1.41945	6.93696	2.28898	Up	0.839309	FLYWCH2	PREDICTED: Sus scrofa FLYWCH family member 2 (FLYWCH2), transcript variant X4, mRNA
NM_001195352.1	823	1.70102	6.49524	1.93299	Up	0.803527	MDK	Sus scrofa midkine (neurite growth-promoting factor 2) (MDK), mRNA
XM_003125621.3	1399	6.8998	1.23385	-2.48338	Down	0.854903	PENK	PREDICTED: Sus scrofa proenkephalin (PENK), mRNA
NM_001128474.1	2237	0.452359	7.60511	4.07143	Up	0.932828	GBP2	Sus scrofa guanylate binding protein 2, interferon-inducible (GBP2), mRNA
XM_005674301.1	706	6.74202	0.98319	-2.77764	Down	0.872815	PPP1R1A	PREDICTED: Sus scrofa protein phosphatase 1, regulatory (inhibitor) subunit 1A (PPP1R1A), mRNA
NM_001243388.1	1297	6.03609	1.53341	-1.97687	Down	0.801585	HSPB7	Sus scrofa heat shock 27kDa protein family, member 7 (cardiovascular) (HSPB7), mRNA
XM_001926156.1	570	1.50572	5.95774	1.98431	Up	0.800904	IL22	PREDICTED: Sus scrofa interleukin 22 (IL22), mRNA
XM_005659753.1	1693	1.2704	6.01749	2.24388	Up	0.827411	CHAC1	PREDICTED: Sus scrofa ChaC, cation transport regulator homolog 1 (E. coli) (CHAC1), mRNA
XM_005658456.1	570	5.69545	1.28365	-2.14956	Down	0.815208	LOC100626194	PREDICTED: Sus scrofa protein naked cuticle homolog 1-like (LOC100626194), partial mRNA
XM_003133655.3	970	5.88415	0.541585	-3.44157	Down	0.898945	LOC100515345	PREDICTED: Sus scrofa c-X-C chemokine receptor type 2-like (LOC100515345), partial mRNA
XM_005662204.1	2766	1.20601	5.2157	2.11262	Up	0.806411	FLYWCH2	PREDICTED: Sus scrofa FLYWCH family member 2 (FLYWCH2), transcript variant X1, mRNA
XM_003124557.4	1308	5.15228	1.17631	-2.13094	Down	0.807006	CRYM	PREDICTED: Sus scrofa crystallin, mu (CRYM), mRNA
NM_001244733.1	1098	5.27449	0.85443	-2.626	Down	0.848251	INMT	Sus scrofa indolethylamine N-methyltransferase (INMT), mRNA
XR_298108.1	1483	0.633053	4.88234	2.94718	Up	0.862497	LOC102163871	PREDICTED: Sus scrofa uncharacterized LOC102163871 (LOC102163871), misc_RNA
XM_003122550.2	2176	0.901274	4.35371	2.27221	Up	0.806527	BATF2	PREDICTED: Sus scrofa basic leucine zipper transcription factor, ATF-like 2 (BATF2), transcript variant X1, mRNA
NM_001195335.1	2955	4.5173	0.736577	-2.61655	Down	0.836729	EPHA3	Sus scrofa EPH receptor A3 (EPHA3), mRNA
XM_003481301.2	2629	4.28361	0.727866	-2.55708	Down	0.827817	LOC100739542	PREDICTED: Sus scrofa solute carrier family 2, facilitated glucose transporter member 4-like (LOC100739542), transcript variant 1, mRNA
XR_135433.1	2754	4.38486	0.238421	-4.20095	Down	0.904017	LOC100737594	PREDICTED: Sus scrofa exportin-5-like (LOC100737594), misc_RNA
XM_003126571.2	2465	3.82933	0.753537	-2.34534	Down	0.804382	NRIP2	PREDICTED: Sus scrofa nuclear receptor interacting protein 2 (NRIP2), mRNA
XM_003133815.4	812	4.04359	0.01	-8.65949	Down	0.91793	LOC100513317	PREDICTED: Sus scrofa coiled-coil-helix-coiled-coil-helix domain-containing protein 2, mitochondrial-like (LOC100513317), mRNA
XM_005663255.1	1040	3.49478	0.469087	-2.89727	Down	0.834802	CRABP2	PREDICTED: Sus scrofa cellular retinoic acid binding protein 2 (CRABP2), transcript variant X1, mRNA
XR_135243.2	752	3.35808	0.374201	-3.16575	Down	0.846903	LOC100512054	PREDICTED: Sus scrofa platelet glycoprotein VI-like (LOC100512054), misc_RNA
XR_309595.1	419	3.30942	0.402994	-3.03775	Down	0.838758	LOC102159162	PREDICTED: Sus scrofa uncharacterized LOC102159162 (LOC102159162), misc_RNA
NM_213974.1	1347	3.33756	0.348239	-3.26064	Down	0.850961	PLP1	Sus scrofa proteolipid protein 1 (PLP1), mRNA
XM_003481814.2	257	0.394905	3.28438	3.05604	Up	0.839266	LOC100739663	PREDICTED: Sus scrofa metallothionein-1C-like (LOC100739663), transcript variant X1, mRNA
NM_213931.1	2881	3.02458	0.384204	-2.97679	Down	0.82657	ALOX12	Sus scrofa arachidonate 12-lipoxygenase (ALOX12), mRNA
XR_300375.1	1253	0.341857	2.60515	2.9299	Up	0.810716	LOC102162722	PREDICTED: Sus scrofa uncharacterized LOC102162722 (LOC102162722), misc_RNA
NM_001128492.1	529	2.62126	0.111415	-4.55625	Down	0.870018	CRABP1	Sus scrofa cellular retinoic acid binding protein 1 (CRABP1), mRNA
NM_001195233.1	1078	2.43504	0.10944	-4.47573	Down	0.862207	VIP	Sus scrofa vasoactive intestinal peptide (VIP), mRNA
NM_213814.1	908	2.18302	0.247914	-3.13842	Down	0.806817	SAL1	Sus scrofa salivary lipocalin (SAL1), mRNA
XR_302345.1	306	0.01	1.90598	7.57439	Up	0.853903	LOC102160261	PREDICTED: Sus scrofa uncharacterized LOC102160261 (LOC102160261), misc_RNA
NM_001256774.1	566	0.01	1.75666	7.45669	Up	0.845831	CCL11	Sus scrofa chemokine (C-C motif) ligand 11 (CCL11), mRNA
NM_001243872.1	1427	1.49848	0.0575984	-4.70132	Down	0.817657	LOC100511639	Sus scrofa leukocyte immunoglobulin-like receptor subfamily B member 3-like (LOC100511639), transcript variant 1, mRNA
NM_001243867.1	1823	1.33618	0.0617497	-4.43554	Down	0.800339	RUVBL2	Sus scrofa RuvB-like 2 (E. coli) (RUVBL2), mRNA

## Sheet: MLNs 18 dpi
Transcript ID	geneLength	Means-Uninfected_lymphaden	Means-Infected_lymphaden	log2Ratio(Infected_lymphaden/Uninfected_lymphaden)	Up-Down-Regulation(Infected_lymphaden/Uninfected_lymphaden)	Probability	Symbol	Description
NM_001243319.1	899	2213.68	8257.45	1.89925	Up	0.852651	LOC100152327	Sus scrofa immunoglobulin lambda-like polypeptide 5 (LOC100152327), mRNA
XM_005658896.1	391	307.993	5607.32	4.18634	Up	0.977328	LOC396781	PREDICTED: Sus scrofa IgG heavy chain (LOC396781), partial mRNA
NR_046261.1	2302	2831.49	858.217	-1.72214	Down	0.837221	RN18S	Sus scrofa 18S ribosomal RNA (RN18S), ribosomal RNA
NM_001243297.1	4768	2312.54	472.698	-2.29049	Down	0.885984	COL3A1	Sus scrofa collagen, type III, alpha 1 (COL3A1), mRNA
NM_001114289.2	450	623.832	1812.26	1.53856	Up	0.80799	CXCL9	Sus scrofa chemokine (C-X-C motif) ligand 9 (CXCL9), mRNA
NR_046250.1	156	1916.54	247.583	-2.95252	Down	0.929176	RN5-8S	Sus scrofa 5.8S ribosomal RNA (RN5-8S), ribosomal RNA
XM_005664294.1	1431	780.525	174.759	-2.15908	Down	0.877229	LOC102158256	PREDICTED: Sus scrofa basic proline-rich protein-like (LOC102158256), mRNA
XR_307520.1	825	71.3108	736.541	3.36857	Up	0.948925	LOC102161607	PREDICTED: Sus scrofa immunoglobulin lambda-like polypeptide 5-like (LOC102161607), misc_RNA
NM_001098584.1	1718	90.8892	599.513	2.72161	Up	0.916015	GPNMB	Sus scrofa glycoprotein (transmembrane) nmb (GPNMB), mRNA
XM_005668928.1	3099	539.529	127.105	-2.08568	Down	0.871804	LOC100738213	PREDICTED: Sus scrofa collagen alpha-1(I) chain-like (LOC100738213), mRNA
XM_003354509.3	1537	581.067	83.3772	-2.80098	Down	0.920407	ELN	PREDICTED: Sus scrofa elastin (ELN), mRNA
NM_001278755.1	494	50.289	594.735	3.56393	Up	0.956095	NKL	Sus scrofa NK-lysin (NKL), mRNA
XM_005661987.1	1179	317.802	51.5969	-2.62277	Down	0.910154	LOC100628118	PREDICTED: Sus scrofa elastin-like (LOC100628118), mRNA
NM_214392.2	1269	89.3244	265.054	1.56916	Up	0.812338	LYZ	Sus scrofa lysozyme (LYZ), mRNA
NM_001031794.1	1848	271.767	69.1344	-1.97489	Down	0.857654	SPARC	Sus scrofa secreted protein, acidic, cysteine-rich (osteonectin) (SPARC), mRNA
XM_005668927.1	1481	263.455	62.5509	-2.07445	Down	0.869361	COL1A1	PREDICTED: Sus scrofa collagen, type I, alpha 1 (COL1A1), mRNA
XM_005672614.1	1557	246.837	67.8037	-1.86412	Down	0.847648	LOC100737020	PREDICTED: Sus scrofa SPARC-like (LOC100737020), mRNA
NM_213781.1	5134	257.524	37.1361	-2.79381	Down	0.918443	SCD	Sus scrofa stearoyl-CoA desaturase (delta-9-desaturase) (SCD), mRNA
NM_001144841.1	496	215.399	75.675	-1.50912	Down	0.802624	HBB	Sus scrofa hemoglobin, beta (HBB), mRNA
XM_003354508.3	663	232.215	36.615	-2.66495	Down	0.911535	LOC100628220	PREDICTED: Sus scrofa uncharacterized LOC100628220 (LOC100628220), mRNA
NM_001243527.1	1844	195.013	67.9033	-1.52202	Down	0.803089	PI16	Sus scrofa peptidase inhibitor 16 (PI16), mRNA
NM_001099930.1	8044	187.434	33.5077	-2.48381	Down	0.898301	FASN	Sus scrofa fatty acid synthase (FASN), mRNA
NM_001243339.1	1955	154.595	47.2572	-1.70989	Down	0.832538	LUM	Sus scrofa lumican (LUM), mRNA
NM_214370.1	1091	182.954	12.3496	-3.88894	Down	0.966071	ADIPOQ	Sus scrofa adiponectin, C1Q and collagen domain containing (ADIPOQ), mRNA
NM_001160080.1	1481	181.11	7.97783	-4.50472	Down	0.980876	DGAT2	Sus scrofa diacylglycerol O-acyltransferase 2 (DGAT2), mRNA
NM_001001618.1	3037	46.7078	135.081	1.53209	Up	0.802667	CCR5	Sus scrofa chemokine (C-C motif) receptor 5 (CCR5), mRNA
XR_304349.1	1206	40.976	132.503	1.69318	Up	0.830197	LOC100515735	PREDICTED: Sus scrofa patr class I histocompatibility antigen, A-2 alpha chain-like (LOC100515735), misc_RNA
XR_300525.1	4234	137.977	31.7208	-2.12092	Down	0.870379	LOC100738123	PREDICTED: Sus scrofa collagen alpha-1(I) chain-like (LOC100738123), misc_RNA
XM_003481084.2	617	98.5039	30.5487	-1.68907	Down	0.828874	LOC100737768	PREDICTED: Sus scrofa hemoglobin subunit alpha-like (LOC100737768), transcript variant 1, mRNA
NM_213920.1	1492	84.8534	26.0621	-1.70302	Down	0.828917	DCN	Sus scrofa decorin (DCN), mRNA
NM_001097439.1	2138	76.5179	25.4808	-1.58639	Down	0.816672	CPE	Sus scrofa carboxypeptidase E (CPE), mRNA
XM_003125649.3	1787	72.8402	18.619	-1.96796	Down	0.852011	DPT	PREDICTED: Sus scrofa dermatopontin (DPT), mRNA
NM_001244395.1	2001	54.0564	18.1123	-1.5775	Down	0.808746	SFRP2	Sus scrofa secreted frizzled-related protein 2 (SFRP2), mRNA
XM_005661091.1	677	1.49411	66.5203	5.47644	Up	0.9879	LOC733603	PREDICTED: Sus scrofa serum amyloid A2 (LOC733603), transcript variant X1, mRNA
XR_305072.1	383	62.6459	4.81577	-3.70138	Down	0.954306	ELOVL6	PREDICTED: Sus scrofa ELOVL fatty acid elongase 6 (ELOVL6), misc_RNA
XM_003481884.2	3070	46.16	13.3345	-1.79149	Down	0.830459	BCAM	PREDICTED: Sus scrofa basal cell adhesion molecule (Lutheran blood group) (BCAM), transcript variant X1, mRNA
NM_001001623.1	1979	11.7423	47.1823	2.00653	Up	0.854047	CXCR6	Sus scrofa chemokine (C-X-C motif) receptor 6 (CXCR6), mRNA
XM_003133100.3	396	53.5479	3.17432	-4.07631	Down	0.965533	LOC100517243	PREDICTED: Sus scrofa adipogenesis regulatory factor-like (LOC100517243), mRNA
NM_001243655.1	5114	45.692	9.19921	-2.31236	Down	0.876356	COL1A2	Sus scrofa collagen, type I, alpha 2 (COL1A2), mRNA
XM_005653525.1	2985	47.927	5.98684	-3.00097	Down	0.921846	PLIN1	PREDICTED: Sus scrofa perilipin 1 (PLIN1), transcript variant X1, mRNA
XM_003482573.2	1165	49.457	1.14863	-5.42819	Down	0.985457	LOC100738008	PREDICTED: Sus scrofa thyroid hormone-inducible hepatic protein-like (LOC100738008), transcript variant 1, mRNA
NM_001143710.1	890	7.217	41.0824	2.50905	Up	0.889721	GZMB	Sus scrofa granzyme B (granzyme 2, cytotoxic T-lymphocyte-associated serine esterase 1) (GZMB), mRNA
NM_213768.1	1206	2.43692	43.5706	4.16022	Up	0.965417	SLA-7	Sus scrofa MHC class I antigen 7 (SLA-7), mRNA
XM_001924659.5	2205	34.6079	9.12345	-1.92345	Down	0.837003	AGT	PREDICTED: Sus scrofa angiotensinogen (serpin peptidase inhibitor, clade A, member 8) (AGT), mRNA
XM_005656989.1	1648	32.8701	8.97608	-1.87262	Down	0.832698	ALDOC	PREDICTED: Sus scrofa aldolase C, fructose-bisphosphate (ALDOC), transcript variant X1, mRNA
NM_214349.1	3537	34.1337	7.5105	-2.18422	Down	0.863195	PC	Sus scrofa pyruvate carboxylase (PC), mRNA
XM_005655042.1	1600	7.50603	33.3905	2.15331	Up	0.860083	LOC100627004	PREDICTED: Sus scrofa interferon-induced transmembrane protein 1-like (LOC100627004), transcript variant X2, mRNA
XR_307519.1	402	8.84113	31.958	1.85387	Up	0.830648	LOC102158097	PREDICTED: Sus scrofa uncharacterized LOC102158097 (LOC102158097), misc_RNA
NM_001008688.1	1717	34.2791	5.41758	-2.66161	Down	0.898592	CA3	Sus scrofa carbonic anhydrase III, muscle specific (CA3), mRNA
XM_005661327.1	5833	35.526	2.63643	-3.75222	Down	0.950045	PLIN4	PREDICTED: Sus scrofa perilipin 4 (PLIN4), mRNA
XM_001924333.3	2197	30.9352	7.14011	-2.11523	Down	0.8562	ME1	PREDICTED: Sus scrofa malic enzyme 1, NADP(+)-dependent, cytosolic (ME1), mRNA
XM_003482930.2	1236	32.1961	2.49184	-3.69161	Down	0.946409	LOC100736679	PREDICTED: Sus scrofa integrin beta-like protein 1-like (LOC100736679), mRNA
NM_214202.1	526	6.71347	27.3873	2.02838	Up	0.847605	TYROBP	Sus scrofa TYRO protein tyrosine kinase binding protein (TYROBP), mRNA
NM_001244153.1	2095	25.0657	7.54594	-1.73194	Down	0.812455	MDH2	Sus scrofa malate dehydrogenase 2, NAD (mitochondrial) (MDH2), mRNA
XM_005667614.1	5116	25.5733	6.92788	-1.88415	Down	0.827623	COL1A2	PREDICTED: Sus scrofa collagen, type I, alpha 2 (COL1A2), transcript variant X1, mRNA
NM_214412.1	2868	32.0232	0.183761	-7.44514	Down	0.984352	CYP1A1	Sus scrofa cytochrome P450 1A1 (CYP1A1), mRNA
XM_005664230.1	218	28.0035	3.06715	-3.19064	Down	0.923184	LOC102161347	PREDICTED: Sus scrofa histone demethylase UTY-like (LOC102161347), mRNA
XM_003361290.2	1369	21.6774	5.92151	-1.87215	Down	0.822271	LOC100514136	PREDICTED: Sus scrofa SPARC-like (LOC100514136), transcript variant 2, mRNA
XM_005668526.1	1239	25.1405	2.42039	-3.3767	Down	0.929467	ITGBL1	PREDICTED: Sus scrofa integrin, beta-like 1 (with EGF-like repeat domains) (ITGBL1), mRNA
XM_003123711.2	2909	21.491	5.82306	-1.88388	Down	0.822809	F2RL2	PREDICTED: Sus scrofa coagulation factor II (thrombin) receptor-like 2 (F2RL2), mRNA
XR_299222.1	896	20.815	5.85709	-1.82937	Down	0.818039	LOC102159586	PREDICTED: Sus scrofa uncharacterized LOC102159586 (LOC102159586), misc_RNA
NM_214061.1	2545	23.3141	3.30382	-2.819	Down	0.899552	MX1	Sus scrofa myxovirus (influenza virus) resistance 1, interferon-inducible protein p78 (mouse) (MX1), mRNA
XM_005654734.1	3001	3.76764	22.5616	2.58213	Up	0.883671	EMR1	PREDICTED: Sus scrofa egf-like module containing, mucin-like, hormone receptor-like 1 (EMR1), mRNA
NM_213783.2	534	20.9477	5.34965	-1.96928	Down	0.830691	RETN	Sus scrofa resistin (RETN), mRNA
XM_003127638.2	2648	22.3134	2.67034	-3.06281	Down	0.911623	SLC25A34	PREDICTED: Sus scrofa solute carrier family 25, member 34 (SLC25A34), mRNA
NM_001123070.1	2418	22.2255	1.42477	-3.96342	Down	0.948867	ACE2	Sus scrofa angiotensin I converting enzyme (peptidyl-dipeptidase A) 2 (ACE2), mRNA
NM_001243330.1	2330	17.9183	5.2102	-1.78203	Down	0.807365	FRZB	Sus scrofa frizzled-related protein (FRZB), mRNA
NM_213986.1	2168	20.8076	2.15874	-3.26885	Down	0.919825	MYOC	Sus scrofa myocilin, trabecular meshwork inducible glucocorticoid response (MYOC), mRNA
NM_001110058.1	636	21.325	1.21098	-4.1383	Down	0.952634	TUSC5	Sus scrofa tumor suppressor candidate 5 (TUSC5), mRNA
XR_302551.1	412	15.3816	4.47684	-1.78065	Down	0.80114	LOC102167016	PREDICTED: Sus scrofa uncharacterized LOC102167016 (LOC102167016), misc_RNA
XM_003357314.2	797	16.5305	2.28874	-2.85251	Down	0.891103	TTC36	PREDICTED: Sus scrofa tetratricopeptide repeat domain 36 (TTC36), mRNA
XM_001926809.3	3060	15.0456	3.64883	-2.04383	Down	0.829397	PI15	PREDICTED: Sus scrofa peptidase inhibitor 15 (PI15), mRNA
XR_302344.1	659	3.13336	15.0321	2.26227	Up	0.845554	LOC102158530	PREDICTED: Sus scrofa uncharacterized LOC102158530 (LOC102158530), misc_RNA
NM_001244743.1	621	3.32919	12.3708	1.8937	Up	0.8013	NDUFC2	Sus scrofa NADH dehydrogenase (ubiquinone) 1, subcomplex unknown, 2, 14.5kDa (NDUFC2), mRNA
NM_213821.1	2077	0.916429	14.5429	3.98814	Up	0.937291	-	Sus scrofa solute carrier family 11 (proton-coupled divalent metal ion transporters), member 1 (SLC11A1), mRNA
XM_003131712.4	765	2.76325	11.8101	2.09558	Up	0.822024	CCL23	PREDICTED: Sus scrofa chemokine (C-C motif) ligand 23 (CCL23), mRNA
XM_001928460.4	2247	2.29056	12.0208	2.39176	Up	0.847547	ANKRD22	PREDICTED: Sus scrofa ankyrin repeat domain 22 (ANKRD22), mRNA
XM_005665811.1	2406	2.87333	11.2295	1.9665	Up	0.804747	C2	PREDICTED: Sus scrofa complement component 2 (C2), transcript variant X1, mRNA
XM_003123159.3	1165	11.6139	2.15657	-2.42904	Down	0.848405	C2H19orf59	PREDICTED: Sus scrofa chromosome 2 open reading frame, human C19orf59 (C2H19orf59), mRNA
XM_005657671.1	2076	12.2214	0.536845	-4.50877	Down	0.942963	SGK2	PREDICTED: Sus scrofa serum/glucocorticoid regulated kinase 2 (SGK2), mRNA
NM_001038004.1	2302	10.5409	1.01224	-3.38038	Down	0.89977	MMP9	Sus scrofa matrix metallopeptidase 9 (gelatinase B, 92kDa gelatinase, 92kDa type IV collagenase) (MMP9), mRNA
XM_005661094.1	834	0.341432	10.0323	4.87691	Up	0.939298	LOC100525856	PREDICTED: Sus scrofa serum amyloid A protein-like (LOC100525856), mRNA
NM_001038638.1	1579	8.85391	1.12926	-2.97093	Down	0.869492	PLIN1	Sus scrofa perilipin 1 (PLIN1), mRNA
NM_001244647.1	2984	8.89683	1.03235	-3.10735	Down	0.877781	ALDH1L1	Sus scrofa aldehyde dehydrogenase 1 family, member L1 (ALDH1L1), mRNA
NM_001195352.1	823	0.371894	9.41076	4.66135	Up	0.932812	MDK	Sus scrofa midkine (neurite growth-promoting factor 2) (MDK), mRNA
NM_001044604.1	1418	9.07448	0.22875	-5.30997	Down	0.939123	PON3	Sus scrofa paraoxonase 3 (PON3), mRNA
XM_005659974.1	1045	1.52417	7.36767	2.27319	Up	0.808848	LGALS3	PREDICTED: Sus scrofa lectin, galactoside-binding, soluble, 3 (LGALS3), transcript variant X1, mRNA
XM_005672617.1	1401	8.27493	0.448407	-4.20587	Down	0.916945	SLC36A2	PREDICTED: Sus scrofa solute carrier family 36 (proton/amino acid symporter), member 2 (SLC36A2), mRNA
XM_005666213.1	789	1.17056	5.9604	2.34821	Up	0.802173	GZMB	PREDICTED: Sus scrofa granzyme B (granzyme 2, cytotoxic T-lymphocyte-associated serine esterase 1) (GZMB), transcript variant X1, mRNA
NM_001256777.1	975	0.20186	6.81553	5.0774	Up	0.920392	TREM2	Sus scrofa triggering receptor expressed on myeloid cells 2 (TREM2), mRNA
XM_005661092.1	676	0.197585	6.80244	5.10551	Up	0.920727	LOC733603	PREDICTED: Sus scrofa serum amyloid A2 (LOC733603), transcript variant X2, mRNA
NM_001122990.1	1071	5.63928	0.927176	-2.6046	Down	0.817326	NNAT	Sus scrofa neuronatin (NNAT), mRNA
NM_001004039.1	1058	0.01	5.82048	9.18499	Up	0.920378	SLA-DMA	Sus scrofa SLA-DM alpha chain (SLA-DMA), mRNA
XR_301629.1	349	0.253686	5.39802	4.41131	Up	0.893924	LOC100621891	PREDICTED: Sus scrofa uncharacterized LOC100621891 (LOC100621891), misc_RNA
NM_001129957.1	1096	5.05592	0.573277	-3.14067	Down	0.841759	CD207	Sus scrofa CD207 molecule, langerin (CD207), mRNA
XM_005674301.1	706	5.22687	0.344465	-3.92352	Down	0.878305	PPP1R1A	PREDICTED: Sus scrofa protein phosphatase 1, regulatory (inhibitor) subunit 1A (PPP1R1A), mRNA
XM_005674150.1	898	0.267067	5.27884	4.30495	Up	0.889794	LOC100153525	PREDICTED: Sus scrofa triggering receptor expressed on myeloid cells 2-like (LOC100153525), mRNA
XM_003360571.2	1104	0.142577	5.22934	5.19681	Up	0.904046	TCN1	PREDICTED: Sus scrofa transcobalamin I (vitamin B12 binding protein, R binder family) (TCN1), transcript variant 1, mRNA
XM_005667787.1	2445	4.30596	0.580083	-2.892	Down	0.81308	ANGPTL1	PREDICTED: Sus scrofa angiopoietin-like 1 (ANGPTL1), transcript variant X1, mRNA
XR_299808.1	1710	0.280946	4.08717	3.86273	Up	0.855545	LOC100737298	PREDICTED: Sus scrofa natural resistance-associated macrophage protein 1-like (LOC100737298), misc_RNA
XM_005652369.1	1587	4.16918	0.183862	-4.50307	Down	0.875135	FETUIN	PREDICTED: Sus scrofa FETUIN protein (FETUIN), mRNA
XM_005654205.1	2327	3.78198	0.444118	-3.09013	Down	0.8134	LOC102161907	PREDICTED: Sus scrofa putative ciliary rootlet coiled-coil protein-like 3 protein-like (LOC102161907), mRNA
NM_213814.1	908	3.73283	0.116546	-5.0013	Down	0.872749	SAL1	Sus scrofa salivary lipocalin (SAL1), mRNA
XM_003126069.4	1431	3.41295	0.325644	-3.38965	Down	0.819581	APOL6	PREDICTED: Sus scrofa apolipoprotein L, 6 (APOL6), mRNA
XM_005671295.1	1275	3.45855	0.206612	-4.06517	Down	0.847081	RBP4	PREDICTED: Sus scrofa retinol binding protein 4, plasma (RBP4), transcript variant X1, mRNA
XM_003133815.4	812	0.10783	3.54245	5.03792	Up	0.868198	LOC100513317	PREDICTED: Sus scrofa coiled-coil-helix-coiled-coil-helix domain-containing protein 2, mitochondrial-like (LOC100513317), mRNA
NM_001167643.1	603	3.4582	0.167997	-4.36352	Down	0.855022	CDO1	Sus scrofa cysteine dioxygenase, type I (CDO1), mRNA
NM_001005208.1	2051	2.84619	0.0643135	-5.46777	Down	0.853378	ALB	Sus scrofa albumin (ALB), mRNA
XM_003482994.2	1292	2.62165	0.219687	-3.57695	Down	0.802071	PPP1R1B	PREDICTED: Sus scrofa protein phosphatase 1, regulatory (inhibitor) subunit 1B (PPP1R1B), transcript variant X1, mRNA
XM_003124941.4	625	0.01	2.66268	8.05673	Up	0.853015	LOC100518605	PREDICTED: Sus scrofa E3 ubiquitin-protein ligase RNF181-like (LOC100518605), transcript variant X1, mRNA
XM_001929631.3	6148	2.55921	0.0478723	-5.74036	Down	0.844449	KLHL31	PREDICTED: Sus scrofa kelch-like family member 31 (KLHL31), mRNA
NM_001244109.1	1801	2.47155	0.135011	-4.19427	Down	0.819159	SYAP1	Sus scrofa synapse associated protein 1 (SYAP1), transcript variant 2, mRNA
XM_005654049.1	508	2.36577	0.124626	-4.24663	Down	0.816178	LOC396867	PREDICTED: Sus scrofa stefin A8 (LOC396867), mRNA
XM_005671372.1	4617	2.34055	0.132352	-4.14439	Down	0.812091	SLIT1	PREDICTED: Sus scrofa slit homolog 1 (Drosophila) (SLIT1), mRNA
XM_001927128.3	1932	2.22409	0.125895	-4.14292	Down	0.80687	KERA	PREDICTED: Sus scrofa keratocan (KERA), mRNA
NM_001244639.1	1845	2.19132	0.0489573	-5.48413	Down	0.826968	HRG	Sus scrofa histidine-rich glycoprotein (HRG), mRNA
XR_302345.1	306	2.1698	0.01	-7.76142	Down	0.831855	LOC102160261	PREDICTED: Sus scrofa uncharacterized LOC102160261 (LOC102160261), misc_RNA
NM_214212.1	591	2.0832	0.0736136	-4.82269	Down	0.814156	TTR	Sus scrofa transthyretin (TTR), mRNA
XM_005660327.1	886	1.9152	0.01	-7.58135	Down	0.818883	SAL1	PREDICTED: Sus scrofa salivary lipocalin (SAL1), transcript variant X1, mRNA

[truncated: 1 more sheets: all replicate RPKM]
