# Supplementary material for: Global Transcriptome Profiling of Multiple Porcine Organs Reveals Toxoplasma gondii-Induced Transcriptional Landscapes
Source: Front Immunol. 2019 Jul 3;10:1531. doi: 10.3389/fimmu.2019.01531 (PMC6618905; doi:10.3389/fimmu.2019.01531)
Supplement: Supplementary Table 6 — Significantly enriched GO terms and pathways of DETs in the higher expression cluster in infected liver. [file Table_6.XLSX]

## Sheet: higher in infected liver
##Databases: KEGG PATHWAY, Gene Ontology
##Statistical test method: hypergeometric test / Fisher's exact test
##FDR correction method: Benjamini and Hochberg
KEGG pathways
#Term	Database	KEGG ID	Input number	Background number	P-Value	Corrected P-Value	Input protein ID	Hyperlink
GO terms
#Term	Database	GO ID	Input number	Background number	P-Value	Corrected P-Value	Input protein ID	Hyperlink
interleukin-8 secretion	Gene Ontology	GO:0072606	3	8	1.95877e-05	0.0127497	I3L6K3|Q29411|O19062	http://amigo.geneontology.org/cgi-bin/amigo/term_details?term=GO:0072606
acute inflammatory response	Gene Ontology	GO:0002526	4	30	2.49775e-05	0.0127497	P79263|F1S9B9|Q861S1|O19062	http://amigo.geneontology.org/cgi-bin/amigo/term_details?term=GO:0002526
inflammatory response	Gene Ontology	GO:0006954	7	169	3.27475e-05	0.0127497	P79263|Q29411|O19062|C3S7K5|Q861S1|F1RN19|F1S9B9	http://amigo.geneontology.org/cgi-bin/amigo/term_details?term=GO:0006954
cytokine secretion	Gene Ontology	GO:0050663	4	41	7.68339e-05	0.0224355	Q29411|Q861S1|I3L6K3|O19062	http://amigo.geneontology.org/cgi-bin/amigo/term_details?term=GO:0050663
acute-phase response	Gene Ontology	GO:0006953	3	18	0.00015213	0.0320431	P79263|F1S9B9|O19062	http://amigo.geneontology.org/cgi-bin/amigo/term_details?term=GO:0006953
cytokine production	Gene Ontology	GO:0001816	6	158	0.000188366	0.0320431	F1RL16|Q29411|O19062|Q861S1|F1RN19|I3L6K3	http://amigo.geneontology.org/cgi-bin/amigo/term_details?term=GO:0001816
interleukin-8 production	Gene Ontology	GO:0032637	3	20	0.000201076	0.0320431	I3L6K3|Q29411|O19062	http://amigo.geneontology.org/cgi-bin/amigo/term_details?term=GO:0032637
protein secretion	Gene Ontology	GO:0009306	5	103	0.000219473	0.0320431	Q29411|Q861S1|F2Z5F0|I3L6K3|O19062	http://amigo.geneontology.org/cgi-bin/amigo/term_details?term=GO:0009306
