# Supplementary material for: Global Transcriptome Profiling of Multiple Porcine Organs Reveals Toxoplasma gondii-Induced Transcriptional Landscapes
Source: Front Immunol. 2019 Jul 3;10:1531. doi: 10.3389/fimmu.2019.01531 (PMC6618905; doi:10.3389/fimmu.2019.01531)
Supplement: Supplementary Table 8 — Modules of coexpressed genes. [file Table_8.XLSX]

## Sheet: Sheet1
GeneID	geneSymbol	moduleColor	Gene significance of T. gondii load	Gene significance p value of T. gondii load	Description
XR_301598.1	LOC100627892	darkorange	-0.467983	0.00232556	product=uncharacterized LOC100627892%2C transcript variant X8
XM_003360324.1	DGKK	darkorange	-0.432173	0.00535508	product=diacylglycerol kinase%2C kappa
XM_005673045.1	BMP7	darkorange	-0.413469	0.00800344	product=bone morphogenetic protein 7%2C transcript variant X2
XM_005667669.1	HDAC9	darkorange	-0.412573	0.00815457	product=histone deacetylase 9%2C transcript variant X2
XM_005667322.1	LOC102160766	darkorange	-0.38112	0.0152518	product=alpha-1%2C2-mannosyltransferase ALG9-like
XM_005665242.1	RRAGC	darkorange	0.368797	0.0191946	product=Ras-related GTP binding C%2C transcript variant X2
XR_309690.1	LOC100525433	darkorange	-0.349975	0.0268435	product=uncharacterized LOC100525433%2C transcript variant X1
XM_003135222.3	KLHL4	darkorange	-0.346058	0.0287175	product=kelch-like family member 4
XM_005662243.1	MSLNL	darkorange	-0.345898	0.0287965	product=mesothelin-like
XR_301519.1	LOC102167105	darkorange	-0.322764	0.0422211	product=uncharacterized LOC102167105
XM_005673735.1	LOC100038017	darkorange	-0.322133	0.0426486	product=lysophosphatidic acid receptor 4
XM_005667325.1	DRD2	darkorange	-0.313558	0.0488115	product=dopamine receptor D2%2C transcript variant X1
XM_003360421.2	LHFPL1	darkorange	-0.301584	0.0585976	product=lipoma HMGIC fusion partner-like 1%2C transcript variant X2
XM_005668314.1	KATNAL1	darkorange	-0.298186	0.0616426	product=katanin p60 subunit A-like 1%2C transcript variant X3
XM_005653036.1	LOC100514098	darkorange	-0.292496	0.0670209	product=sarcalumenin-like
XR_300388.1	LOC102168141	darkorange	-0.284407	0.0752985	product=uncharacterized LOC102168141
XM_005667009.1	DMP1	darkorange	-0.271267	0.0904261	product=dentin matrix acidic phosphoprotein 1%2C transcript variant X1
XM_003481758.2	NTS	darkorange	-0.269364	0.0927997	product=neurotensin
XM_005656766.1	UBFD1	darkorange	0.267741	0.0948608	product=ubiquitin family domain containing 1%2C transcript variant X4
XM_005659766.1	MEIS2	darkorange	-0.264917	0.0985313	product=Meis homeobox 2%2C transcript variant X3
XM_005660714.1	VPS51	darkorange	-0.255938	0.110926	product=vacuolar protein sorting 51 homolog %28S. cerevisiae%29%2C transcript variant X2
XM_005653130.1	DENND5B	darkorange	-0.254248	0.113385	product=DENN%2FMADD domain containing 5B%2C transcript variant X2
XM_005656736.1	TNN	darkorange	-0.253903	0.113893	product=tenascin N
XM_005653129.1	DENND5B	darkorange	-0.2513	0.117774	product=DENN%2FMADD domain containing 5B%2C transcript variant X1
XM_003481889.2	SPHK2	darkorange	-0.247935	0.122939	product=sphingosine kinase 2%2C transcript variant X1
XM_003128361.4	TULP1	darkorange	-0.247611	0.123445	product=tubby like protein 1
XM_005661062.1	MPPED2	darkorange	-0.246201	0.125667	product=metallophosphoesterase domain containing 2%2C transcript variant X2
XM_003354711.2	SLC9A4	darkorange	-0.243774	0.129558	product=solute carrier family 9%2C subfamily A %28NHE4%2C cation proton antiporter 4%29%2C member 4
XM_001924471.3	NHS	darkorange	-0.243477	0.13004	product=Nance-Horan syndrome %28congenital cataracts and dental anomalies%29%2C transcript variant X1
XM_005656737.1	LOC102163961	darkorange	-0.242506	0.131628	product=tenascin-N-like
XM_005663837.1	RBFOX2	darkorange	-0.240382	0.135148	product=RNA binding protein%2C fox-1 homolog %28C. elegans%29 2%2C transcript variant X9
NM_001129953.1	DMP1	darkorange	-0.238001	0.139178	product=dentin matrix acidic phosphoprotein 1
XM_005670203.1	LOC100513049	darkorange	-0.231095	0.151363	product=D%283%29 dopamine receptor-like
XM_005659814.1	LOC100152487	darkorange	-0.229011	0.155191	product=teashirt homolog 1-like
XM_005671696.1	STOX2	darkorange	-0.227464	0.158076	product=storkhead box 2%2C transcript variant X4
XM_005656411.1	AREL1	darkorange	0.227392	0.158211	product=apoptosis resistant E3 ubiquitin protein ligase 1%2C transcript variant X2
XM_003129666.3	KLHL35	darkorange	-0.223182	0.166266	product=kelch-like family member 35%2C transcript variant X1
XM_005657733.1	HIPK2	darkorange	-0.222927	0.166764	product=homeodomain interacting protein kinase 2%2C transcript variant X2
XM_005654562.1	PBX3	darkorange	-0.221727	0.169119	product=pre-B-cell leukemia homeobox 3
XM_005668634.1	GRIN2C	darkorange	-0.221031	0.170496	product=glutamate receptor%2C ionotropic%2C N-methyl D-aspartate 2C
XM_003357401.2	RAB7L1	darkorange	-0.215432	0.181862	product=RAB7%2C member RAS oncogene family-like 1%2C transcript variant 3
XM_005657757.1	STRIP2	darkorange	-0.215263	0.182213	product=striatin interacting protein 2%2C transcript variant X3
XR_298908.1	LOC102160412	darkorange	-0.215145	0.182459	product=uncharacterized LOC102160412
XM_005654076.1	CHODL	darkorange	-0.209842	0.193739	product=chondrolectin%2C transcript variant X2
XM_005667896.1	LOC100736916	darkorange	-0.20956	0.194353	product=plexin-A2-like
XM_003355513.2	MDM1	darkorange	-0.208476	0.196722	product=Mdm1 nuclear protein homolog %28mouse%29%2C transcript variant X2
XM_005666624.1	GNPDA2	darkorange	-0.205923	0.202385	product=glucosamine-6-phosphate deaminase 2%2C transcript variant X3
XM_005661101.1	USH1C	darkorange	-0.203027	0.208945	product=Usher syndrome 1C %28autosomal recessive%2C severe%29
XR_307916.1	LOC102159998	darkorange	0.202564	0.210008	product=uncharacterized LOC102159998
XM_003131218.1	LOC100512069	darkorange	-0.201969	0.211377	product=otopetrin-2-like
XM_003356352.2	LOC100623971	darkorange	-0.201419	0.21265	product=guanine nucleotide-binding protein G%28olf%29 subunit alpha-like
XM_005652991.1	IQCE	darkorange	-0.199002	0.218305	product=IQ motif containing E%2C transcript variant X4
XM_005674369.1	LOC100513699	darkorange	-0.193601	0.231315	product=solute carrier family 35 member D3-like
XM_005667005.1	SPP1	darkorange	0.192706	0.23352	product=secreted phosphoprotein 1%2C transcript variant X2
XM_003133477.2	DLX2	darkorange	-0.191526	0.236451	product=distal-less homeobox 2
XM_003359013.3	LOC100624867	darkorange	-0.189759	0.240884	product=poly%28rC%29-binding protein 3-like
XM_005659110.1	PDE10A	darkorange	-0.188473	0.244147	product=phosphodiesterase 10A
XR_298357.1	LOC102157994	darkorange	-0.187842	0.245759	product=uncharacterized LOC102157994%2C transcript variant X1
XM_005664538.1	RYR1	darkorange	-0.187561	0.24648	product=ryanodine receptor 1 %28skeletal%29%2C transcript variant X1
XR_301462.1	LOC102161373	darkorange	-0.185619	0.251494	product=uncharacterized LOC102161373
XM_003482994.2	PPP1R1B	darkorange	-0.184464	0.254506	product=protein phosphatase 1%2C regulatory %28inhibitor%29 subunit 1B%2C transcript variant X1
XM_005673632.1	KDM5C	darkorange	0.183965	0.255817	product=lysine %28K%29-specific demethylase 5C%2C transcript variant X5
XR_303315.1	LOC102158539	darkorange	-0.183229	0.257757	product=uncharacterized LOC102158539
XM_003128967.3	SLC10A4	darkorange	-0.183138	0.257997	product=solute carrier family 10%2C member 4
XM_001924418.1	LHFPL1	darkorange	-0.181483	0.262398	product=lipoma HMGIC fusion partner-like 1%2C transcript variant X1
XM_003129808.3	MMP-13	darkorange	-0.17964	0.267357	product=matrix metalloproteinase 13 precursor
XR_300917.1	LOC102165488	darkorange	-0.177905	0.272082	product=uncharacterized LOC102165488%2C transcript variant X8
XM_003483606.2	LOC100737538	darkorange	-0.177011	0.274537	product=myomesin-2-like
XM_001925619.4	LOC404701	darkorange	-0.176734	0.275301	product=osterix%2C transcript variant 1
NM_001123145.1	NMB	darkorange	-0.175602	0.278437	product=neuromedin B
XR_302053.1	LOC102163639	darkorange	-0.175157	0.279677	product=uncharacterized LOC102163639
NM_001012406.1	MYOG	darkorange	-0.174848	0.280538	product=myogenin %28myogenic factor 4%29
XM_005659828.1	FBXO15	darkorange	-0.171699	0.289427	product=F-box protein 15%2C transcript variant X1
XM_005668776.1	ASB16	darkorange	-0.171434	0.290183	product=ankyrin repeat and SOCS box containing 16
XM_003361456.2	LOC100627488	darkorange	-0.168844	0.297642	product=GTP-binding protein Rhes-like
XM_005663659.1	BCAR3	darkorange	-0.168059	0.299928	product=breast cancer anti-estrogen resistance 3%2C transcript variant X5
XM_003121623.4	MEIS2	darkorange	-0.166133	0.305579	product=Meis homeobox 2%2C transcript variant X1
NM_001164004.1	BGLAP	darkorange	-0.164499	0.310427	product=bone gamma-carboxyglutamate %28gla%29 protein
XR_303308.1	LOC102157541	darkorange	-0.160339	0.322992	product=uncharacterized LOC102157541
XM_003135319.2	DCX	darkorange	-0.158728	0.32794	product=doublecortin%2C transcript variant X1
XR_297349.1	LOC102165592	darkorange	-0.158112	0.329846	product=uncharacterized LOC102165592
XM_005656738.1	LOC102164089	darkorange	-0.157422	0.331988	product=tenascin-N-like
XM_005663636.1	GPR88	darkorange	-0.156332	0.335389	product=G protein-coupled receptor 88
XM_003357499.2	LOC100627319	darkorange	-0.154177	0.342175	product=reelin-like
XM_005656935.1	RGS9	darkorange	-0.153076	0.345673	product=regulator of G-protein signaling 9
XM_001927016.5	SYT10	darkorange	-0.150776	0.353058	product=synaptotagmin X
XM_003131590.3	DLX3	darkorange	-0.150173	0.355006	product=distal-less homeobox 3
XM_005660342.1	WDR31	darkorange	0.14799	0.362124	product=WD repeat domain 31%2C transcript variant X4
XM_003122449.2	LOC100525027	darkorange	-0.146038	0.368562	product=double C2-like domain-containing protein gamma-like%2C transcript variant X1
XM_005662463.1	STAMBP	darkorange	-0.142657	0.379871	product=STAM binding protein%2C transcript variant X2
NM_001244129.1	IKBIP	darkorange	-0.142359	0.380877	product=IKBKB interacting protein
XM_003125621.3	PENK	darkorange	-0.141847	0.382608	product=proenkephalin
XM_003128610.2	CHRM5	darkorange	-0.141592	0.383474	product=cholinergic receptor%2C muscarinic 5
XM_003122284.3	SOHLH1	darkorange	-0.138736	0.393237	product=spermatogenesis and oogenesis specific basic helix-loop-helix 1
XM_005658455.1	UCMA	darkorange	-0.138104	0.395419	product=upper zone of growth plate and cartilage matrix associated
XM_003356349.3	MPPE1	darkorange	-0.137732	0.396705	product=metallophosphoesterase 1%2C transcript variant X1
XM_005669727.1	PROK2	darkorange	-0.137406	0.397835	product=prokineticin 2
XM_003482035.2	GNAL	darkorange	-0.135355	0.404983	product=guanine nucleotide binding protein %28G protein%29%2C alpha activating activity polypeptide%2C olfactory type
XM_005663733.1	COL24A1	darkorange	-0.134091	0.409423	product=collagen%2C type XXIV%2C alpha 1
XM_003134694.4	STRIP2	darkorange	-0.133475	0.411597	product=striatin interacting protein 2%2C transcript variant X1
XM_003127146.2	MIA	darkorange	-0.13306	0.413066	product=melanoma inhibitory activity
XM_003133475.3	DLX1	darkorange	-0.130757	0.42127	product=distal-less homeobox 1%2C transcript variant 1
XM_003357157.1	LOC100512913	darkorange	-0.130083	0.42369	product=olfactory receptor 51L1-like
XM_005654705.1	LINGO3	darkorange	-0.128153	0.430657	product=leucine rich repeat and Ig domain containing 3
XM_005653926.1	PPP1R1B	darkorange	-0.117535	0.470115	product=protein phosphatase 1%2C regulatory %28inhibitor%29 subunit 1B%2C transcript variant X2
XM_005663985.1	TPH2	darkorange	-0.116564	0.473816	product=tryptophan hydroxylase 2
XR_303050.1	LOC102165814	darkorange	-0.116473	0.474162	product=uncharacterized LOC102165814
XM_005667653.1	TMEM106B	darkorange	-0.115903	0.476344	product=transmembrane protein 106B%2C transcript variant X3
XM_005656709.1	LOC102167863	darkorange	-0.113977	0.483752	product=reelin-like
XM_003356030.2	VSIG10L	darkorange	-0.111844	0.492024	product=V-set and immunoglobulin domain containing 10 like
XM_003133727.2	ECEL1	darkorange	-0.105751	0.51605	product=endothelin converting enzyme-like 1
XM_005654274.1	MKRN1	darkorange	0.104879	0.519535	product=makorin ring finger protein 1%2C transcript variant X3
XR_305631.1	LOC100627126	darkorange	-0.104248	0.522066	product=reelin-like
XM_005670856.1	INPP5J	darkorange	-0.0989558	0.543519	product=inositol polyphosphate-5-phosphatase J%2C transcript variant X3
XM_005670959.1	LOC102167598	darkorange	-0.0964383	0.55387	product=guanine nucleotide-binding protein G%28I%29%2FG%28S%29%2FG%28O%29 subunit gamma-4-like
XM_003359888.2	PROKR2	darkorange	-0.0955732	0.557448	product=prokineticin receptor 2
XM_003132072.3	ZNF385D	darkorange	-0.0888365	0.585675	product=zinc finger protein 385D%2C transcript variant X1
XR_303313.1	LOC102158349	darkorange	-0.0884957	0.587119	product=uncharacterized LOC102158349
XM_005662156.1	LOC100624981	darkorange	0.0875752	0.591029	product=septin-12-like%2C transcript variant X1
XM_005656710.1	LOC100515748	darkorange	-0.0842075	0.605431	product=reelin-like
XR_298032.1	LOC102162028	darkorange	-0.083351	0.609118	product=uncharacterized LOC102162028
NM_001123201.1	TFAP2C	darkorange	-0.0787632	0.629026	product=transcription factor AP-2 gamma %28activating enhancer binding protein 2 gamma%29
XM_005658953.1	REM2	darkorange	-0.0752191	0.644586	product=RAS %28RAD and GEM%29-like GTP binding 2
XM_003126427.3	KRAS	darkorange	-0.0711333	0.662711	product=Kirsten rat sarcoma viral oncogene homolog%2C transcript variant X1
XM_003483462.2	ADORA2A	darkorange	-0.0697228	0.669013	product=adenosine A2a receptor
NM_001001534.1	RYR1	darkorange	-0.0691052	0.671779	product=ryanodine receptor 1 %28skeletal%29
XR_300153.1	LOC102163410	darkorange	-0.068934	0.672546	product=uncharacterized LOC102163410
XM_005667807.1	TEDDM1	darkorange	-0.0663146	0.684332	product=transmembrane epididymal protein 1
XM_001926318.5	MFI2	darkorange	0.0657728	0.686779	product=antigen p97 %28melanoma associated%29 identified by monoclonal antibodies 133.2 and 96.5
XM_005673832.1	DCX	darkorange	-0.0651836	0.689444	product=doublecortin%2C transcript variant X4
XM_005660620.1	LOC100525027	darkorange	0.0629362	0.699642	product=double C2-like domain-containing protein gamma-like%2C transcript variant X3
XM_003482697.2	LOC100738363	darkorange	-0.0618667	0.704513	product=reelin-like
XM_005659462.1	LOC102159797	darkorange	-0.0616374	0.705559	product=netrin receptor DCC-like
NM_001004040.1	PDYN	darkorange	0.0607681	0.709529	product=prodynorphin
XM_005670558.1	LOC733643	darkorange	-0.0604854	0.710822	product=nuclear receptor corepressor 2%2C transcript variant X14
XM_005660370.1	DFNB31	darkorange	0.0601315	0.712441	product=deafness%2C autosomal recessive 31
XM_001924757.4	GJD2	darkorange	-0.0601148	0.712518	product=gap junction protein%2C delta 2%2C 36kDa
XM_003480410.2	LOC100737519	darkorange	-0.05744	0.724798	product=homeobox protein Meis2-like
XM_005673374.1	LOC100738339	darkorange	-0.0568998	0.727287	product=SCO-spondin-like
XM_005656502.1	LOC102161965	darkorange	-0.0554535	0.733963	product=putative protein ZNF720-like%2C transcript variant X3
XR_299441.1	LOC102160476	darkorange	-0.0519829	0.750061	product=uncharacterized LOC102160476
XM_005670006.1	MRPL47	darkorange	-0.051193	0.75374	product=mitochondrial ribosomal protein L47%2C transcript variant X2
XM_003128497.3	HCN4	darkorange	-0.0455474	0.780185	product=hyperpolarization activated cyclic nucleotide-gated potassium channel 4
XR_299122.1	LOC102160762	darkorange	0.0439327	0.787796	product=uncharacterized LOC102160762
XR_297171.1	LOC102164843	darkorange	0.0438314	0.788274	product=uncharacterized LOC102164843
XM_005653247.1	LOC100622446	darkorange	-0.0422817	0.795597	product=neuritin-like protein-like
XR_306087.1	LOC102163240	darkorange	0.0412923	0.800282	product=uncharacterized LOC102163240
NM_213912.3	TNNI1	darkorange	-0.0323794	0.842776	product=troponin I type 1 %28skeletal%2C slow%29
XM_005666241.1	REC8	darkorange	-0.0265424	0.870854	product=REC8 meiotic recombination protein%2C transcript variant X3
XR_303319.1	LOC102158804	darkorange	-0.0151458	0.926096	product=uncharacterized LOC102158804%2C transcript variant X2
XM_001926736.5	HMBOX1	darkorange	-0.0119467	0.941675	product=homeobox containing 1%2C transcript variant X1
XM_005657249.1	CCDC25	darkorange	-0.0103653	0.949385	product=coiled-coil domain containing 25%2C transcript variant X1
XM_003481711.2	PDZRN4	darkorange	-0.00756292	0.963058	product=PDZ domain containing ring finger 4%2C transcript variant 1
XM_005661613.1	CTXN3	darkorange	-0.00358801	0.982469	product=cortexin 3%2C transcript variant X1
XR_298231.1	LOC100519476	darkorange2	0.430202	0.00559265	product=uncharacterized LOC100519476
XM_005667419.1	HYOU1	darkorange2	0.377124	0.0164477	product=hypoxia up-regulated 1%2C transcript variant X5
XM_005671845.1	PRPF40A	darkorange2	0.361715	0.0218242	product=PRP40 pre-mRNA processing factor 40 homolog A %28S. cerevisiae%29%2C transcript variant X7
XR_309137.1	LOC102163184	darkorange2	0.34523	0.0291272	product=uncharacterized LOC102163184%2C transcript variant X1
XR_300223.1	LOC100626017	darkorange2	0.322852	0.0421619	product=uncharacterized LOC100626017%2C transcript variant X2
NM_001185068.1	CNPY2	darkorange2	0.296733	0.0629822	product=canopy 2 homolog %28zebrafish%29
XM_005654128.1	ERO1LB	darkorange2	0.295221	0.0644009	product=ERO1-like beta %28S. cerevisiae%29
XM_005663194.1	DCAF8	darkorange2	0.288221	0.0713014	product=DDB1 and CUL4 associated factor 8%2C transcript variant X3
XM_003481010.2	TYW1	darkorange2	0.28067	0.0793823	product=tRNA-yW synthesizing protein 1 homolog %28S. cerevisiae%29
NM_001244655.1	MANF	darkorange2	0.254213	0.113437	product=mesencephalic astrocyte-derived neurotrophic factor
XM_005654127.1	LOC100620325	darkorange2	0.252757	0.11559	product=ERO1-like protein beta-like
XR_303957.1	LOC102162255	darkorange2	0.250943	0.118315	product=uncharacterized LOC102162255
NM_214103.1	HSP90B1	darkorange2	0.248364	0.122272	product=heat shock protein 90kDa beta %28Grp94%29%2C member 1
XM_001927795.5	HSPA5	darkorange2	0.242574	0.131515	product=heat shock 70kDa protein 5 %28glucose-regulated protein%2C 78kDa%29
XM_003129922.2	HYOU1	darkorange2	0.240977	0.134155	product=hypoxia up-regulated 1%2C transcript variant X1
XR_304496.1	LOC102166098	darkorange2	0.22978	0.153771	product=uncharacterized LOC102166098
XM_005658758.1	LOC100622579	darkorange2	0.228839	0.155509	product=homocysteine-responsive endoplasmic reticulum-resident ubiquitin-like domain member 1 protein-like
XM_005652361.1	DNAJB11	darkorange2	0.223865	0.16494	product=DnaJ %28Hsp40%29 homolog%2C subfamily B%2C member 11%2C transcript variant X1
XM_005654913.1	LOC102162029	darkorange2	0.222552	0.167497	product=HERV-R_7q21.2 provirus ancestral Env polyprotein-like
XR_300222.1	LOC100626017	darkorange2	0.211943	0.189212	product=uncharacterized LOC100626017%2C transcript variant X1
XM_005667416.1	HYOU1	darkorange2	0.210201	0.192959	product=hypoxia up-regulated 1%2C transcript variant X2
XR_299292.1	LOC102162880	darkorange2	0.199793	0.216443	product=uncharacterized LOC102162880%2C transcript variant X2
NM_001267834.1	PDIA4	darkorange2	0.198874	0.218607	product=protein disulfide isomerase family A%2C member 4
NM_001164113.1	VIMP	darkorange2	0.189085	0.242592	product=VCP-interacting membrane protein
NM_001244346.1	DNAJB11	darkorange2	0.16709	0.302764	product=DnaJ %28Hsp40%29 homolog%2C subfamily B%2C member 11
XR_302079.1	LOC102162284	darkorange2	0.158206	0.329553	product=uncharacterized LOC102162284
XM_005670556.1	LOC733643	darkorange2	0.15692	0.333552	product=nuclear receptor corepressor 2%2C transcript variant X12
XM_005667420.1	HYOU1	darkorange2	-0.149562	0.356992	product=hypoxia up-regulated 1%2C transcript variant X6
NM_001123164.1	PNMT	darkorange2	-0.145769	0.369455	product=phenylethanolamine N-methyltransferase
XM_005672667.1	LOC102168015	darkorange2	0.143354	0.377521	product=basic proline-rich protein-like
XM_001929542.3	SDF2L1	darkorange2	0.142366	0.380854	product=stromal cell-derived factor 2-like 1%2C transcript variant 1
XR_306027.1	LOC102163485	darkorange2	0.137776	0.396554	product=uncharacterized LOC102163485
XM_005671420.1	LOC102167427	darkorange2	-0.134897	0.406586	product=uncharacterized LOC102167427%2C transcript variant X2
XM_003123505.2	MPV17L2	darkorange2	0.133375	0.411953	product=MPV17 mitochondrial membrane protein-like 2
NM_001190184.1	DNAJC3	darkorange2	0.132668	0.414455	product=DnaJ %28Hsp40%29 homolog%2C subfamily C%2C member 3
XR_302930.1	LOC102157450	darkorange2	0.111366	0.493887	product=uncharacterized LOC102157450
XM_005661106.1	NUCB2	darkorange2	0.106633	0.512539	product=nucleobindin 2%2C transcript variant X3
XM_001929002.3	PPAPDC1B	darkorange2	0.0828777	0.611159	product=phosphatidic acid phosphatase type 2 domain containing 1B%2C transcript variant X1
XM_005673245.1	DNAJB9	darkorange2	0.0766181	0.638425	product=DnaJ %28Hsp40%29 homolog%2C subfamily B%2C member 9%2C transcript variant X4
XM_003357717.3	GALT	darkorange2	0.071464	0.661236	product=galactose-1-phosphate uridylyltransferase%2C transcript variant X1
XM_003480725.2	NUCB2	darkorange2	0.0675524	0.678753	product=nucleobindin 2%2C transcript variant X1
XM_003134778.2	THAP5	darkorange2	0.0648631	0.690895	product=THAP domain containing 5
XM_005659664.1	CATSPER2	darkorange2	0.054793	0.737018	product=cation channel%2C sperm associated 2%2C transcript variant X5
XM_001926349.4	ORMDL1	darkorange2	0.0371008	0.820203	product=ORM1-like 1 %28S. cerevisiae%29%2C transcript variant X1
XM_005661107.1	NUCB2	darkorange2	0.0343334	0.833418	product=nucleobindin 2%2C transcript variant X4
NM_001185139.1	NANS	darkorange2	-0.0214053	0.895695	product=N-acetylneuraminic acid synthase
XM_003133742.4	UGT1A10	darkorange2	-0.00480058	0.976546	product=UDP glucuronosyltransferase 1 family%2C polypeptide A10%2C transcript variant 1
XM_005661108.1	NUCB2	darkorange2	-0.00225118	0.989001	product=nucleobindin 2%2C transcript variant X5
XM_003353701.2	SLC2A6	floralwhite	0.580175	8.70956e-05	product=solute carrier family 2 %28facilitated glucose transporter%29%2C member 6%2C transcript variant X1
XM_003126102.2	RHEBL1	floralwhite	0.569101	0.000127096	product=Ras homolog enriched in brain like 1
XM_005658616.1	ARL6IP1	floralwhite	0.546655	0.000262705	product=ADP-ribosylation factor-like 6 interacting protein 1%2C transcript variant X1
NM_001243221.1	PSPH	floralwhite	-0.52759	0.000468102	product=phosphoserine phosphatase
XM_005673091.1	LOC102167800	floralwhite	-0.49894	0.00104871	product=PAX-interacting protein 1-like%2C transcript variant X1
XR_297799.1	LOC102160019	floralwhite	-0.49309	0.00122606	product=uncharacterized LOC102160019%2C transcript variant X1
NM_001244213.1	ARL6IP1	floralwhite	0.492701	0.00123873	product=ADP-ribosylation factor-like 6 interacting protein 1
XM_005654844.1	FBXL12	floralwhite	0.491555	0.00127678	product=F-box and leucine-rich repeat protein 12%2C transcript variant X2
XM_005671913.1	FASTKD1	floralwhite	0.482422	0.00161883	product=FAST kinase domains 1
XM_003355585.3	SLC2A3	floralwhite	0.479374	0.00174974	product=solute carrier family 2 %28facilitated glucose transporter%29%2C member 3
XM_005653327.1	LOC100621254	floralwhite	0.478592	0.0017848	product=uncharacterized LOC100621254%2C transcript variant X3
XM_003358806.2	SIDT1	floralwhite	-0.474076	0.00199971	product=SID1 transmembrane family%2C member 1%2C transcript variant X1
XM_001929413.4	PTGES3	floralwhite	0.472775	0.00206566	product=prostaglandin E synthase 3 %28cytosolic%29%2C transcript variant X1
NM_001243496.1	C7H14orf129	floralwhite	0.470457	0.002188	product=chromosome 14 open reading frame 129
XM_005673305.1	SNX10	floralwhite	0.469708	0.00222888	product=sorting nexin 10%2C transcript variant X4
NM_001164736.1	HAVCR1	floralwhite	0.459924	0.00282774	product=hepatitis A virus cellular receptor 1
XR_309254.1	LOC100526201	floralwhite	0.457824	0.00297325	product=uncharacterized LOC100526201%2C transcript variant X2
XM_005655501.1	CSNK1E	floralwhite	-0.455938	0.00310947	product=casein kinase 1%2C epsilon%2C transcript variant X4
XM_005667491.1	DCPS	floralwhite	-0.453942	0.00325957	product=decapping enzyme%2C scavenger%2C transcript variant X1
XR_304968.1	LOC102164514	floralwhite	-0.452438	0.00337683	product=uncharacterized LOC102164514
NM_001243627.1	LAMTOR2	floralwhite	0.448184	0.00372858	product=late endosomal%2Flysosomal adaptor%2C MAPK and MTOR activator 2
XM_003122341.2	TOR4A	floralwhite	0.447946	0.00374917	product=torsin family 4%2C member A%2C transcript variant X1
XM_005669502.1	USP19	floralwhite	0.447801	0.00376175	product=ubiquitin specific peptidase 19%2C transcript variant X3
XM_005663658.1	BCAR3	floralwhite	0.445403	0.00397553	product=breast cancer anti-estrogen resistance 3%2C transcript variant X4
XM_005666316.1	MAX	floralwhite	0.438825	0.00461686	product=MYC associated factor X%2C transcript variant X1
XM_005672481.1	CENPK	floralwhite	-0.437012	0.00480879	product=centromere protein K%2C transcript variant X2
NM_001163408.1	SELT	floralwhite	0.434366	0.00510119	product=selenoprotein T
XM_005672967.1	SYS1	floralwhite	0.422693	0.00658288	product=SYS1 Golgi-localized integral membrane protein homolog %28S. cerevisiae%29
XM_003361763.3	LOC100626164	floralwhite	0.421939	0.00669021	product=melanocyte protein PMEL-like
XM_003123761.2	XRCC4	floralwhite	0.416171	0.00756242	product=X-ray repair complementing defective repair in Chinese hamster cells 4%2C transcript variant X2
XM_005659494.1	RBPMS2	floralwhite	-0.411169	0.00839614	product=RNA binding protein with multiple splicing 2%2C transcript variant X2
XM_005657191.1	LOC100625138	floralwhite	-0.409147	0.00875495	product=lanosterol synthase-like
XR_297054.1	LOC102160353	floralwhite	0.407884	0.0089857	product=uncharacterized LOC102160353
XR_306843.1	LOC102162723	floralwhite	0.406354	0.00927206	product=uncharacterized LOC102162723
XM_005653970.1	LOC100523993	floralwhite	0.404517	0.00962643	product=ubiquitin-conjugating enzyme E2 Z-like
XR_130939.2	LOC100515340	floralwhite	0.403927	0.00974261	product=uncharacterized LOC100515340%2C transcript variant 1
XM_005668253.1	LOC100739304	floralwhite	-0.403906	0.00974679	product=isopentenyl-diphosphate Delta-isomerase 1-like%2C transcript variant X1
XM_003128728.4	WARS	floralwhite	0.400588	0.010423	product=tryptophanyl-tRNA synthetase%2C transcript variant X1
XM_005661340.1	ZBTB7A	floralwhite	0.398075	0.0109615	product=zinc finger and BTB domain containing 7A%2C transcript variant X2
XM_005654587.1	UCK1	floralwhite	0.395663	0.0115005	product=uridine-cytidine kinase 1%2C transcript variant X4
XM_003134066.3	FOXI1	floralwhite	0.395109	0.0116275	product=forkhead box I1%2C transcript variant 1
XM_005670014.1	DNAJC19	floralwhite	-0.394654	0.0117326	product=DnaJ %28Hsp40%29 homolog%2C subfamily C%2C member 19%2C transcript variant X1
XM_003483587.2	LOC100739056	floralwhite	-0.39097	0.0126141	product=rho-related GTP-binding protein RhoE-like
XM_003353380.2	LCMT2	floralwhite	0.390759	0.0126662	product=leucine carboxyl methyltransferase 2
XM_005663312.1	FDPS	floralwhite	-0.389924	0.0128743	product=farnesyl diphosphate synthase%2C transcript variant X4
XR_300229.1	LOC102158276	floralwhite	0.389192	0.0130594	product=uncharacterized LOC102158276
XM_005654769.1	CCDC159	floralwhite	-0.389124	0.0130767	product=coiled-coil domain containing 159%2C transcript variant X3
XM_001929106.3	COQ6	floralwhite	-0.387566	0.0134781	product=coenzyme Q6 monooxygenase
XM_005671279.1	PCGF5	floralwhite	0.386109	0.0138629	product=polycomb group ring finger 5%2C transcript variant X4
XM_003128623.2	LOC100525232	floralwhite	0.38504	0.0141511	product=cytochrome c oxidase assembly protein COX16 homolog%2C mitochondrial-like%2C transcript variant X1
XM_003482699.2	ATXN7L1	floralwhite	0.3845	0.0142985	product=ataxin 7-like 1%2C transcript variant X2
XM_005659593.1	FAM214A	floralwhite	-0.384347	0.0143408	product=family with sequence similarity 214%2C member A%2C transcript variant X3
XM_001925459.5	GORASP2	floralwhite	-0.384086	0.0144125	product=golgi reassembly stacking protein 2%2C 55kDa%2C transcript variant 1
XM_005671834.1	LIMS2	floralwhite	-0.383704	0.0145185	product=LIM and senescent cell antigen-like domains 2%2C transcript variant X2
XM_005659772.1	FAM169B	floralwhite	-0.38175	0.0150703	product=family with sequence similarity 169%2C member B
XM_001925672.4	PCNX	floralwhite	0.380403	0.0154607	product=pecanex homolog %28Drosophila%29
XM_005663184.1	USF1	floralwhite	0.380185	0.0155248	product=upstream transcription factor 1%2C transcript variant X6
XM_005663311.1	FDPS	floralwhite	-0.379516	0.0157228	product=farnesyl diphosphate synthase%2C transcript variant X3
NM_001244398.1	PDHB	floralwhite	-0.378758	0.0159493	product=pyruvate dehydrogenase %28lipoamide%29 beta
XM_005657625.1	CPEB4	floralwhite	-0.37726	0.0164056	product=cytoplasmic polyadenylation element binding protein 4%2C transcript variant X6
XM_003125450.3	LOC100511690	floralwhite	-0.376072	0.0167751	product=cytochrome c1%2C heme protein%2C mitochondrial-like
XM_005670722.1	LOC100738779	floralwhite	-0.375957	0.0168111	product=trichoplein keratin filament-binding protein-like%2C transcript variant X2
XM_005667417.1	HYOU1	floralwhite	0.374542	0.0172614	product=hypoxia up-regulated 1%2C transcript variant X3
NM_001243803.1	NUDC	floralwhite	0.374476	0.0172826	product=nuclear distribution C homolog %28A. nidulans%29
XM_005660605.1	C2H11orf24	floralwhite	0.374324	0.0173317	product=chromosome 2 open reading frame%2C human C11orf24%2C transcript variant X2
XM_005670853.1	MORC2	floralwhite	0.373676	0.0175419	product=MORC family CW-type zinc finger 2%2C transcript variant X3
XM_003359017.3	LOC100625332	floralwhite	-0.370121	0.0187335	product=lanosterol synthase-like
XM_005658348.1	LOC100624261	floralwhite	0.369815	0.0188394	product=uncharacterized LOC100624261
XM_005669524.1	LOC100154430	floralwhite	0.368711	0.0192246	product=protein shisa-5-like%2C transcript variant X2
XR_304404.1	LOC102166906	floralwhite	-0.368056	0.0194565	product=uncharacterized LOC102166906
XM_003355045.2	VCPIP1	floralwhite	0.367915	0.0195066	product=valosin containing protein %28p97%29%2Fp47 complex interacting protein 1
XR_300552.1	LOC102164828	floralwhite	0.366442	0.0200378	product=uncharacterized LOC102164828
NM_001244142.1	SRI	floralwhite	0.365669	0.0203212	product=sorcin%2C transcript variant 1
XM_003126341.4	USP15	floralwhite	0.363379	0.0211808	product=ubiquitin specific peptidase 15%2C transcript variant 1
XR_305221.1	LOC102163525	floralwhite	-0.362972	0.0213366	product=uncharacterized LOC102163525
XM_003480719.2	LOC100736752	floralwhite	0.362631	0.0214679	product=palmitoyltransferase ZDHHC13-like
XM_003483525.2	LIPK	floralwhite	-0.361816	0.0217846	product=lipase%2C family member K
NM_214387.1	NR0B1	floralwhite	-0.361324	0.021978	product=nuclear receptor subfamily 0%2C group B%2C member 1
NM_001243520.1	PIGP	floralwhite	0.360027	0.0224938	product=phosphatidylinositol glycan anchor biosynthesis%2C class P%2C transcript variant 1
XR_306529.1	LOC102167508	floralwhite	-0.359881	0.0225523	product=uncharacterized LOC102167508
NM_001167653.1	PDSS2	floralwhite	-0.358459	0.0231308	product=prenyl %28decaprenyl%29 diphosphate synthase%2C subunit 2
XM_003133402.4	LIMS2	floralwhite	-0.35617	0.0240877	product=LIM and senescent cell antigen-like domains 2%2C transcript variant X1
XM_005672437.1	CCDC152	floralwhite	-0.355225	0.0244921	product=coiled-coil domain containing 152%2C transcript variant X4
XM_005665616.1	CDKAL1	floralwhite	-0.354796	0.0246776	product=CDK5 regulatory subunit associated protein 1-like 1%2C transcript variant X2
NM_001190189.1	SLC25A1	floralwhite	-0.353095	0.0254248	product=solute carrier family 25 %28mitochondrial carrier%3B citrate transporter%29%2C member 1
NM_001205093.1	TMEM189	floralwhite	0.352123	0.0258599	product=transmembrane protein 189
XM_003482551.2	LOC100738212	floralwhite	0.351691	0.0260554	product=olfactory receptor 52I2-like
XM_005668724.1	ACBD4	floralwhite	-0.350106	0.0267829	product=acyl-CoA binding domain containing 4%2C transcript variant X5
XM_005655053.1	HEATR2	floralwhite	0.348645	0.027468	product=HEAT repeat containing 2
XM_005661086.1	LOC100736787	floralwhite	0.347571	0.0279815	product=palmitoyltransferase ZDHHC13-like
XM_005664005.1	LOC100623278	floralwhite	0.347083	0.0282173	product=FYVE%2C RhoGEF and PH domain-containing protein 4-like
XM_005674390.1	LOC100627902	floralwhite	-0.345756	0.0288666	product=zinc finger protein GLI1-like
XM_003126366.2	SLC35E3	floralwhite	-0.344074	0.0297071	product=solute carrier family 35%2C member E3
XR_307522.1	LOC102162407	floralwhite	-0.3436	0.0299476	product=uncharacterized LOC102162407%2C transcript variant X1
XM_003360209.2	LOC100517984	floralwhite	0.342857	0.0303282	product=UPF0415 protein C7orf25 homolog%2C transcript variant X1
XM_005652978.1	SIRT3	floralwhite	-0.341824	0.0308633	product=sirtuin 3%2C transcript variant X3
XM_005659139.1	RMND1	floralwhite	0.336677	0.0336481	product=required for meiotic nuclear division 1 homolog %28S. cerevisiae%29%2C transcript variant X2
XM_001925559.4	MB21D2	floralwhite	-0.33607	0.0339897	product=Mab-21 domain containing 2
NM_001256771.2	CABYR	floralwhite	-0.335788	0.0341491	product=calcium binding tyrosine-%28Y%29-phosphorylation regulated
XM_005671545.1	LOC102166285	floralwhite	-0.335625	0.0342416	product=inactive carboxypeptidase-like protein X2-like
XM_003125608.3	LOC100524801	floralwhite	0.334055	0.0351441	product=deubiquitinating protein VCIP135-like
XM_003132758.2	SMIM11	floralwhite	0.333662	0.0353726	product=small integral membrane protein 11%2C transcript variant X1
XR_305977.1	LOC100739738	floralwhite	0.332853	0.0358477	product=uncharacterized LOC100739738%2C transcript variant X1
XM_005658878.1	LOC102160337	floralwhite	0.33168	0.0365458	product=transmembrane protein 210-like
XM_003361465.2	LOC100620765	floralwhite	0.331299	0.0367744	product=zinc finger protein 2-like%2C transcript variant X1
NM_214151.1	IRK1	floralwhite	0.330319	0.0373693	product=inward rectifier potassium channel
XM_005655802.1	SLC7A9	floralwhite	-0.329474	0.0378884	product=solute carrier family 7 %28glycoprotein-associated amino acid transporter light chain%2C bo%2C%2B system%29%2C member 9%2C transcript variant X1
XM_005657306.1	AACS	floralwhite	-0.329395	0.0379372	product=acetoacetyl-CoA synthetase
XM_003121214.4	ECHDC1	floralwhite	-0.328925	0.0382285	product=enoyl CoA hydratase domain containing 1%2C transcript variant X1
XR_305072.1	ELOVL6	floralwhite	-0.32869	0.0383747	product=ELOVL fatty acid elongase 6
XM_005668657.1	SLC39A11	floralwhite	-0.326183	0.0399656	product=solute carrier family 39%2C member 11%2C transcript variant X3
XM_005668394.1	SERPINE3	floralwhite	-0.32595	0.0401162	product=serpin peptidase inhibitor%2C clade E %28nexin%2C plasminogen activator inhibitor type 1%29%2C member 3
XM_001929288.3	DNPH1	floralwhite	-0.325421	0.0404596	product=2%27-deoxynucleoside 5%27-phosphate N-hydrolase 1%2C transcript variant X1
NM_001243685.1	OBFC1	floralwhite	0.325314	0.0405292	product=oligonucleotide%2Foligosaccharide-binding fold containing 1
XM_005663309.1	FDPS	floralwhite	-0.324616	0.0409871	product=farnesyl diphosphate synthase%2C transcript variant X1
XM_005668133.1	ACBD5	floralwhite	-0.324375	0.0411459	product=acyl-CoA binding domain containing 5%2C transcript variant X2
XM_005671502.1	LOC100524049	floralwhite	0.324182	0.0412732	product=CDK2-associated and cullin domain-containing protein 1-like
XM_001927300.5	FBXW2	floralwhite	-0.323266	0.0418834	product=F-box and WD repeat domain containing 2%2C transcript variant X1
NM_001244312.1	WIPF2	floralwhite	0.321702	0.0429424	product=WAS%2FWASL interacting protein family%2C member 2
XM_005669523.1	LOC100154430	floralwhite	0.319831	0.0442375	product=protein shisa-5-like%2C transcript variant X1
XM_003356475.3	LOC100627093	floralwhite	-0.317181	0.0461254	product=cytochrome P450 4X1-like
XM_001927356.2	CXHXorf56	floralwhite	0.316834	0.0463776	product=chromosome X open reading frame%2C human CXorf56%2C transcript variant 1
XM_003122984.1	R3HDM4	floralwhite	-0.315452	0.0473923	product=R3H domain containing 4%2C transcript variant X1
XM_005663310.1	FDPS	floralwhite	-0.314398	0.0481781	product=farnesyl diphosphate synthase%2C transcript variant X2
XM_003355012.3	POLR2K	floralwhite	0.313736	0.0486768	product=polymerase %28RNA%29 II %28DNA directed%29 polypeptide K%2C 7.0kDa%2C transcript variant 3
XM_003122917.4	LOC100521067	floralwhite	-0.313357	0.0489641	product=neuron navigator 2-like%2C transcript variant X1
XM_005655750.1	TLDC1	floralwhite	-0.313076	0.0491783	product=TBC%2FLysM-associated domain containing 1%2C transcript variant X3
XR_302277.1	LOC102165965	floralwhite	-0.311148	0.0506674	product=uncharacterized LOC102165965
XM_005670122.1	ZDHHC19	floralwhite	-0.310682	0.0510323	product=zinc finger%2C DHHC-type containing 19%2C transcript variant X1
XM_005663652.1	LOC100738771	floralwhite	-0.310039	0.0515401	product=glycogen debranching enzyme-like
XM_005667770.1	CUL1	floralwhite	0.309455	0.0520042	product=cullin 1
NM_001244744.1	CHMP5	floralwhite	0.306023	0.0548017	product=charged multivesicular body protein 5
XM_005663627.1	LOC100153854	floralwhite	0.305523	0.0552198	product=pancreatic alpha-amylase-like%2C transcript variant X2
NM_001129948.1	GULO	floralwhite	-0.30515	0.0555323	product=gulonolactone %28L-%29 oxidase
XM_005661407.1	LOC100511862	floralwhite	0.305084	0.0555884	product=PWWP domain-containing protein MUM1-like%2C transcript variant X6
XM_005672488.1	NLN	floralwhite	-0.304904	0.0557394	product=neurolysin %28metallopeptidase M3 family%29%2C transcript variant X1
XM_001927774.4	GALNT2	floralwhite	0.304705	0.0559077	product=UDP-N-acetyl-alpha-D-galactosamine:polypeptide N-acetylgalactosaminyltransferase 2 %28GalNAc-T2%29%2C transcript variant X1
XM_003356384.3	TTC39C	floralwhite	-0.3047	0.0559118	product=tetratricopeptide repeat domain 39C%2C transcript variant X1
XM_005656192.1	LOC100624503	floralwhite	0.304551	0.0560385	product=sodium- and chloride-dependent glycine transporter 1-like
XM_003129301.2	LAMTOR3	floralwhite	0.303248	0.0571514	product=late endosomal%2Flysosomal adaptor%2C MAPK and MTOR activator 3%2C transcript variant 1
XM_003125327.2	SLC35F6	floralwhite	0.303171	0.0572175	product=solute carrier family 35%2C member F6
NM_001244143.1	SRI	floralwhite	0.303147	0.0572377	product=sorcin%2C transcript variant 2
NM_001038626.2	AKR1CL1	floralwhite	-0.302608	0.0577044	product=aldo-keto reductase family 1%2C member C-like 1
XM_001929361.2	VPS18	floralwhite	0.301304	0.0588439	product=vacuolar protein sorting 18 homolog %28S. cerevisiae%29
XM_003356567.2	LOC100156932	floralwhite	-0.30056	0.0595022	product=histone H2B type 1-like
XM_005670064.1	TP63	floralwhite	-0.300107	0.0599061	product=tumor protein p63%2C transcript variant X3
XR_304005.1	LOC102162295	floralwhite	0.298931	0.0609648	product=uncharacterized LOC102162295
XM_005667517.1	LOC102166788	floralwhite	-0.298741	0.0611368	product=PR domain zinc finger protein 10-like
XM_005670723.1	LOC100738779	floralwhite	-0.298718	0.0611576	product=trichoplein keratin filament-binding protein-like%2C transcript variant X3
XM_005659413.1	IBTK	floralwhite	-0.297981	0.0618305	product=inhibitor of Bruton agammaglobulinemia tyrosine kinase%2C transcript variant X2
XM_005656471.1	WDR25	floralwhite	0.297878	0.0619244	product=WD repeat domain 25
XR_307643.1	LOC100736902	floralwhite	-0.297842	0.0619577	product=uncharacterized LOC100736902
XM_005666807.1	LOC102158859	floralwhite	0.297557	0.0622199	product=pleiotropic regulator 1-like
XM_005662765.1	LOC100514456	floralwhite	-0.297423	0.0623435	product=probable E3 ubiquitin-protein ligase RNF144A-like%2C transcript variant X2
NM_001256593.1	GLI1	floralwhite	-0.296792	0.062927	product=GLI family zinc finger 1
XM_005666770.1	EREG	floralwhite	-0.296295	0.0633901	product=epiregulin
XM_005666101.1	LOC100739581	floralwhite	-0.296132	0.063543	product=fibrocystin-like
XM_005668638.1	TTYH2	floralwhite	-0.295719	0.0639309	product=tweety family member 2%2C transcript variant X2
NM_214412.1	CYP1A1	floralwhite	-0.295258	0.0643658	product=cytochrome P450 1A1
XM_003128372.3	TBC1D22B	floralwhite	0.294037	0.065529	product=TBC1 domain family%2C member 22B
NM_001097467.1	AD014	floralwhite	0.292929	0.0665994	product=mitochondrial TOMM7
XM_005652985.1	ATHL1	floralwhite	-0.292813	0.0667125	product=ATH1%2C acid trehalase-like 1 %28yeast%29%2C transcript variant X4
NM_001098600.1	DTNBP1	floralwhite	0.292557	0.0669618	product=dystrobrevin binding protein 1
XM_005668656.1	SLC39A11	floralwhite	-0.292336	0.0671772	product=solute carrier family 39%2C member 11%2C transcript variant X2
XM_005659592.1	FAM214A	floralwhite	-0.292123	0.0673866	product=family with sequence similarity 214%2C member A%2C transcript variant X2
XM_005664536.1	YIF1B	floralwhite	0.291869	0.0676358	product=Yip1 interacting factor homolog B %28S. cerevisiae%29%2C transcript variant X1
NM_001130736.1	ATIC	floralwhite	-0.291442	0.0680573	product=5-aminoimidazole-4-carboxamide ribonucleotide formyltransferase%2FIMP cyclohydrolase
XM_003124043.2	DND1	floralwhite	0.290937	0.0685582	product=DND microRNA-mediated repression inhibitor 1
NM_214001.1	TFRC	floralwhite	-0.290863	0.068631	product=transferrin receptor %28p90%2C CD71%29
XM_005668567.1	METRNL	floralwhite	0.290666	0.0688276	product=meteorin%2C glial cell differentiation regulator-like
XM_003358928.2	SYNJ1	floralwhite	0.288279	0.0712416	product=synaptojanin 1%2C transcript variant X2
XM_005652739.1	EXD3	floralwhite	-0.287791	0.071743	product=exonuclease 3%27-5%27 domain containing 3%2C transcript variant X2
XM_005668872.1	LOC100525950	floralwhite	0.287633	0.0719066	product=speckle-type POZ protein A-like%2C transcript variant X2
XR_308620.1	LOC102162773	floralwhite	0.286948	0.0726164	product=uncharacterized LOC102162773
XM_005657182.1	FAM207A	floralwhite	0.285395	0.0742465	product=family with sequence similarity 207%2C member A
NM_001190247.1	SPACA1	floralwhite	-0.284633	0.0750563	product=sperm acrosome associated 1
XM_005674504.1	TMEM62	floralwhite	0.284157	0.0755665	product=transmembrane protein 62
XM_003360188.2	SNX10	floralwhite	0.284072	0.0756578	product=sorting nexin 10%2C transcript variant X2
XM_005669624.1	LOC102164829	floralwhite	-0.283897	0.0758461	product=uncharacterized LOC102164829
XM_005663643.1	PALMD	floralwhite	-0.282784	0.0770511	product=palmdelphin%2C transcript variant X1
NM_214220.1	ESR1	floralwhite	-0.282199	0.0776907	product=estrogen receptor 1
XM_005655375.1	HSD17B7	floralwhite	-0.280778	0.0792627	product=hydroxysteroid %2817-beta%29 dehydrogenase 7%2C transcript variant X1
XM_003356494.2	ZNF691	floralwhite	0.280383	0.0797036	product=zinc finger protein 691%2C transcript variant X1
XM_005671010.1	FAM13C	floralwhite	-0.279165	0.0810764	product=family with sequence similarity 13%2C member C%2C transcript variant X6
XM_005665418.1	LOC100622386	floralwhite	-0.278362	0.0819908	product=NADH-cytochrome b5 reductase-like
XM_005669914.1	ATP1B3	floralwhite	0.278195	0.0821822	product=ATPase%2C Na%2B%2FK%2B transporting%2C beta 3 polypeptide
XM_005663087.1	PLAG1	floralwhite	0.278087	0.0823058	product=pleiomorphic adenoma gene 1%2C transcript variant X2
XR_306976.1	LOC102161117	floralwhite	0.276629	0.0839921	product=uncharacterized LOC102161117
XM_005655078.1	ZNF668	floralwhite	-0.276459	0.0841901	product=zinc finger protein 668%2C transcript variant X2
NM_001167632.2	FBP2	floralwhite	-0.275656	0.0851322	product=fructose-1%2C6-bisphosphatase 2
XM_005669259.1	LOC102157481	floralwhite	-0.275605	0.0851929	product=uncharacterized LOC102157481%2C transcript variant X1
XM_003358183.2	SDF2	floralwhite	0.275417	0.0854141	product=stromal cell-derived factor 2%2C transcript variant 1
XM_005673165.1	PCPA1	floralwhite	-0.274925	0.085997	product=carboxypeptidase A1 precursor%2C transcript variant X1
XM_005671782.1	ERLIN2	floralwhite	0.274026	0.0870702	product=ER lipid raft associated 2%2C transcript variant X3
XM_003133886.3	LOC100515348	floralwhite	-0.273671	0.0874963	product=40S ribosomal protein S24-like
XR_300562.1	LOC102163971	floralwhite	-0.273607	0.0875729	product=uncharacterized LOC102163971
XM_001927087.5	APMAP	floralwhite	-0.273562	0.0876277	product=adipocyte plasma membrane associated protein
XM_003125654.2	UFC1	floralwhite	0.273181	0.0880874	product=ubiquitin-fold modifier conjugating enzyme 1%2C transcript variant 2
XM_005656158.1	NFIA	floralwhite	-0.272139	0.0893543	product=nuclear factor I%2FA%2C transcript variant X2
XM_005661764.1	TAF7	floralwhite	0.271697	0.089897	product=TAF7 RNA polymerase II%2C TATA box binding protein %28TBP%29-associated factor%2C 55kDa
XM_001927817.4	LOC100152128	floralwhite	-0.271134	0.0905913	product=fucose mutarotase-like%2C transcript variant 1
XM_005671825.1	LOC100515931	floralwhite	-0.270174	0.0917833	product=protein phosphatase 1 regulatory subunit 3B-like%2C transcript variant X3
XM_003122908.2	SLC5A12	floralwhite	-0.269601	0.0925016	product=solute carrier family 5 %28sodium%2Fmonocarboxylate cotransporter%29%2C member 12
XM_005652369.1	FETUIN	floralwhite	-0.269417	0.092732	product=FETUIN protein
XM_003482652.2	LOC100628005	floralwhite	-0.268206	0.0942661	product=isobutyryl-CoA dehydrogenase%2C mitochondrial-like%2C transcript variant X1
XM_005661363.1	R3HDM4	floralwhite	0.267694	0.0949208	product=R3H domain containing 4%2C transcript variant X2
XR_303231.1	AGL	floralwhite	-0.267439	0.0952483	product=amylo-alpha-1%2C 6-glucosidase%2C 4-alpha-glucanotransferase
XM_001926153.4	SNX21	floralwhite	-0.267058	0.0957381	product=sorting nexin family member 21
XM_005654978.1	SFXN1	floralwhite	-0.266866	0.0959858	product=sideroflexin 1%2C transcript variant X4
XM_003360744.2	LOC100623140	floralwhite	-0.266797	0.0960755	product=sodium%2Fbile acid cotransporter-like
XM_005666145.1	NEIL1	floralwhite	-0.266257	0.0967754	product=nei endonuclease VIII-like 1 %28E. coli%29%2C transcript variant X6
XM_005661078.1	NAV2	floralwhite	-0.266012	0.0970955	product=neuron navigator 2
XM_005670124.1	ZDHHC19	floralwhite	-0.265989	0.0971245	product=zinc finger%2C DHHC-type containing 19%2C transcript variant X3
XM_003483808.2	SLC45A2	floralwhite	-0.265713	0.0974855	product=solute carrier family 45%2C member 2%2C transcript variant 1
XM_003357598.3	LPGAT1	floralwhite	-0.265535	0.0977182	product=lysophosphatidylglycerol acyltransferase 1%2C transcript variant X1
XM_005672418.1	TTC23L	floralwhite	-0.265431	0.0978544	product=tetratricopeptide repeat domain 23-like%2C transcript variant X4
XM_003356476.3	LOC100627844	floralwhite	-0.264948	0.0984904	product=cytochrome P450 4A24-like
XR_302002.1	LOC102163638	floralwhite	-0.264803	0.0986808	product=uncharacterized LOC102163638
XM_005664782.1	NR1H2	floralwhite	0.264528	0.0990443	product=nuclear receptor subfamily 1%2C group H%2C member 2%2C transcript variant X2
XM_005670605.1	SETD8	floralwhite	0.263986	0.0997641	product=SET domain containing %28lysine methyltransferase%29 8
XR_298683.1	LOC102164157	floralwhite	-0.263271	0.100719	product=uncharacterized LOC102164157
NM_001243574.1	ACAD8	floralwhite	-0.26315	0.100882	product=acyl-CoA dehydrogenase family%2C member 8
XM_005668254.1	LOC100739304	floralwhite	-0.26254	0.101704	product=isopentenyl-diphosphate Delta-isomerase 1-like%2C transcript variant X2
XM_005665119.1	SLC30A2	floralwhite	-0.262265	0.102076	product=solute carrier family 30 %28zinc transporter%29%2C member 2%2C transcript variant X3
XM_005652364.1	TBCCD1	floralwhite	0.261819	0.102682	product=TBCC domain containing 1%2C transcript variant X3
XM_005666317.1	MAX	floralwhite	0.261559	0.103036	product=MYC associated factor X%2C transcript variant X2
XM_005660414.1	ZBTB6	floralwhite	0.2607	0.104213	product=zinc finger and BTB domain containing 6
XM_005662604.1	ARHGEF33	floralwhite	0.260084	0.105063	product=Rho guanine nucleotide exchange factor %28GEF%29 33
XM_005667584.1	CYP51	floralwhite	-0.259771	0.105498	product=cytochrome P450%2C family 51%2C subfamily A%2C polypeptide 1%2C transcript variant X2
XM_005661513.1	DMGDH	floralwhite	-0.259743	0.105536	product=dimethylglycine dehydrogenase
XM_005669716.1	SLC25A26	floralwhite	-0.259409	0.106002	product=solute carrier family 25 %28S-adenosylmethionine carrier%29%2C member 26%2C transcript variant X2
XM_005668721.1	HEXIM2	floralwhite	0.25824	0.107641	product=hexamethylene bis-acetamide inducible 2
XM_005669140.1	FBXO39	floralwhite	0.258176	0.107732	product=F-box protein 39%2C transcript variant X3
XM_005654160.1	UBXN4	floralwhite	-0.25799	0.107995	product=UBX domain protein 4
XM_003357769.2	PROSER2	floralwhite	-0.257891	0.108135	product=proline and serine-rich protein 2
XM_005657791.1	EBP	floralwhite	-0.257361	0.108887	product=emopamil binding protein %28sterol isomerase%29%2C transcript variant X3
XR_307454.1	MVK	floralwhite	-0.257132	0.109213	product=mevalonate kinase%2C transcript variant X5
XR_300563.1	LOC102164058	floralwhite	0.256976	0.109435	product=uncharacterized LOC102164058
XM_003480872.2	ACOT12	floralwhite	-0.256922	0.109512	product=acyl-CoA thioesterase 12
NM_001167590.1	C7H14orf142	floralwhite	0.25639	0.110275	product=uncharacterized protein C14orf142 homolog
XR_297323.1	LOC102159482	floralwhite	0.256379	0.110291	product=uncharacterized LOC102159482
XR_305070.1	LOC102159455	floralwhite	-0.255364	0.111757	product=uncharacterized LOC102159455
XM_001924980.4	EXT1	floralwhite	-0.25523	0.111952	product=exostosin glycosyltransferase 1
XM_005671432.1	OBFC1	floralwhite	0.255212	0.111979	product=oligonucleotide%2Foligosaccharide-binding fold containing 1%2C transcript variant X2
XR_297162.1	LOC102162288	floralwhite	0.254484	0.113039	product=uncharacterized LOC102162288%2C transcript variant X1
XM_005663616.1	FAM102B	floralwhite	0.254374	0.1132	product=family with sequence similarity 102%2C member B
XM_003123966.2	LECT2	floralwhite	-0.253827	0.114005	product=leukocyte cell-derived chemotaxin 2
XM_005658706.1	CLEC4F	floralwhite	-0.252831	0.11548	product=C-type lectin domain family 4%2C member F
NM_001167648.1	FDFT1	floralwhite	-0.252597	0.115828	product=farnesyl-diphosphate farnesyltransferase 1
XM_005672490.1	NLN	floralwhite	-0.251262	0.117833	product=neurolysin %28metallopeptidase M3 family%29%2C transcript variant X3
XM_005669110.1	LOC100521749	floralwhite	0.250941	0.118318	product=breakpoint cluster region protein-like
XM_005656624.1	COLCA2	floralwhite	-0.250271	0.119337	product=colorectal cancer associated 2%2C transcript variant X3
XM_005666379.1	EFCAB11	floralwhite	-0.250255	0.11936	product=EF-hand calcium binding domain 11%2C transcript variant X6
XM_005670526.1	ULK1	floralwhite	-0.25003	0.119704	product=unc-51 like autophagy activating kinase 1%2C transcript variant X2
XM_005653737.1	PRRC2C	floralwhite	0.250028	0.119708	product=proline-rich coiled-coil 2C%2C transcript variant X7
XM_005671276.1	HTR7	floralwhite	0.249942	0.119839	product=5-hydroxytryptamine %28serotonin%29 receptor 7%2C adenylate cyclase-coupled%2C transcript variant X1
XM_001927480.2	NUDT18	floralwhite	0.24954	0.120455	product=nudix %28nucleoside diphosphate linked moiety X%29-type motif 18
XM_005658894.1	LOC100625999	floralwhite	0.249144	0.121065	product=CDP-diacylglycerol--glycerol-3-phosphate 3-phosphatidyltransferase%2C mitochondrial-like
XM_003129672.3	TSKU	floralwhite	-0.248438	0.122157	product=tsukushi%2C small leucine rich proteoglycan%2C transcript variant 1
XR_298690.1	LOC102165900	floralwhite	0.246866	0.124615	product=uncharacterized LOC102165900
XM_005669918.1	PAQR9	floralwhite	-0.246682	0.124905	product=progestin and adipoQ receptor family member IX%2C transcript variant X1
XM_003131324.3	ACBD4	floralwhite	-0.246291	0.125523	product=acyl-CoA binding domain containing 4%2C transcript variant X1
NM_001244514.1	PLA2G16	floralwhite	0.245723	0.126427	product=phospholipase A2%2C group XVI
XM_005667332.1	C9H11orf57	floralwhite	0.245134	0.127366	product=chromosome 9 open reading frame%2C human C11orf57%2C transcript variant X7
NM_001146126.1	LOC100049690	floralwhite	-0.244767	0.127955	product=adiponutrin
NM_001033013.2	FCGR2B	floralwhite	0.244761	0.127964	product=Fc fragment of IgG%2C low affinity IIb%2C receptor %28CD32%29
XM_003132693.2	NXPE3	floralwhite	0.243851	0.129433	product=neurexophilin and PC-esterase domain family%2C member 3
XM_005667649.1	LOC595121	floralwhite	-0.243582	0.129871	product=ADP-ribosylation factor-like protein 4A%2C transcript variant X2
XR_309008.1	LOC102161301	floralwhite	0.243351	0.130246	product=uncharacterized LOC102161301
XM_005662096.1	LYRM1	floralwhite	0.242968	0.130871	product=LYR motif containing 1%2C transcript variant X4
XM_003357058.2	LOC100522692	floralwhite	-0.242873	0.131026	product=3-hydroxybutyrate dehydrogenase type 2-like%2C transcript variant 2
XM_003356071.2	ZNF784	floralwhite	-0.242094	0.132306	product=zinc finger protein 784
NM_001244497.1	FBXO21	floralwhite	-0.241844	0.132716	product=F-box protein 21
XM_001927058.2	MTR	floralwhite	-0.241767	0.132844	product=5-methyltetrahydrofolate-homocysteine methyltransferase
XR_298616.1	LOC102165025	floralwhite	0.241715	0.13293	product=uncharacterized LOC102165025
XM_005670067.1	IL1RAP	floralwhite	-0.241366	0.133508	product=interleukin 1 receptor accessory protein%2C transcript variant X2
XM_005670729.1	MVK	floralwhite	-0.241338	0.133555	product=mevalonate kinase%2C transcript variant X4
XM_005655421.1	OLFML3	floralwhite	-0.240796	0.134457	product=olfactomedin-like 3
XR_302382.1	LOC102162538	floralwhite	0.240738	0.134553	product=uncharacterized LOC102162538
XM_001929166.4	MAPK8	floralwhite	-0.240412	0.135098	product=mitogen-activated protein kinase 8%2C transcript variant X1
XM_005670288.1	LOC100157421	floralwhite	-0.239913	0.135934	product=1%2C4-alpha-glucan-branching enzyme-like
XM_005671732.1	SORBS2	floralwhite	-0.239867	0.136012	product=sorbin and SH3 domain containing 2%2C transcript variant X12
XM_005661627.1	CDC42SE2	floralwhite	0.239595	0.13647	product=CDC42 small effector 2%2C transcript variant X5
XM_003134891.4	OGDH	floralwhite	0.239562	0.136526	product=oxoglutarate %28alpha-ketoglutarate%29 dehydrogenase %28lipoamide%29
NM_001185169.1	SCAMP3	floralwhite	0.2388	0.137815	product=secretory carrier membrane protein 3
XM_005663086.1	PLAG1	floralwhite	0.23848	0.138359	product=pleiomorphic adenoma gene 1%2C transcript variant X1
XM_005654834.1	LOC100519130	floralwhite	-0.238338	0.138601	product=probable carboxypeptidase PM20D1-like%2C transcript variant X2
XM_003361714.1	LOC100627047	floralwhite	-0.238055	0.139084	product=acyl-coenzyme A thioesterase 2%2C mitochondrial-like
XM_005672931.1	TTI1	floralwhite	0.237848	0.139439	product=TELO2 interacting protein 1%2C transcript variant X2
XM_005662489.1	PCYOX1	floralwhite	-0.237426	0.140162	product=prenylcysteine oxidase 1%2C transcript variant X3
XM_003353586.3	ALDH1B1	floralwhite	-0.237008	0.140883	product=aldehyde dehydrogenase 1 family%2C member B1
XM_003356035.2	ZNF613	floralwhite	0.236423	0.141895	product=zinc finger protein 613%2C transcript variant X1
XM_005653113.1	LOC100518731	floralwhite	-0.235912	0.142785	product=la-related protein 4-like
XM_005656672.1	PPP1R15B	floralwhite	-0.235896	0.142812	product=protein phosphatase 1%2C regulatory subunit 15B%2C transcript variant X2
NM_001160080.1	DGAT2	floralwhite	-0.235779	0.143016	product=diacylglycerol O-acyltransferase 2
XM_005653531.1	LOC100625251	floralwhite	-0.23574	0.143085	product=tubulin polyglutamylase TTLL13-like
XM_005668402.1	RCBTB1	floralwhite	-0.235677	0.143195	product=regulator of chromosome condensation %28RCC1%29 and BTB %28POZ%29 domain containing protein 1%2C transcript variant X2
XM_005661684.1	BRD8	floralwhite	-0.235627	0.143281	product=bromodomain containing 8%2C transcript variant X1
NM_001130730.1	HSD17B8	floralwhite	-0.234972	0.144429	product=hydroxysteroid %2817-beta%29 dehydrogenase 8
NM_001139475.1	SLC30A2	floralwhite	-0.234843	0.144657	product=solute carrier family 30 %28zinc transporter%29%2C member 2
XM_005659490.1	LOC100737265	floralwhite	0.234829	0.144681	product=small ubiquitin-related modifier 1-like
NM_001167637.1	0610007P14RIK	floralwhite	-0.234557	0.145161	product=uncharacterized LOC100312958
XR_304480.1	LOC102158597	floralwhite	-0.234231	0.145736	product=uncharacterized LOC102158597%2C transcript variant X2
XM_005674003.1	BCAP31	floralwhite	0.233989	0.146166	product=B-cell receptor-associated protein 31%2C transcript variant X2
XM_003128147.4	GMDS	floralwhite	-0.233347	0.147307	product=GDP-mannose 4%2C6-dehydratase
XM_003125829.4	SYCP1	floralwhite	-0.232675	0.148509	product=synaptonemal complex protein 1
XM_005658290.1	LOC102161803	floralwhite	-0.232326	0.149136	product=regulator of microtubule dynamics protein 2-like
NM_001244822.1	MRM1	floralwhite	0.232245	0.149282	product=mitochondrial rRNA methyltransferase 1 homolog %28S. cerevisiae%29
XM_003128059.2	BEST4	floralwhite	0.232175	0.149409	product=bestrophin 4
XM_005663459.1	LYSMD1	floralwhite	0.231652	0.150353	product=LysM%2C putative peptidoglycan-binding%2C domain containing 1%2C transcript variant X1
XM_005670836.1	RNF215	floralwhite	-0.231424	0.150767	product=ring finger protein 215%2C transcript variant X2
XM_005667685.1	CACNA2D1	floralwhite	0.23106	0.151428	product=calcium channel%2C voltage-dependent%2C alpha 2%2Fdelta subunit 1%2C transcript variant X4
NM_214035.2	GHRHR	floralwhite	0.230605	0.152258	product=growth hormone releasing hormone receptor
XM_001924210.3	CMTR1	floralwhite	0.23055	0.152357	product=cap methyltransferase 1
XM_005656623.1	COLCA2	floralwhite	-0.230526	0.152401	product=colorectal cancer associated 2%2C transcript variant X2
XM_005660104.1	LURAP1L	floralwhite	-0.230102	0.153178	product=leucine rich adaptor protein 1-like%2C transcript variant X1
NM_001129961.1	TEPP	floralwhite	-0.229933	0.153489	product=testis%2C prostate and placenta expressed
XR_303238.1	LOC102159657	floralwhite	-0.229875	0.153596	product=uncharacterized LOC102159657
XM_005665595.1	GMPR	floralwhite	0.229772	0.153784	product=guanosine monophosphate reductase%2C transcript variant X2
NM_001244639.1	HRG	floralwhite	-0.229624	0.154057	product=histidine-rich glycoprotein
NM_001113041.1	FADS1	floralwhite	-0.229613	0.154077	product=fatty acid desaturase 1
XM_003483571.2	C14H10orf88	floralwhite	0.228903	0.15539	product=chromosome 14 open reading frame%2C human C10orf88%2C transcript variant X1
XM_005671823.1	LOC100515931	floralwhite	-0.228864	0.155463	product=protein phosphatase 1 regulatory subunit 3B-like%2C transcript variant X1
XM_001924870.4	IBTK	floralwhite	-0.228595	0.155962	product=inhibitor of Bruton agammaglobulinemia tyrosine kinase%2C transcript variant X1
XM_005652721.1	MBF1	floralwhite	0.228499	0.156141	product=endothelial differentiation-related factor 1-like%2C transcript variant X3
XR_116215.2	LOC100512810	floralwhite	-0.228408	0.156311	product=uncharacterized LOC100512810%2C transcript variant X1
XM_003131559.4	LOC100524522	floralwhite	0.228267	0.156574	product=speckle-type POZ protein-like
NM_214432.1	CYP51	floralwhite	-0.228148	0.156795	product=cytochrome P450%2C family 51%2C subfamily A%2C polypeptide 1
XR_302183.1	LOC100625965	floralwhite	-0.228122	0.156844	product=uncharacterized LOC100625965
NM_214112.1	PKCNT1	floralwhite	0.227789	0.157467	product=Na%2Fnucleoside cotransporter
NM_001143720.1	NME4	floralwhite	-0.227678	0.157674	product=NME%2FNM23 nucleoside diphosphate kinase 4
NM_001123172.1	PYGL	floralwhite	-0.227329	0.158329	product=phosphorylase%2C glycogen%2C liver
XM_003123645.3	LTC4S	floralwhite	-0.227266	0.158449	product=leukotriene C4 synthase
XM_003124636.4	NMRAL1	floralwhite	0.226611	0.159684	product=NmrA-like family domain containing 1%2C transcript variant X1
XM_005661944.1	RASA4	floralwhite	0.226418	0.160049	product=RAS p21 protein activator 4%2C transcript variant X3
XM_003483472.2	GGPS1	floralwhite	0.226014	0.160816	product=geranylgeranyl diphosphate synthase 1
XM_001926128.5	SHB	floralwhite	-0.225694	0.161425	product=Src homology 2 domain containing adaptor protein B
NM_213812.1	SERPINA6	floralwhite	-0.225683	0.161447	product=serpin peptidase inhibitor%2C clade A %28alpha-1 antiproteinase%2C antitrypsin%29%2C member 6
XM_005667793.1	TOR3A	floralwhite	-0.225395	0.161996	product=torsin family 3%2C member A%2C transcript variant X2
XR_298920.1	LOC100525350	floralwhite	0.225222	0.162328	product=polyprenol reductase-like%2C transcript variant X2
XM_005668722.1	ACBD4	floralwhite	-0.225065	0.162628	product=acyl-CoA binding domain containing 4%2C transcript variant X3
XM_005654082.1	DIABLO	floralwhite	-0.224874	0.162995	product=diablo%2C IAP-binding mitochondrial protein%2C transcript variant X1
XM_003122462.2	RPS6KB2	floralwhite	-0.224493	0.163727	product=ribosomal protein S6 kinase%2C 70kDa%2C polypeptide 2%2C transcript variant X1
XR_297883.1	LOC102159122	floralwhite	-0.224113	0.164461	product=uncharacterized LOC102159122
XM_003130663.4	KIF24	floralwhite	0.22354	0.165571	product=kinesin family member 24%2C transcript variant X1
XM_005674430.1	LOC100626463	floralwhite	-0.223334	0.165972	product=fucose mutarotase-like
NM_214273.1	GNRHR	floralwhite	-0.223123	0.166381	product=gonadotropin-releasing hormone receptor
XM_005656194.1	HYI	floralwhite	-0.223089	0.166447	product=hydroxypyruvate isomerase %28putative%29%2C transcript variant X4
XM_005674573.1	PKHD1	floralwhite	-0.223016	0.16659	product=polycystic kidney and hepatic disease 1 %28autosomal recessive%29
XM_005655259.1	LOC102159665	floralwhite	-0.222792	0.167028	product=uncharacterized LOC102159665
XM_005655529.1	MTERFD3	floralwhite	-0.222409	0.167778	product=MTERF domain containing 3%2C transcript variant X1
XM_003482418.2	SHROOM3	floralwhite	-0.222338	0.167916	product=shroom family member 3%2C transcript variant X1
XM_005672793.1	STK35	floralwhite	0.222025	0.16853	product=serine%2Fthreonine kinase 35%2C transcript variant X2
XM_003125032.3	SPR	floralwhite	-0.221901	0.168776	product=sepiapterin reductase %287%2C8-dihydrobiopterin:NADP%2B oxidoreductase%29
XM_003482107.2	DPH2	floralwhite	0.221172	0.170215	product=DPH2 homolog %28S. cerevisiae%29
XM_005654223.1	PAPD7	floralwhite	0.221154	0.17025	product=PAP associated domain containing 7%2C transcript variant X1
XR_298894.1	LOC102159210	floralwhite	0.220846	0.170863	product=uncharacterized LOC102159210
XM_003484154.2	CXHXorf64	floralwhite	0.220042	0.172465	product=chromosome X open reading frame%2C human CXorf64
XM_003353584.2	LOC100624905	floralwhite	-0.219656	0.173238	product=SH2 domain-containing adapter protein B-like
XM_003132785.2	SLC37A1	floralwhite	0.219395	0.173761	product=solute carrier family 37 %28glucose-6-phosphate transporter%29%2C member 1%2C transcript variant X1
XM_001927875.2	GPAT	floralwhite	-0.219119	0.174318	product=glycerol-3-phosphate acyltransferase%2C transcript variant X1
NM_001243678.1	SNAPC5	floralwhite	0.218892	0.174776	product=small nuclear RNA activating complex%2C polypeptide 5%2C 19kDa
XM_005662863.1	KIAA0196	floralwhite	0.218801	0.17496	product=WASH complex subunit strumpellin
XM_003134127.3	FAM114A2	floralwhite	0.218545	0.175477	product=family with sequence similarity 114%2C member A2
XM_005672862.1	ACSS2	floralwhite	-0.21852	0.175528	product=acyl-CoA synthetase short-chain family member 2%2C transcript variant X1
XM_003130971.4	CAB39L	floralwhite	0.218474	0.175621	product=calcium binding protein 39-like%2C transcript variant X1
XM_001929184.4	MVK	floralwhite	-0.217484	0.177636	product=mevalonate kinase%2C transcript variant X1
XM_005673449.1	BMX	floralwhite	-0.217472	0.177659	product=BMX non-receptor tyrosine kinase
XM_005661525.1	LOC102162014	floralwhite	-0.217355	0.177898	product=acyl-coenzyme A thioesterase 12-like
XM_003131387.2	MLX	floralwhite	-0.216962	0.178703	product=MLX%2C MAX dimerization protein%2C transcript variant X3
XM_005654113.1	DGCR14	floralwhite	-0.21528	0.182177	product=DiGeorge syndrome critical region gene 14%2C transcript variant X2
XM_005670727.1	MVK	floralwhite	-0.214761	0.18326	product=mevalonate kinase%2C transcript variant X2
NM_001243818.1	C3H2orf42	floralwhite	0.214458	0.183894	product=chromosome 2 open reading frame 42
NM_001243460.1	FAM76A	floralwhite	0.214346	0.184127	product=family with sequence similarity 76%2C member A
XM_005654341.1	BRP44L	floralwhite	-0.214305	0.184214	product=mitochondrial pyruvate carrier 1%2C transcript variant X2
XM_001926183.4	SLC39A9	floralwhite	-0.214142	0.184556	product=solute carrier family 39%2C member 9
XM_005664165.1	ASB8	floralwhite	0.214134	0.184573	product=ankyrin repeat and SOCS box containing 8%2C transcript variant X2
NM_001105301.1	COPS2	floralwhite	0.214095	0.184655	product=COP9 constitutive photomorphogenic homolog subunit 2 %28Arabidopsis%29
XM_005655225.1	SUCLG1	floralwhite	-0.21385	0.185169	product=succinate-CoA ligase%2C alpha subunit%2C transcript variant X1
XM_003123175.2	TMEM205	floralwhite	-0.213337	0.18625	product=transmembrane protein 205%2C transcript variant 2
XM_005662414.1	LOC100518777	floralwhite	-0.213124	0.186701	product=transmembrane protein 150A-like%2C transcript variant X2
XM_005666124.1	CYP1A2	floralwhite	-0.212839	0.187304	product=cytochrome P450%2C family 1%2C subfamily A%2C polypeptide 2%2C transcript variant X1
XM_003130809.4	CUL2	floralwhite	0.212567	0.187882	product=cullin 2
XM_005657132.1	USP25	floralwhite	0.212532	0.187956	product=ubiquitin specific peptidase 25%2C transcript variant X2
XM_005658852.1	ZSCAN2	floralwhite	-0.212338	0.188371	product=zinc finger and SCAN domain containing 2
XM_005673178.1	LOC100516122	floralwhite	-0.212311	0.188427	product=carboxypeptidase A4-like
XM_003358011.2	ACBD4	floralwhite	-0.212213	0.188636	product=acyl-CoA binding domain containing 4%2C transcript variant X2
XM_005670289.1	GBE1	floralwhite	-0.211679	0.189778	product=glucan %281%2C4-alpha-%29%2C branching enzyme 1
XM_005668401.1	RCBTB1	floralwhite	-0.211312	0.190565	product=regulator of chromosome condensation %28RCC1%29 and BTB %28POZ%29 domain containing protein 1%2C transcript variant X1
NM_001195330.1	COMT	floralwhite	-0.211079	0.191065	product=catechol-O-methyltransferase
XM_005657671.1	SGK2	floralwhite	-0.210865	0.191526	product=serum%2Fglucocorticoid regulated kinase 2
XM_003130160.3	SLC25A13	floralwhite	-0.210709	0.191861	product=solute carrier family 25 %28aspartate%2Fglutamate carrier%29%2C member 13%2C transcript variant X1
XM_005670162.1	LOC102158186	floralwhite	-0.21045	0.192421	product=very-long-chain %283R%29-3-hydroxyacyl-%5Bacyl-carrier protein%5D dehydratase 2-like
XM_005670290.1	LOC100516938	floralwhite	-0.210247	0.192859	product=1%2C4-alpha-glucan-branching enzyme-like
XM_003358056.3	MSL1	floralwhite	0.209817	0.193794	product=male-specific lethal 1 homolog %28Drosophila%29%2C transcript variant X2
XM_005661774.1	RNF14	floralwhite	-0.209564	0.194343	product=ring finger protein 14%2C transcript variant X4
XM_001929402.3	ZFYVE19	floralwhite	0.209507	0.194468	product=zinc finger%2C FYVE domain containing 19%2C transcript variant X1
XM_003127622.2	AGMAT	floralwhite	-0.208657	0.196324	product=agmatine ureohydrolase %28agmatinase%29%2C transcript variant X1
XM_005658275.1	TMEM175	floralwhite	0.208431	0.196821	product=transmembrane protein 175
XM_003124342.2	LOC100511684	floralwhite	-0.208207	0.197314	product=protein phosphatase 1 regulatory subunit 35-like%2C transcript variant 1
XM_005664385.1	CSNK2A2	floralwhite	0.207864	0.198069	product=casein kinase 2%2C alpha prime polypeptide%2C transcript variant X1
XM_005665451.1	CYP4A21	floralwhite	-0.207708	0.198413	product=cytochrome P450%2C family 4%2C subfamily A%2C polypeptide 21%2C transcript variant X1
XM_001927321.4	TCEB1	floralwhite	0.207675	0.198486	product=transcription elongation factor B %28SIII%29%2C polypeptide 1 %2815kDa%2C elongin C%29%2C transcript variant 1
NM_001005156.1	IGFBP3	floralwhite	-0.207675	0.198487	product=insulin-like growth factor binding protein 3
XR_302448.1	LOC102167434	floralwhite	0.207406	0.199081	product=uncharacterized LOC102167434
XM_005655742.1	LOC100620150	floralwhite	0.207327	0.199257	product=transmembrane and TPR repeat-containing protein 2-like%2C transcript variant X2
NM_001044591.1	F7	floralwhite	-0.207259	0.199406	product=coagulation factor VII %28serum prothrombin conversion accelerator%29
XM_005670728.1	MVK	floralwhite	-0.207153	0.199643	product=mevalonate kinase%2C transcript variant X3
XM_005662659.1	LOC102162418	floralwhite	0.206313	0.201511	product=fos-related antigen 2-like
XM_003354779.2	PCYOX1	floralwhite	-0.206143	0.201893	product=prenylcysteine oxidase 1%2C transcript variant X1
XM_003128948.2	GNPDA2	floralwhite	0.2061	0.201988	product=glucosamine-6-phosphate deaminase 2%2C transcript variant X1
XM_003131536.2	SNX11	floralwhite	0.205962	0.202296	product=sorting nexin 11%2C transcript variant 1
NM_001243887.1	FAM32A	floralwhite	0.205957	0.202307	product=family with sequence similarity 32%2C member A
XM_001927881.4	PHF1	floralwhite	0.205925	0.20238	product=PHD finger protein 1%2C transcript variant X1
XM_003122300.4	TM2D3	floralwhite	-0.204993	0.204475	product=TM2 domain containing 3%2C transcript variant X2
NM_001177921.1	SPATA22	floralwhite	-0.204971	0.204524	product=spermatogenesis associated 22
XM_003123347.2	C2H19orf53	floralwhite	0.204794	0.204925	product=chromosome 2 open reading frame%2C human C19orf53
XM_003135250.2	ARMCX6	floralwhite	0.204647	0.205256	product=armadillo repeat containing%2C X-linked 6%2C transcript variant X3
NM_001243499.1	CHCHD4	floralwhite	0.204363	0.205901	product=coiled-coil-helix-coiled-coil-helix domain containing 4
NM_001143695.1	ACSS2	floralwhite	-0.20399	0.206747	product=acyl-CoA synthetase short-chain family member 2
XR_300347.1	LOC102162568	floralwhite	0.203331	0.20825	product=uncharacterized LOC102162568
XM_005673609.1	MAGIX	floralwhite	-0.203217	0.20851	product=MAGI family member%2C X-linked%2C transcript variant X7
XM_005664553.1	LOC102164415	floralwhite	0.202908	0.209218	product=zinc finger protein 420-like
XM_005666760.1	G3BP2	floralwhite	-0.202602	0.209919	product=GTPase activating protein %28SH3 domain%29 binding protein 2%2C transcript variant X6
XM_005653999.1	ZNF286A	floralwhite	-0.202597	0.209932	product=zinc finger protein 286A
XM_005658153.1	LOC102160163	floralwhite	0.202549	0.21004	product=nebulin-like
NM_001244725.1	MOCS2	floralwhite	-0.202427	0.210323	product=molybdenum cofactor synthesis 2
NM_001244185.1	PEX3	floralwhite	-0.202413	0.210355	product=peroxisomal biogenesis factor 3
XM_003123176.2	TMEM205	floralwhite	0.202234	0.210766	product=transmembrane protein 205%2C transcript variant 3
NM_001245012.1	INPP1	floralwhite	0.202031	0.211236	product=inositol polyphosphate-1-phosphatase
XR_302693.1	LOC102159843	floralwhite	0.202007	0.211289	product=uncharacterized LOC102159843
XM_005664285.1	LIN7A	floralwhite	-0.201905	0.211526	product=lin-7 homolog A %28C. elegans%29%2C transcript variant X2
XM_003128640.4	CHURC1	floralwhite	0.20175	0.211884	product=churchill domain containing 1%2C transcript variant X1
XM_005658293.1	LOC100625870	floralwhite	0.201618	0.212189	product=alpha-%281%2C3%29-fucosyltransferase 10-like
XM_005672417.1	TTC23L	floralwhite	-0.201128	0.213325	product=tetratricopeptide repeat domain 23-like%2C transcript variant X3
NM_214409.2	SUCLG1	floralwhite	-0.200609	0.214534	product=succinate-CoA ligase%2C alpha subunit
XM_003128543.2	DHRS1	floralwhite	-0.200569	0.214628	product=dehydrogenase%2Freductase %28SDR family%29 member 1%2C transcript variant X1
NM_001244266.1	LOC100512372	floralwhite	-0.200547	0.214678	product=organic solute transporter alpha
XM_005661822.1	LOC102158147	floralwhite	-0.200205	0.215477	product=protein sidekick-1-like
XM_005667780.1	C9H1orf105	floralwhite	-0.199754	0.216535	product=chromosome 9 open reading frame%2C human C1orf105
XM_005671461.1	BBIP1	floralwhite	0.199187	0.217868	product=BBSome interacting protein 1%2C transcript variant X3
XM_003362192.2	LOC100620632	floralwhite	0.199167	0.217915	product=importin subunit alpha-3-like
NM_001167649.1	HSD17B2	floralwhite	-0.198968	0.218385	product=hydroxysteroid %2817-beta%29 dehydrogenase 2
XR_298068.1	LOC102160462	floralwhite	0.198589	0.219282	product=uncharacterized LOC102160462
XM_003482573.2	LOC100738008	floralwhite	-0.198177	0.22026	product=thyroid hormone-inducible hepatic protein-like%2C transcript variant 1
XR_298582.1	LOC102167899	floralwhite	0.198169	0.220278	product=uncharacterized LOC102167899
NM_001244694.1	RPP21	floralwhite	0.19792	0.220871	product=ribonuclease P%2FMRP 21kDa subunit
XM_001926380.3	RAD51AP1	floralwhite	-0.197804	0.221145	product=RAD51 associated protein 1%2C transcript variant X1
XM_005662949.1	YWHAZ	floralwhite	0.19778	0.221203	product=tyrosine 3-monooxygenase%2Ftryptophan 5-monooxygenase activation protein%2C zeta polypeptide%2C transcript variant X2
NM_001243396.1	BOLA1	floralwhite	0.197732	0.221319	product=bolA homolog 1 %28E. coli%29
XM_005672029.1	LOC102164618	floralwhite	-0.197647	0.221521	product=3-hydroxyisobutyryl-CoA hydrolase%2C mitochondrial-like
XR_302595.1	LOC100738125	floralwhite	0.197271	0.22242	product=dystrobrevin beta-like%2C transcript variant X7
XM_005659752.1	KNSTRN	floralwhite	0.196848	0.223433	product=kinetochore-localized astrin%2FSPAG5 binding protein%2C transcript variant X5
XM_005664183.1	SLC41A2	floralwhite	-0.196358	0.224609	product=solute carrier family 41 %28magnesium transporter%29%2C member 2%2C transcript variant X2
XM_005666350.1	LOC102164420	floralwhite	-0.196076	0.225289	product=zinc finger protein DPF3-like
XM_005657265.1	CTSB	floralwhite	0.195509	0.226661	product=cathepsin B%2C transcript variant X1
XM_005663936.1	LOC100621250	floralwhite	-0.195463	0.226772	product=zinc finger protein GLI1-like
XR_300723.1	LOC102162403	floralwhite	-0.195097	0.22766	product=uncharacterized LOC102162403
XM_003356899.3	UGDH	floralwhite	-0.194605	0.228859	product=UDP-glucose 6-dehydrogenase%2C transcript variant 1
XR_304237.1	LOC100739771	floralwhite	-0.19437	0.22943	product=uncharacterized LOC100739771%2C transcript variant X1
XM_005659030.1	PDCD6	floralwhite	0.194319	0.229556	product=programmed cell death 6%2C transcript variant X2
NM_001001868.1	PRLR	floralwhite	-0.194264	0.229691	product=prolactin receptor
XM_005657790.1	EBP	floralwhite	-0.194196	0.229858	product=emopamil binding protein %28sterol isomerase%29%2C transcript variant X2
XM_005670260.1	CLDND1	floralwhite	-0.193814	0.230791	product=claudin domain containing 1%2C transcript variant X3
XM_005654639.1	LOC102159206	floralwhite	-0.193742	0.230969	product=uncharacterized LOC102159206
NM_001204771.1	BHMT2	floralwhite	-0.19356	0.231416	product=betaine--homocysteine S-methyltransferase 2
XM_003134033.2	MRPS27	floralwhite	-0.193486	0.231597	product=mitochondrial ribosomal protein S27
XM_005654739.1	PNPLA6	floralwhite	0.193429	0.231738	product=patatin-like phospholipase domain containing 6%2C transcript variant X2
XM_005655174.1	E4F1	floralwhite	0.193372	0.231878	product=E4F transcription factor 1%2C transcript variant X3
XM_003481937.2	RNF207	floralwhite	0.193123	0.232492	product=ring finger protein 207
XM_003123112.2	ALKBH7	floralwhite	-0.193058	0.232653	product=alkB%2C alkylation repair homolog 7 %28E. coli%29
XR_304001.1	TMEM234	floralwhite	0.193046	0.23268	product=transmembrane protein 234%2C transcript variant X5
XM_005670835.1	RNF215	floralwhite	0.192583	0.233826	product=ring finger protein 215%2C transcript variant X1
XM_005665455.1	LOC100737897	floralwhite	-0.192573	0.23385	product=cytochrome P450 4A24-like
XM_001928309.4	TBC1D7	floralwhite	0.192227	0.234707	product=TBC1 domain family%2C member 7%2C transcript variant X1
XM_005662619.1	LOC100739532	floralwhite	-0.192165	0.23486	product=uncharacterized LOC100739532
NM_214385.1	PTGR1	floralwhite	-0.192002	0.235265	product=prostaglandin reductase 1
XM_005668075.1	LOC102157962	floralwhite	0.191557	0.236373	product=uncharacterized LOC102157962
XM_003353652.2	ZBTB26	floralwhite	-0.191557	0.236374	product=zinc finger and BTB domain containing 26%2C transcript variant X1
XR_301133.1	LOC102167249	floralwhite	-0.191378	0.236819	product=uncharacterized LOC102167249
XM_005664611.1	CCDC61	floralwhite	-0.190964	0.237854	product=coiled-coil domain containing 61%2C transcript variant X2
XR_304178.1	LOC102167815	floralwhite	-0.190711	0.238489	product=uncharacterized LOC102167815
XM_005673004.1	TMEM189	floralwhite	0.190561	0.238865	product=transmembrane protein 189%2C transcript variant X2
XM_005656503.1	MSMO1	floralwhite	-0.190529	0.238946	product=methylsterol monooxygenase 1%2C transcript variant X1
XM_003125951.4	TTC38	floralwhite	-0.190275	0.239584	product=tetratricopeptide repeat domain 38
XM_005666414.1	SERPINA6	floralwhite	-0.190119	0.239978	product=serpin peptidase inhibitor%2C clade A %28alpha-1 antiproteinase%2C antitrypsin%29%2C member 6%2C transcript variant X1
XM_005657006.1	TAOK1	floralwhite	0.190041	0.240174	product=TAO kinase 1%2C transcript variant X3
XM_005654634.1	LOC102158591	floralwhite	-0.189888	0.240559	product=anoctamin-1-like
XM_005674117.1	LOC102164505	floralwhite	0.189669	0.241113	product=ephexin-1-like
XM_005656022.1	IFFO2	floralwhite	-0.189619	0.241239	product=intermediate filament family orphan 2
XM_005673965.1	NSDHL	floralwhite	-0.189163	0.242393	product=NAD%28P%29 dependent steroid dehydrogenase-like%2C transcript variant X1
XM_005659000.1	LOC100622998	floralwhite	0.188918	0.243016	product=RNA demethylase ALKBH5-like
XM_005665133.1	EXTL1	floralwhite	-0.188777	0.243374	product=exostosin-like glycosyltransferase 1%2C transcript variant X6
XM_003131643.4	MKS1	floralwhite	-0.188761	0.243415	product=Meckel syndrome%2C type 1%2C transcript variant X1
XM_005659564.1	POLR2M	floralwhite	0.188736	0.243477	product=polymerase %28RNA%29 II %28DNA directed%29 polypeptide M%2C transcript variant X2
XM_003482982.2	LOC100736981	floralwhite	0.188011	0.245327	product=eukaryotic translation initiation factor 1-like
NM_214166.1	SUS2DD	floralwhite	-0.187723	0.246063	product=dimeric dihydrodiol dehydrogenase
XM_005663885.1	WIBG	floralwhite	-0.187618	0.246332	product=within bgcn homolog %28Drosophila%29%2C transcript variant X2
XM_005653361.1	SCNN1D	floralwhite	-0.186946	0.248058	product=sodium channel%2C non-voltage-gated 1%2C delta subunit
XM_005673913.1	MBNL3	floralwhite	-0.18683	0.248358	product=muscleblind-like splicing regulator 3%2C transcript variant X3
XM_005662694.1	C3H2orf44	floralwhite	0.186817	0.24839	product=chromosome 3 open reading frame%2C human C2orf44%2C transcript variant X1
XR_299316.1	MASP1	floralwhite	-0.186735	0.248602	product=mannan-binding lectin serine peptidase 1 %28C4%2FC2 activating component of Ra-reactive factor%29%2C transcript variant X4
XM_005671987.1	ZNF385B	floralwhite	-0.186227	0.249915	product=zinc finger protein 385B%2C transcript variant X3
XR_301558.1	CHKA	floralwhite	-0.186129	0.250169	product=choline kinase alpha%2C transcript variant X4
XM_003353733.3	LOC100627707	floralwhite	-0.186061	0.250346	product=7-dehydrocholesterol reductase-like
XM_005660632.1	CARNS1	floralwhite	-0.18537	0.25214	product=carnosine synthase 1
XM_003483241.2	TF	floralwhite	-0.185167	0.25267	product=transferrin%2C transcript variant X1
NM_001044551.2	CKMT2	floralwhite	-0.184864	0.253462	product=creatine kinase%2C mitochondrial 2 %28sarcomeric%29
XM_003361374.2	LOC100624445	floralwhite	-0.184626	0.254082	product=gamma-glutamylcyclotransferase-like%2C transcript variant X1
XM_005668947.1	TOM1L1	floralwhite	-0.184386	0.254712	product=target of myb1 %28chicken%29-like 1%2C transcript variant X4
XM_005674288.1	LOC100621385	floralwhite	-0.184385	0.254715	product=grainyhead-like protein 1 homolog
XR_300463.1	LOC102161523	floralwhite	-0.184384	0.254718	product=uncharacterized LOC102161523
XM_005669282.1	LOC100737057	floralwhite	0.184187	0.255235	product=biotinidase-like%2C transcript variant X6
XM_003358734.3	EHHADH	floralwhite	-0.183979	0.25578	product=enoyl-CoA%2C hydratase%2F3-hydroxyacyl CoA dehydrogenase
XR_309595.1	LOC102159162	floralwhite	-0.183831	0.256169	product=uncharacterized LOC102159162
NM_001267841.1	UBAP1	floralwhite	0.183434	0.257217	product=ubiquitin associated protein 1
XM_003361902.2	LOC100627441	floralwhite	0.183349	0.25744	product=39S ribosomal protein L53%2C mitochondrial-like
NM_001190240.1	GPD1	floralwhite	-0.183323	0.257509	product=glycerol-3-phosphate dehydrogenase 1 %28soluble%29
XR_308803.1	LOC102159228	floralwhite	0.183015	0.258323	product=uncharacterized LOC102159228%2C transcript variant X1
XM_003127574.2	MTHFR	floralwhite	-0.182473	0.25976	product=methylenetetrahydrofolate reductase %28NAD%28P%29H%29%2C transcript variant X1
XM_005655458.1	LOC102165727	floralwhite	0.182418	0.259907	product=acidic mammalian chitinase-like
XM_005664215.1	DEPDC4	floralwhite	-0.182282	0.260269	product=DEP domain containing 4
XM_003354883.3	LOC100623777	floralwhite	0.181429	0.262542	product=fos-related antigen 2-like
XR_303464.1	LOC102159741	floralwhite	-0.181261	0.262994	product=uncharacterized LOC102159741
NM_001244133.1	ABCD3	floralwhite	-0.18113	0.263343	product=ATP-binding cassette%2C sub-family D %28ALD%29%2C member 3
XM_003483128.2	LOC100737057	floralwhite	-0.181096	0.263436	product=biotinidase-like%2C transcript variant X1
XM_005657789.1	EBP	floralwhite	-0.181094	0.26344	product=emopamil binding protein %28sterol isomerase%29%2C transcript variant X1
XM_005665328.1	RNF125	floralwhite	-0.180556	0.264885	product=ring finger protein 125%2C E3 ubiquitin protein ligase%2C transcript variant X2
XM_005653222.1	VPS9D1	floralwhite	-0.180257	0.26569	product=VPS9 domain containing 1%2C transcript variant X6
XM_003122025.2	XPA	floralwhite	-0.179784	0.266966	product=xeroderma pigmentosum%2C complementation group A%2C transcript variant X1
XM_003132414.4	CHST13	floralwhite	-0.179622	0.267405	product=carbohydrate %28chondroitin 4%29 sulfotransferase 13
XM_005671679.1	DCTD	floralwhite	-0.179504	0.267725	product=dCMP deaminase%2C transcript variant X3
XM_005660601.1	LOC100518411	floralwhite	-0.179427	0.267934	product=anoctamin-1-like
XM_003122641.3	DAK	floralwhite	-0.178683	0.269958	product=dihydroxyacetone kinase 2 homolog %28S. cerevisiae%29%2C transcript variant X1
XM_005673364.1	ZNF212	floralwhite	-0.178557	0.2703	product=zinc finger protein 212%2C transcript variant X1
XM_005663349.1	CHTOP	floralwhite	0.178447	0.270599	product=chromatin target of PRMT1%2C transcript variant X2
XM_005669424.1	ZNF662	floralwhite	0.178138	0.271444	product=zinc finger protein 662%2C transcript variant X2
XM_005660337.1	LOC102163337	floralwhite	0.177374	0.273539	product=zinc finger protein 334-like%2C transcript variant X1
XM_005656625.1	COLCA2	floralwhite	-0.176713	0.275359	product=colorectal cancer associated 2%2C transcript variant X4
XM_003133885.2	NADK2	floralwhite	-0.17661	0.275644	product=NAD kinase 2%2C mitochondrial%2C transcript variant 1
XM_001929215.2	RMND1	floralwhite	-0.176466	0.276041	product=required for meiotic nuclear division 1 homolog %28S. cerevisiae%29%2C transcript variant X1
XM_003361464.3	LOC100620562	floralwhite	-0.17644	0.276113	product=ATP-binding cassette sub-family A member 6-like
NM_001243547.1	AGPHD1	floralwhite	-0.176294	0.276517	product=aminoglycoside phosphotransferase domain containing 1
XM_005670210.1	GRAMD1C	floralwhite	-0.176214	0.276739	product=GRAM domain containing 1C%2C transcript variant X2
XM_005671824.1	LOC100515931	floralwhite	-0.176133	0.276964	product=protein phosphatase 1 regulatory subunit 3B-like%2C transcript variant X2
XM_005671308.1	CYP2C42	floralwhite	-0.175968	0.27742	product=cytochrome P450 C42%2C transcript variant X1
XM_003134490.3	B4GALT5	floralwhite	0.175941	0.277495	product=UDP-Gal:betaGlcNAc beta 1%2C4- galactosyltransferase%2C polypeptide 5
XM_003361022.3	LOC100625383	floralwhite	-0.175883	0.277657	product=uncharacterized LOC100625383
NM_001128455.1	LOC100144621	floralwhite	0.175822	0.277825	product=mighty
XM_003130156.3	ASB4	floralwhite	-0.175648	0.278308	product=ankyrin repeat and SOCS box containing 4
XM_005657593.1	HDAC4	floralwhite	0.17553	0.278638	product=histone deacetylase 4
XR_306090.1	LOC102163622	floralwhite	0.175081	0.279889	product=uncharacterized LOC102163622
XM_005663527.1	NUDT17	floralwhite	0.174999	0.280118	product=nudix %28nucleoside diphosphate linked moiety X%29-type motif 17%2C transcript variant X3
XM_005655695.1	LOC100626667	floralwhite	-0.174655	0.28108	product=retinol-binding protein 5-like
NM_001243291.1	RAB35	floralwhite	0.174534	0.281417	product=RAB35%2C member RAS oncogene family
XM_005655357.1	SNX16	floralwhite	0.174119	0.282582	product=sorting nexin 16%2C transcript variant X2
XM_005672480.1	PPWD1	floralwhite	-0.174097	0.282643	product=peptidylprolyl isomerase domain and WD repeat containing 1%2C transcript variant X2
XM_005666607.1	N4BP2	floralwhite	-0.174094	0.282651	product=NEDD4 binding protein 2%2C transcript variant X2
XM_003122892.4	ELP4	floralwhite	-0.173877	0.283261	product=elongator acetyltransferase complex subunit 4
XM_003124568.3	ACSM3	floralwhite	-0.173672	0.283838	product=acyl-CoA synthetase medium-chain family member 3%2C transcript variant X1
XM_003135293.3	TBC1D8B	floralwhite	-0.173571	0.284121	product=TBC1 domain family%2C member 8B %28with GRAM domain%29
NM_001243617.1	ENOSF1	floralwhite	-0.173568	0.284129	product=enolase superfamily member 1
XM_005662005.1	TPST1	floralwhite	-0.1735	0.284321	product=tyrosylprotein sulfotransferase 1%2C transcript variant X3
XM_003483664.2	LOC100736904	floralwhite	-0.173201	0.285167	product=growth factor receptor-bound protein 14-like
NM_213896.1	ACY1	floralwhite	-0.173181	0.285222	product=aminoacylase 1
XM_005673966.1	NSDHL	floralwhite	-0.173147	0.285318	product=NAD%28P%29 dependent steroid dehydrogenase-like%2C transcript variant X2
XM_005653780.1	EPHX1	floralwhite	-0.172123	0.288221	product=epoxide hydrolase 1%2C microsomal %28xenobiotic%29%2C transcript variant X3
XM_005668570.1	C12H17orf56	floralwhite	-0.171384	0.290328	product=chromosome 17 open reading frame 56 homolog%2C transcript variant X1
XM_005652342.1	RCBTB2	floralwhite	0.171196	0.290864	product=regulator of chromosome condensation %28RCC1%29 and BTB %28POZ%29 domain containing protein 2%2C transcript variant X3
XM_005664220.1	IKBIP	floralwhite	0.171045	0.291298	product=IKBKB interacting protein%2C transcript variant X2
XM_005652933.1	C2H19orf60	floralwhite	0.170977	0.291491	product=chromosome 2 open reading frame%2C human C19orf60%2C transcript variant X3
XM_005660746.1	BAD	floralwhite	-0.170934	0.291614	product=BCL2-associated agonist of cell death%2C transcript variant X3
XM_005673915.1	MBNL3	floralwhite	-0.170786	0.292039	product=muscleblind-like splicing regulator 3%2C transcript variant X5
XM_005653933.1	MED1	floralwhite	-0.170533	0.292764	product=mediator complex subunit 1%2C transcript variant X2
XM_005665227.1	MAP7D1	floralwhite	0.170439	0.293035	product=MAP7 domain containing 1%2C transcript variant X1
XM_005670701.1	RAB35	floralwhite	0.170316	0.293389	product=RAB35%2C member RAS oncogene family%2C transcript variant X1
XR_297795.1	IRS1	floralwhite	0.170218	0.293671	product=insulin receptor substrate 1%2C transcript variant X5
NM_001048186.2	IGFALS	floralwhite	-0.170102	0.294003	product=insulin-like growth factor binding protein%2C acid labile subunit
XM_005653870.1	TEN1	floralwhite	-0.170003	0.29429	product=TEN1 CST complex subunit%2C transcript variant X4
XM_001929194.2	MMAB	floralwhite	-0.16993	0.294501	product=methylmalonic aciduria %28cobalamin deficiency%29 cblB type%2C transcript variant X1
XM_005671707.1	ACSL1	floralwhite	-0.169697	0.295173	product=acyl-CoA synthetase long-chain family member 1%2C transcript variant X1
XM_005670896.1	LOC100154313	floralwhite	-0.16965	0.295309	product=glutathione S-transferase theta-1-like%2C transcript variant X2
XM_003129591.2	LAMTOR1	floralwhite	0.169496	0.295752	product=late endosomal%2Flysosomal adaptor%2C MAPK and MTOR activator 1
XM_005666431.1	PAPOLA	floralwhite	0.16914	0.296783	product=poly%28A%29 polymerase alpha%2C transcript variant X5
XM_005669628.1	GLYCTK	floralwhite	-0.169106	0.296882	product=glycerate kinase%2C transcript variant X3
XR_307681.1	LOC102159151	floralwhite	-0.169046	0.297055	product=uncharacterized LOC102159151
XM_001927382.3	IGBP1	floralwhite	-0.168916	0.297433	product=immunoglobulin %28CD79A%29 binding protein 1%2C transcript variant X2
XM_005672353.1	LOC102166563	floralwhite	0.168835	0.29767	product=histone deacetylase 4-like
XM_003480485.2	LOC100738697	floralwhite	-0.168666	0.298159	product=uncharacterized LOC100738697
NM_214254.2	GHR	floralwhite	-0.16825	0.299369	product=growth hormone receptor
XM_005674311.1	LOC100621056	floralwhite	0.168034	0.3	product=ATP synthase-coupling factor 6%2C mitochondrial-like%2C transcript variant X3
XM_003360941.2	LOC100621510	floralwhite	0.167789	0.300715	product=transmembrane protein 41B-like
XR_300659.1	LOC102161846	floralwhite	-0.167789	0.300716	product=uncharacterized LOC102161846
XR_305241.1	LOC102159627	floralwhite	-0.167704	0.300965	product=uncharacterized LOC102159627
XM_005654885.1	LOC100620357	floralwhite	-0.167557	0.301393	product=cytochrome P450 4F6-like
XM_003123329.2	GCDH	floralwhite	-0.167396	0.301866	product=glutaryl-CoA dehydrogenase%2C transcript variant 2
XM_003133930.4	NNT	floralwhite	-0.167383	0.301904	product=nicotinamide nucleotide transhydrogenase
XM_003356202.2	GALE	floralwhite	-0.166446	0.304656	product=UDP-galactose-4-epimerase%2C transcript variant X1
NM_001128487.1	GPR39	floralwhite	-0.166254	0.305224	product=G protein-coupled receptor 39
XM_003481366.2	SLC25A32	floralwhite	-0.165955	0.306106	product=solute carrier family 25 %28mitochondrial folate carrier%29%2C member 32
XR_307262.1	LOC100622246	floralwhite	-0.165224	0.308271	product=carbonyl reductase %5BNADPH%5D 1-like
XM_001928589.3	PM20D2	floralwhite	-0.165092	0.308663	product=peptidase M20 domain containing 2
NM_001097515.2	PON1	floralwhite	-0.165027	0.308855	product=paraoxonase 1
NM_001267848.1	ZNF526	floralwhite	-0.164844	0.309401	product=zinc finger protein 526
XM_003127768.3	PEF1	floralwhite	0.164828	0.309449	product=penta-EF-hand domain containing 1%2C transcript variant 1
XR_297458.1	LOC102165302	floralwhite	-0.164554	0.310264	product=uncharacterized LOC102165302%2C transcript variant X1
XM_005657666.1	NINL	floralwhite	-0.164437	0.310612	product=ninein-like
XM_001928419.3	LOC100157964	floralwhite	0.164328	0.31094	product=probable tRNA pseudouridine synthase 2-like%2C transcript variant X1
XM_005659599.1	MAPK6	floralwhite	-0.164076	0.311693	product=mitogen-activated protein kinase 6%2C transcript variant X2
XM_005664891.1	LOC102161426	floralwhite	0.163963	0.312029	product=zinc finger protein 471-like
XM_005670095.1	LOC100737308	floralwhite	-0.163877	0.312286	product=D-beta-hydroxybutyrate dehydrogenase%2C mitochondrial-like
XM_005652627.1	HIVEP1	floralwhite	0.163766	0.31262	product=human immunodeficiency virus type I enhancer binding protein 1%2C transcript variant X2
XM_005654993.1	GIN1	floralwhite	0.163564	0.313226	product=gypsy retrotransposon integrase 1%2C transcript variant X2
XM_005658900.1	HNRNPH2	floralwhite	0.163475	0.31349	product=heterogeneous nuclear ribonucleoprotein H2 %28H%27%29
XM_001925167.4	LOC100156373	floralwhite	-0.163288	0.314054	product=villin 1-like
XM_005664012.1	CAPRIN2	floralwhite	-0.163142	0.314492	product=caprin family member 2%2C transcript variant X3
XM_005664543.1	LOC100511329	floralwhite	-0.162762	0.315637	product=zinc finger protein 829-like
XM_005654533.1	RBM18	floralwhite	0.162181	0.317391	product=RNA binding motif protein 18%2C transcript variant X3
XM_003359240.2	ADK	floralwhite	-0.162035	0.31783	product=adenosine kinase%2C transcript variant X2
XM_005655302.1	ZNF16	floralwhite	0.161925	0.318163	product=zinc finger protein 16%2C transcript variant X5
XM_005661484.1	GFM2	floralwhite	0.161776	0.318617	product=G elongation factor%2C mitochondrial 2
XM_005665117.1	SLC30A2	floralwhite	-0.161653	0.31899	product=solute carrier family 30 %28zinc transporter%29%2C member 2%2C transcript variant X1
XM_003123488.4	HAUS8	floralwhite	-0.161336	0.31995	product=HAUS augmin-like complex%2C subunit 8%2C transcript variant X1
XM_003354890.2	GCKR	floralwhite	-0.161246	0.320224	product=glucokinase %28hexokinase 4%29 regulator%2C transcript variant X1
XR_306462.1	LOC102164379	floralwhite	-0.160873	0.32136	product=uncharacterized LOC102164379
XM_005669487.1	DHX30	floralwhite	0.160467	0.322599	product=DEAH %28Asp-Glu-Ala-His%29 box helicase 30%2C transcript variant X6
XM_003129264.2	LOC100518620	floralwhite	-0.160375	0.322881	product=cytochrome P450 2U1-like
NM_001190224.1	C17H8orf40	floralwhite	-0.160265	0.323218	product=chromosome 8 open reading frame 40%2C transcript variant 3
XM_003357021.2	RAB33B	floralwhite	0.16021	0.323385	product=RAB33B%2C member RAS oncogene family%2C transcript variant X1
XM_003482674.2	LOC100738788	floralwhite	-0.160149	0.323573	product=serum paraoxonase%2Farylesterase 1-like
XM_003132695.3	ZBTB11	floralwhite	0.160138	0.323607	product=zinc finger and BTB domain containing 11
XM_005667698.1	LOC100511343	floralwhite	-0.160137	0.323608	product=platelet glycoprotein 4-like%2C transcript variant X3
XM_003130179.4	AGMO	floralwhite	-0.160088	0.323759	product=alkylglycerol monooxygenase%2C transcript variant X1
XR_303986.1	LOC100622481	floralwhite	-0.16006	0.323844	product=uncharacterized LOC100622481%2C transcript variant X3
XM_005667775.1	TPK1	floralwhite	-0.159831	0.324545	product=thiamin pyrophosphokinase 1%2C transcript variant X3
NM_001128486.1	FRRS1	floralwhite	-0.159813	0.324601	product=ferric-chelate reductase 1
XM_005671280.1	PPP1R3C	floralwhite	-0.159407	0.325847	product=protein phosphatase 1%2C regulatory subunit 3C
XM_005659944.1	PYGL	floralwhite	-0.159213	0.326446	product=phosphorylase%2C glycogen%2C liver%2C transcript variant X1
XM_005671072.1	ASCC1	floralwhite	0.159164	0.326596	product=activating signal cointegrator 1 complex subunit 1%2C transcript variant X1
NM_001244501.1	GLUD1	floralwhite	-0.15904	0.32698	product=glutamate dehydrogenase 1
XM_005659359.1	SEC63	floralwhite	-0.158969	0.327198	product=SEC63 homolog %28S. cerevisiae%29%2C transcript variant X3
NM_214355.1	EPHX1	floralwhite	-0.158788	0.327754	product=epoxide hydrolase 1%2C microsomal %28xenobiotic%29
XM_003353799.2	C2H11orf84	floralwhite	0.158578	0.328402	product=chromosome 2 open reading frame%2C human C11orf84
XR_303716.1	LOC102157459	floralwhite	-0.158466	0.328751	product=uncharacterized LOC102157459
XM_003122220.2	C1H9orf78	floralwhite	0.15843	0.328861	product=chromosome 1 open reading frame%2C human C9orf78
XM_005668062.1	LOC102164162	floralwhite	0.15835	0.329108	product=ubiquitin-associated protein 1-like
XM_005654372.1	PLAGL1	floralwhite	0.157894	0.33052	product=pleiomorphic adenoma gene-like 1%2C transcript variant X5
NM_001244556.1	AIMP2	floralwhite	0.157596	0.331446	product=aminoacyl tRNA synthetase complex-interacting multifunctional protein 2%2C transcript variant 1
XM_005658065.1	TCEA3	floralwhite	-0.157389	0.332089	product=transcription elongation factor A %28SII%29%2C 3
XM_005656464.1	SLC25A29	floralwhite	0.157354	0.332199	product=solute carrier family 25 %28mitochondrial carnitine%2Facylcarnitine carrier%29%2C member 29%2C transcript variant X3
XM_005656508.1	LOC100515222	floralwhite	-0.156955	0.333441	product=UDP-glucuronosyltransferase 2C1-like
NM_001001641.1	EPHX2	floralwhite	-0.156691	0.334266	product=epoxide hydrolase 2%2C cytoplasmic
XM_005661514.1	JMY	floralwhite	-0.156666	0.334344	product=junction mediating and regulatory protein%2C p53 cofactor
XR_298475.1	LOC102162793	floralwhite	-0.156651	0.33439	product=uncharacterized LOC102162793
XM_005656512.1	LOC100624891	floralwhite	-0.156621	0.334485	product=UDP-glucuronosyltransferase 2B31-like
XM_005664767.1	VRK3	floralwhite	0.1563	0.335487	product=vaccinia related kinase 3%2C transcript variant X5
NM_001245006.1	YIF1B	floralwhite	0.155832	0.336955	product=Yip1 interacting factor homolog B %28S. cerevisiae%29
XM_003134922.4	MID1	floralwhite	-0.155586	0.337727	product=midline 1 %28Opitz%2FBBB syndrome%29%2C transcript variant X1
XM_005662618.1	RMDN2	floralwhite	-0.155518	0.337943	product=regulator of microtubule dynamics 2
XM_005673356.1	C18H7orf10	floralwhite	-0.155467	0.338102	product=chromosome 18 open reading frame%2C human C7orf10%2C transcript variant X1
XM_005661720.1	LOC102163452	floralwhite	0.155211	0.338908	product=5E5 antigen-like
XM_005654638.1	ANO1	floralwhite	-0.155084	0.339308	product=anoctamin 1%2C calcium activated chloride channel
NM_001206536.1	TADA3	floralwhite	0.155056	0.339398	product=transcriptional adaptor 3
XR_298421.1	LOC102160723	floralwhite	-0.154966	0.33968	product=uncharacterized LOC102160723
XM_005670066.1	IL1RAP	floralwhite	-0.154404	0.341456	product=interleukin 1 receptor accessory protein%2C transcript variant X1
XM_005669682.1	KCTD6	floralwhite	-0.154304	0.341774	product=potassium channel tetramerization domain containing 6%2C transcript variant X2
XM_005664478.1	LOC100623939	floralwhite	-0.154065	0.34253	product=phospholemman-like%2C transcript variant X2
XM_005665635.1	GMNN	floralwhite	-0.153937	0.342935	product=geminin%2C DNA replication inhibitor%2C transcript variant X5
XM_005656157.1	PGM1	floralwhite	-0.153728	0.343601	product=phosphoglucomutase 1%2C transcript variant X1
XM_003129673.3	TSKU	floralwhite	-0.153637	0.34389	product=tsukushi%2C small leucine rich proteoglycan%2C transcript variant 2
NM_001243122.1	NCOA4	floralwhite	-0.152826	0.346471	product=nuclear receptor coactivator 4
XM_005652808.1	SGTA	floralwhite	0.152747	0.346725	product=small glutamine-rich tetratricopeptide repeat %28TPR%29-containing%2C alpha%2C transcript variant X1
XR_302480.1	LOC102163183	floralwhite	0.152495	0.347532	product=uncharacterized LOC102163183
XM_003359754.2	NADK2	floralwhite	-0.152266	0.348263	product=NAD kinase 2%2C mitochondrial%2C transcript variant 2
XM_005669986.1	GOLIM4	floralwhite	-0.152145	0.348651	product=golgi integral membrane protein 4%2C transcript variant X3
XM_005655877.1	LOC100513474	floralwhite	0.152002	0.34911	product=platelet-activating factor acetylhydrolase IB subunit gamma-like%2C transcript variant X2
XM_003357437.2	PEX1	floralwhite	-0.151973	0.349202	product=peroxisomal biogenesis factor 1
XM_005663906.1	LOC100626199	floralwhite	-0.151855	0.349581	product=retinol dehydrogenase 16-like%2C transcript variant X4
XR_304620.1	LOC102160639	floralwhite	-0.151573	0.350487	product=uncharacterized LOC102160639
XM_003127421.2	LOC100523440	floralwhite	0.15095	0.352495	product=cationic amino acid transporter 3-like
XM_003129285.3	LOC100522692	floralwhite	-0.150531	0.353849	product=3-hydroxybutyrate dehydrogenase type 2-like%2C transcript variant 1
XM_005669232.1	GLP2R	floralwhite	-0.150516	0.353896	product=glucagon-like peptide 2 receptor%2C transcript variant X1
XM_005656189.1	TMEM53	floralwhite	-0.150471	0.354043	product=transmembrane protein 53
XM_003481768.2	LOC100153630	floralwhite	0.150092	0.355269	product=cysteine and glycine-rich protein 2-like%2C transcript variant X1
XM_005656845.1	FNDC3A	floralwhite	0.150056	0.355387	product=fibronectin type III domain containing 3A
XR_303753.1	LOC102161137	floralwhite	0.149965	0.355683	product=uncharacterized LOC102161137
XM_003482367.2	KLB	floralwhite	-0.149723	0.356467	product=klotho beta
XM_005672416.1	TTC23L	floralwhite	-0.149653	0.356695	product=tetratricopeptide repeat domain 23-like%2C transcript variant X2
XM_001927335.4	B4GALT3	floralwhite	0.14925	0.358005	product=UDP-Gal:betaGlcNAc beta 1%2C4- galactosyltransferase%2C polypeptide 3%2C transcript variant 1
XR_301051.1	LOC102165999	floralwhite	-0.14924	0.358039	product=uncharacterized LOC102165999
XM_005662994.1	CPNE3	floralwhite	-0.148616	0.360075	product=copine III%2C transcript variant X1
XM_005672540.1	TNPO1	floralwhite	0.148605	0.360113	product=transportin 1%2C transcript variant X3
XM_005666447.1	ANKRD9	floralwhite	-0.148604	0.360115	product=ankyrin repeat domain 9%2C transcript variant X4
XM_003129944.2	SC5D	floralwhite	-0.148463	0.360576	product=sterol-C5-desaturase
XM_005660753.1	NUDT22	floralwhite	0.148416	0.36073	product=nudix %28nucleoside diphosphate linked moiety X%29-type motif 22
XM_005663489.1	CERS2	floralwhite	-0.148409	0.360753	product=ceramide synthase 2%2C transcript variant X2
XR_305329.1	LOC102162684	floralwhite	-0.148391	0.360812	product=uncharacterized LOC102162684%2C transcript variant X3
NM_214051.1	DGAT	floralwhite	-0.148265	0.361224	product=diacylglycerol acyltransferase
XM_005659064.1	PMPCA	floralwhite	-0.148181	0.3615	product=peptidase %28mitochondrial processing%29 alpha
XM_003121190.3	LOC100157014	floralwhite	-0.148156	0.36158	product=aldehyde dehydrogenase family 8 member A1-like
XM_005665320.1	CABYR	floralwhite	0.148059	0.361899	product=calcium binding tyrosine-%28Y%29-phosphorylation regulated%2C transcript variant X1
XM_005671663.1	LOC100738023	floralwhite	0.1477	0.363078	product=zinc finger protein 705A-like%2C transcript variant X6
XM_005672866.1	RALY	floralwhite	0.147561	0.363534	product=RNA binding protein%2C autoantigenic %28hnRNP-associated with lethal yellow homolog %28mouse%29%29%2C transcript variant X5
XM_005665591.1	DTNBP1	floralwhite	0.147154	0.364873	product=dystrobrevin binding protein 1%2C transcript variant X1
XM_003133245.3	LOC100152128	floralwhite	-0.146975	0.365464	product=fucose mutarotase-like%2C transcript variant 2
XM_003128949.3	GNPDA2	floralwhite	0.146692	0.366397	product=glucosamine-6-phosphate deaminase 2%2C transcript variant X2
XM_005665565.1	TMEM14C	floralwhite	-0.14612	0.368291	product=transmembrane protein 14C
XR_297898.1	LOC102166504	floralwhite	-0.14588	0.369086	product=uncharacterized LOC102166504
XM_005671577.1	MGMT	floralwhite	-0.145827	0.369262	product=O-6-methylguanine-DNA methyltransferase%2C transcript variant X2
XM_003134959.4	PHKA2	floralwhite	-0.145786	0.369397	product=phosphorylase kinase%2C alpha 2 %28liver%29%2C transcript variant 1
XM_005663058.1	LOC102161575	floralwhite	0.145583	0.370071	product=uncharacterized LOC102161575
XM_005654280.1	LOC102164888	floralwhite	0.145579	0.370085	product=vegetative cell wall protein gp1-like
XM_005661409.1	LOC100626712	floralwhite	-0.145412	0.370641	product=receptor expression-enhancing protein 3-like
XM_005667865.1	LPGAT1	floralwhite	-0.145361	0.370811	product=lysophosphatidylglycerol acyltransferase 1%2C transcript variant X3
XM_001927201.4	ARGLU1	floralwhite	0.145327	0.370923	product=arginine and glutamate rich 1%2C transcript variant X1
XR_299451.1	LOC102164728	floralwhite	-0.145182	0.371407	product=uncharacterized LOC102164728
XM_005654995.1	LOC100524190	floralwhite	-0.145099	0.371682	product=protein FAM170A-like
XM_003130075.4	PRDM10	floralwhite	-0.145087	0.37172	product=PR domain containing 10%2C transcript variant 1
XM_005659948.1	GNPNAT1	floralwhite	-0.144563	0.373468	product=glucosamine-phosphate N-acetyltransferase 1%2C transcript variant X1
XM_005663061.1	CYP7B1	floralwhite	-0.14441	0.37398	product=cytochrome P450%2C family 7%2C subfamily B%2C polypeptide 1
XM_005666867.1	C8H4orf29	floralwhite	-0.144379	0.374085	product=chromosome 8 open reading frame%2C human C4orf29
XM_005672028.1	LOC102164492	floralwhite	-0.144363	0.374139	product=3-hydroxyisobutyryl-CoA hydrolase%2C mitochondrial-like
XM_003122542.2	TM7SF2	floralwhite	-0.143945	0.375538	product=transmembrane 7 superfamily member 2%2C transcript variant X1
XM_005653781.1	EPHX1	floralwhite	-0.143838	0.375899	product=epoxide hydrolase 1%2C microsomal %28xenobiotic%29%2C transcript variant X4
XM_005658801.1	LOC100627721	floralwhite	0.143431	0.377264	product=mitotic spindle-associated MMXD complex subunit MIP18-like
XM_005659907.1	CTAGE5	floralwhite	-0.143319	0.377641	product=CTAGE family%2C member 5%2C transcript variant X5
NM_214064.1	FMO1	floralwhite	-0.143132	0.37827	product=flavin containing monooxygenase 1
XR_303343.1	LOC102157941	floralwhite	-0.14297	0.378814	product=uncharacterized LOC102157941
XM_005661356.1	AP3D1	floralwhite	0.142624	0.379982	product=adaptor-related protein complex 3%2C delta 1 subunit
NM_001243485.1	BPHL	floralwhite	-0.141913	0.382385	product=biphenyl hydrolase-like %28serine hydrolase%29
XM_005658794.1	LOC102157560	floralwhite	0.141842	0.382627	product=uncharacterized LOC102157560
XM_003126425.3	LYRM5	floralwhite	-0.141765	0.382886	product=LYR motif containing 5%2C transcript variant 1
XM_005658488.1	RDH10	floralwhite	-0.141741	0.38297	product=retinol dehydrogenase 10 %28all-trans%29
NM_001243625.1	CES3	floralwhite	-0.141294	0.384486	product=carboxylesterase 3
XM_005659039.1	LOC100622180	floralwhite	0.141266	0.384581	product=DDB1- and CUL4-associated factor 5-like
XM_001925291.3	MAPK6	floralwhite	-0.141116	0.385091	product=mitogen-activated protein kinase 6%2C transcript variant X1
XM_003355917.2	BLVRB	floralwhite	-0.141049	0.385318	product=biliverdin reductase B %28flavin reductase %28NADPH%29%29
XR_307740.1	LOC102166837	floralwhite	-0.14095	0.385657	product=uncharacterized LOC102166837
XM_001928504.3	GATC	floralwhite	0.140922	0.385754	product=glutamyl-tRNA%28Gln%29 amidotransferase%2C subunit C%2C transcript variant X1
XR_298833.1	LOC102161589	floralwhite	-0.140711	0.38647	product=uncharacterized LOC102161589
XM_005660773.1	GANAB	floralwhite	0.140477	0.387268	product=glucosidase%2C alpha%3B neutral AB%2C transcript variant X2
XR_300880.1	LOC102158185	floralwhite	-0.140319	0.387808	product=uncharacterized LOC102158185
NM_001085443.1	43358	floralwhite	0.140271	0.387974	product=15 kDa selenoprotein
XM_003356065.2	PPP1R12C	floralwhite	-0.140083	0.388617	product=protein phosphatase 1%2C regulatory subunit 12C%2C transcript variant X1
XM_001929370.2	LOC100153094	floralwhite	-0.140016	0.388843	product=glutathione S-transferase theta-1-like
XM_005655694.1	PEX5	floralwhite	-0.13999	0.388935	product=peroxisomal biogenesis factor 5%2C transcript variant X6
XM_003122832.2	PEX16	floralwhite	-0.139823	0.389505	product=peroxisomal biogenesis factor 16%2C transcript variant X1
NM_001246318.1	PGM1	floralwhite	-0.139465	0.390731	product=phosphoglucomutase 1
XM_005661568.1	LOC102165335	floralwhite	-0.139406	0.390936	product=uncharacterized LOC102165335
XR_307963.1	LOC102163448	floralwhite	-0.139247	0.391482	product=uncharacterized LOC102163448%2C transcript variant X2
XM_003131499.2	LOC100512626	floralwhite	-0.139206	0.391622	product=ORM1-like protein 3-like%2C transcript variant X2
XM_005653171.1	PPP6R2	floralwhite	-0.139159	0.391782	product=protein phosphatase 6%2C regulatory subunit 2%2C transcript variant X4
XM_003126032.3	ANKRD54	floralwhite	0.138842	0.392872	product=ankyrin repeat domain 54
XM_003124561.4	ACSM2B	floralwhite	-0.138703	0.393352	product=acyl-CoA synthetase medium-chain family member 2B
XM_005653782.1	EPHX1	floralwhite	-0.138498	0.394057	product=epoxide hydrolase 1%2C microsomal %28xenobiotic%29%2C transcript variant X5
XM_005660250.1	GRHPR	floralwhite	-0.138443	0.394248	product=glyoxylate reductase%2Fhydroxypyruvate reductase
XM_001925579.4	LOC100157139	floralwhite	-0.138223	0.395009	product=probable inactive glycosyltransferase 25 family member 3-like%2C transcript variant 1
NM_001136512.1	BCMO1	floralwhite	-0.138132	0.395321	product=beta-carotene 15%2C15%27-monooxygenase 1
XR_306203.1	LOC102166671	floralwhite	-0.13785	0.396295	product=uncharacterized LOC102166671
XM_005656885.1	CSNK1D	floralwhite	0.137698	0.396822	product=casein kinase 1%2C delta
XM_005657620.1	LOC100738388	floralwhite	-0.137328	0.398106	product=NAD%28P%29 transhydrogenase%2C mitochondrial-like
XM_005653854.1	43352	floralwhite	-0.1372	0.398549	product=septin 9%2C transcript variant X1
XM_005653128.1	LOC102165135	floralwhite	0.137185	0.3986	product=protein FAM186A-like
XR_307541.1	LOC102158284	floralwhite	-0.137184	0.398603	product=uncharacterized LOC102158284
XM_005666736.1	ALB	floralwhite	-0.137133	0.398782	product=albumin%2C transcript variant X2
NM_214212.1	TTR	floralwhite	-0.137106	0.398876	product=transthyretin
XR_308912.1	ATP5E	floralwhite	-0.136983	0.399302	product=ATP synthase%2C H%2B transporting%2C mitochondrial F1 complex%2C epsilon subunit%2C transcript variant X4
XM_005658276.1	SLC26A1	floralwhite	-0.136975	0.399332	product=solute carrier family 26 %28anion exchanger%29%2C member 1
XM_001927695.3	SLC10A1	floralwhite	-0.136581	0.400702	product=solute carrier family 10 %28sodium%2Fbile acid cotransporter%29%2C member 1
XM_005669735.1	LOC100737786	floralwhite	0.136499	0.400986	product=protein cereblon-like%2C transcript variant X1
NM_001243844.1	CPOX	floralwhite	-0.13623	0.401922	product=coproporphyrinogen oxidase
XM_005669839.1	TF	floralwhite	-0.136126	0.402285	product=transferrin%2C transcript variant X2
XM_003483565.2	CACUL1	floralwhite	0.136021	0.402654	product=CDK2-associated%2C cullin domain 1
XM_005666464.1	GSTA1	floralwhite	-0.135261	0.405312	product=glutathione S-transferase alpha 1%2C transcript variant X1
NM_001244742.1	UTP11L	floralwhite	0.135102	0.405868	product=UTP11-like%2C U3 small nucleolar ribonucleoprotein%2C %28yeast%29
XM_005653298.1	ZNF613	floralwhite	0.134994	0.406247	product=zinc finger protein 613%2C transcript variant X3
XM_005674031.1	LOC100517259	floralwhite	-0.134968	0.406338	product=cx9C motif-containing protein 4-like%2C transcript variant X3
XM_005667132.1	SLCO2B1	floralwhite	-0.134567	0.407749	product=solute carrier organic anion transporter family%2C member 2B1
XM_003359387.2	LOC100514194	floralwhite	0.134473	0.408077	product=RNA polymerase II-associated factor 1 homolog-like%2C transcript variant X1
XM_003482185.2	MRPS10	floralwhite	0.134441	0.408192	product=mitochondrial ribosomal protein S10%2C transcript variant X1
XM_003130653.2	LOC100521392	floralwhite	-0.134361	0.408472	product=sigma non-opioid intracellular receptor 1-like%2C transcript variant X1
XR_307323.1	LOC102162139	floralwhite	-0.134236	0.408914	product=uncharacterized LOC102162139
NM_214423.1	CYP3A29	floralwhite	-0.133911	0.410059	product=cytochrome P450 3A29
XM_003131911.4	TM4SF5	floralwhite	-0.133881	0.410163	product=transmembrane 4 L six family member 5
XM_005661694.1	ETF1	floralwhite	0.133838	0.410314	product=eukaryotic translation termination factor 1%2C transcript variant X2
NM_001001627.1	DIO1	floralwhite	-0.133662	0.410936	product=deiodinase%2C iodothyronine%2C type I
XM_001926592.5	LOC100157705	floralwhite	0.133535	0.411388	product=F-box only protein 33-like
XM_005672137.1	LOC102166364	floralwhite	-0.133274	0.412307	product=isocitrate dehydrogenase %5BNADP%5D cytoplasmic-like%2C transcript variant X3
NM_001098595.1	LOC100049687	floralwhite	-0.132959	0.413425	product=ADAM3b
XM_005665633.1	C7H6orf62	floralwhite	0.132795	0.414008	product=chromosome 7 open reading frame%2C human C6orf62%2C transcript variant X2
NM_213738.1	PGLYRP2	floralwhite	-0.132756	0.414144	product=peptidoglycan recognition protein 2
XM_005658547.1	LOC100621170	floralwhite	-0.132723	0.41426	product=calsyntenin-3-like
XR_301717.1	LOC102167007	floralwhite	-0.132696	0.414357	product=uncharacterized LOC102167007
XM_005668945.1	TOM1L1	floralwhite	-0.132578	0.414778	product=target of myb1 %28chicken%29-like 1%2C transcript variant X2
XM_005671123.1	LOC100520276	floralwhite	-0.132546	0.414889	product=protein FAM149B1-like
XM_005660608.1	C2H11orf24	floralwhite	0.132375	0.415497	product=chromosome 2 open reading frame%2C human C11orf24%2C transcript variant X5
NM_001167629.2	ACSL1	floralwhite	-0.1323	0.415764	product=acyl-CoA synthetase long-chain family member 1
XM_005658202.1	LOC100620393	floralwhite	-0.132207	0.416095	product=gamma-butyrobetaine dioxygenase-like%2C transcript variant X3
XR_300878.1	LOC100624515	floralwhite	0.131957	0.416984	product=uncharacterized LOC100624515%2C transcript variant X1
XR_306667.1	LOC102166148	floralwhite	-0.131949	0.417015	product=uncharacterized LOC102166148
XM_003122348.2	NDOR1	floralwhite	0.131896	0.417201	product=NADPH dependent diflavin oxidoreductase 1
NM_001244653.1	TF	floralwhite	-0.131891	0.417219	product=transferrin
XM_005668388.1	ATP7B	floralwhite	-0.131866	0.41731	product=ATPase%2C Cu%2B%2B transporting%2C beta polypeptide%2C transcript variant X2
XM_005667489.1	FAM118B	floralwhite	0.131511	0.418574	product=family with sequence similarity 118%2C member B%2C transcript variant X2
XM_005654419.1	MBD1	floralwhite	0.131473	0.418712	product=methyl-CpG binding domain protein 1%2C transcript variant X17
NM_214044.2	DPYD	floralwhite	-0.131354	0.419134	product=dihydropyrimidine dehydrogenase
XM_005662006.1	TMEM248	floralwhite	-0.131312	0.419284	product=transmembrane protein 248%2C transcript variant X3
NM_001201431.1	SELO	floralwhite	-0.131311	0.419288	product=selenoprotein O
XM_003484271.2	LOC100736585	floralwhite	-0.131166	0.419809	product=SEC14-like protein 2-like
XR_299475.1	LOC102163081	floralwhite	-0.131133	0.419925	product=uncharacterized LOC102163081
NM_001244254.1	RAB5C	floralwhite	0.130917	0.420698	product=RAB5C%2C member RAS oncogene family
XM_003123980.2	PAIP2	floralwhite	0.130821	0.421043	product=poly%28A%29 binding protein interacting protein 2
XM_005658314.1	LOC102157677	floralwhite	-0.130778	0.421195	product=replication initiator 1-like
XM_005670015.1	DNAJC19	floralwhite	-0.130607	0.42181	product=DnaJ %28Hsp40%29 homolog%2C subfamily C%2C member 19%2C transcript variant X2
XM_005654886.1	CYP4F55	floralwhite	-0.130469	0.422304	product=cytochrome P450%2C family 4%2C subfamily F%2C polypeptide 55
XM_005653779.1	EPHX1	floralwhite	-0.130158	0.423421	product=epoxide hydrolase 1%2C microsomal %28xenobiotic%29%2C transcript variant X2
XM_005661068.1	LGR4	floralwhite	-0.130157	0.423423	product=leucine-rich repeat containing G protein-coupled receptor 4
XM_003134157.2	MED10	floralwhite	0.130037	0.423856	product=mediator complex subunit 10
XM_001929657.2	SCNM1	floralwhite	0.129728	0.424966	product=sodium channel modifier 1%2C transcript variant X1
XM_005666066.1	SLC29A1	floralwhite	-0.129377	0.426231	product=solute carrier family 29 %28nucleoside transporters%29%2C member 1%2C transcript variant X4
XM_003124928.4	LOC100515371	floralwhite	-0.129367	0.426266	product=threonine synthase-like 2-like
XM_003122909.4	BBOX1	floralwhite	-0.12934	0.426365	product=butyrobetaine %28gamma%29%2C 2-oxoglutarate dioxygenase %28gamma-butyrobetaine hydroxylase%29 1
XR_297173.1	LOC102165008	floralwhite	0.129321	0.426432	product=uncharacterized LOC102165008
XM_005668453.1	LOC102157430	floralwhite	-0.129101	0.427227	product=von Willebrand factor A domain-containing protein 8-like
XM_005660438.1	SLC2A8	floralwhite	0.129077	0.427315	product=solute carrier family 2 %28facilitated glucose transporter%29%2C member 8%2C transcript variant X2
XM_003125302.3	KHK	floralwhite	-0.129063	0.427365	product=ketohexokinase %28fructokinase%29%2C transcript variant X3
XM_005655001.1	SEC24A	floralwhite	-0.128961	0.427731	product=SEC24 family%2C member A %28S. cerevisiae%29%2C transcript variant X1
XM_001928070.3	SNX12	floralwhite	-0.128665	0.428803	product=sorting nexin 12%2C transcript variant X1
XR_307752.1	ERLIN1	floralwhite	-0.128543	0.429245	product=ER lipid raft associated 1%2C transcript variant X1
XM_001925175.4	PZP	floralwhite	-0.128264	0.430257	product=pregnancy-zone protein
XM_005671805.1	GTF2E2	floralwhite	0.1282	0.430486	product=general transcription factor IIE%2C polypeptide 2%2C beta 34kDa%2C transcript variant X1
XM_005662098.1	ACSM3	floralwhite	-0.127958	0.431367	product=acyl-CoA synthetase medium-chain family member 3%2C transcript variant X3
XM_005662800.1	LRRC14	floralwhite	-0.127935	0.431449	product=leucine rich repeat containing 14%2C transcript variant X4
XM_005653300.1	LOC100517161	floralwhite	0.127725	0.432213	product=zinc finger protein 432-like%2C transcript variant X2
XM_005666029.1	LOC100739861	floralwhite	0.127494	0.433052	product=tight junction-associated protein 1-like
XM_005655210.1	LOC100627959	floralwhite	-0.127393	0.433419	product=transmembrane protein 150A-like%2C transcript variant X2
XM_005654835.1	LOC100519130	floralwhite	-0.12739	0.433429	product=probable carboxypeptidase PM20D1-like%2C transcript variant X3
NM_001044573.2	ANG1	floralwhite	-0.126896	0.435228	product=angiogenin
NM_214417.1	CYP2A19	floralwhite	-0.126884	0.435275	product=cytochrome P450 2A19
XM_003357440.2	GATAD1	floralwhite	0.126758	0.435734	product=GATA zinc finger domain containing 1
XM_003131048.3	TGDS	floralwhite	-0.126696	0.435959	product=TDP-glucose 4%2C6-dehydratase%2C transcript variant X1
XM_003133642.3	FN1	floralwhite	-0.126592	0.436338	product=fibronectin 1%2C transcript variant X2
XM_005660789.1	ZBTB3	floralwhite	0.126187	0.437822	product=zinc finger and BTB domain containing 3%2C transcript variant X3
XM_003134883.1	GCK	floralwhite	-0.12597	0.438616	product=glucokinase %28hexokinase 4%29%2C transcript variant 1
XM_005669026.1	GGNBP2	floralwhite	-0.125749	0.439426	product=gametogenetin binding protein 2%2C transcript variant X5
XM_003127177.3	ERF	floralwhite	-0.125583	0.440034	product=Ets2 repressor factor
XM_005662209.1	TIGD7	floralwhite	0.125524	0.440251	product=tigger transposable element derived 7%2C transcript variant X1
XM_003123361.3	PALM3	floralwhite	-0.125299	0.441077	product=paralemmin 3
XR_298764.1	LOC102157546	floralwhite	-0.125169	0.441555	product=uncharacterized LOC102157546
XM_001924748.5	LOC100154063	floralwhite	-0.124799	0.442916	product=brain-specific angiogenesis inhibitor 1-associated protein 2-like protein 2-like
XM_005661737.1	LOC102167522	floralwhite	0.124735	0.443154	product=uncharacterized LOC102167522
XM_005661578.1	LOC100738631	floralwhite	-0.124723	0.443196	product=uncharacterized LOC100738631
NM_001163410.1	FGF21	floralwhite	-0.124523	0.443933	product=fibroblast growth factor 21
XR_307459.1	USP30	floralwhite	0.124496	0.444033	product=ubiquitin specific peptidase 30%2C transcript variant X11
XR_309286.1	MBNL3	floralwhite	-0.124397	0.444399	product=muscleblind-like splicing regulator 3%2C transcript variant X7
XM_005672170.1	FN1	floralwhite	-0.1243	0.444758	product=fibronectin 1%2C transcript variant X9
XM_001928456.2	TBX19	floralwhite	0.12425	0.444942	product=T-box 19
XM_003356617.2	SLC26A8	floralwhite	-0.124103	0.445484	product=solute carrier family 26 %28anion exchanger%29%2C member 8
NM_214359.2	NLN	floralwhite	-0.123875	0.446329	product=neurolysin %28metallopeptidase M3 family%29
XM_003123008.3	LOC100511862	floralwhite	0.123851	0.446416	product=PWWP domain-containing protein MUM1-like%2C transcript variant X1
XM_005658222.1	LOC100738003	floralwhite	-0.123802	0.446596	product=25-hydroxycholesterol 7-alpha-hydroxylase-like
XM_005653073.1	FMO5	floralwhite	-0.123498	0.447723	product=flavin containing monooxygenase 5%2C transcript variant X2
XR_298963.1	LOC102161513	floralwhite	-0.123477	0.447803	product=uncharacterized LOC102161513
NM_001204902.1	SCTR	floralwhite	-0.123427	0.447986	product=secretin receptor
XM_005654063.1	LOC100518152	floralwhite	-0.123163	0.448967	product=poliovirus receptor-related protein 3-like
XM_003358824.3	MYH15	floralwhite	-0.123079	0.449278	product=myosin%2C heavy chain 15
XM_003125455.4	ZNF34	floralwhite	-0.12287	0.450055	product=zinc finger protein 34%2C transcript variant X1
NM_001195509.1	CYP3A22	floralwhite	-0.122835	0.450184	product=cytochrome P450%2C subfamily IIIA%2C polypeptide 22
XM_003130847.3	LARP4B	floralwhite	0.12283	0.450203	product=La ribonucleoprotein domain family%2C member 4B
XM_005653075.1	FMO5	floralwhite	-0.122599	0.45106	product=flavin containing monooxygenase 5%2C transcript variant X4
XM_003134827.4	HIBADH	floralwhite	-0.122186	0.452599	product=3-hydroxyisobutyrate dehydrogenase%2C transcript variant X1
NM_001128445.1	SLC16A1	floralwhite	-0.122181	0.452616	product=solute carrier family 16%2C member 1 %28monocarboxylic acid transporter 1%29
XM_003483293.2	TP63	floralwhite	-0.122098	0.452927	product=tumor protein p63%2C transcript variant X2
XM_003358459.2	ABHD14B	floralwhite	-0.12165	0.454599	product=abhydrolase domain containing 14B%2C transcript variant X1
XR_303296.1	LOC102162949	floralwhite	0.121489	0.4552	product=uncharacterized LOC102162949
NM_001143714.1	LIPC	floralwhite	-0.121456	0.455324	product=lipase%2C hepatic
NM_001244314.1	PHF23	floralwhite	0.121095	0.456675	product=PHD finger protein 23
XM_005658607.1	MOGAT3	floralwhite	-0.121066	0.456784	product=monoacylglycerol O-acyltransferase 3
XM_005667333.1	TEX12	floralwhite	-0.120852	0.457586	product=testis expressed 12%2C transcript variant X2
XM_005668391.1	ATP7B	floralwhite	-0.120815	0.457723	product=ATPase%2C Cu%2B%2B transporting%2C beta polypeptide%2C transcript variant X5
XM_005656441.1	GTF2A1	floralwhite	0.120658	0.458312	product=general transcription factor IIA%2C 1%2C 19%2F37kDa
XM_005664110.1	ADIPOR2	floralwhite	-0.120465	0.459038	product=adiponectin receptor 2%2C transcript variant X1
XM_005665416.1	ECHDC2	floralwhite	-0.120436	0.459146	product=enoyl CoA hydratase domain containing 2
XM_005666227.1	DHRS4	floralwhite	-0.120342	0.459503	product=dehydrogenase%2Freductase %28SDR family%29 member 4%2C transcript variant X1
XM_003480522.1	GLDC	floralwhite	-0.120271	0.459767	product=glycine dehydrogenase %28decarboxylating%29
XM_003128058.2	PLK3	floralwhite	0.120195	0.460052	product=polo-like kinase 3
XM_005662992.1	RMDN1	floralwhite	0.120041	0.460633	product=regulator of microtubule dynamics 1%2C transcript variant X2
NM_001044569.1	LOC733634	floralwhite	-0.119996	0.460801	product=aldo-keto reductase family 1 member C1-like
NM_001142896.1	ERLIN1	floralwhite	-0.119914	0.461109	product=ER lipid raft associated 1
XM_003132104.2	ACAA1	floralwhite	-0.1199	0.461162	product=acetyl-CoA acyltransferase 1%2C transcript variant 2
XM_005657252.1	EPHX2	floralwhite	-0.119473	0.462773	product=epoxide hydrolase 2%2C cytoplasmic%2C transcript variant X1
XR_304982.1	APC10	floralwhite	0.119321	0.463344	product=anaphase promoting complex subunit 10 protein%2C transcript variant X1
XM_003133258.2	LOC100521690	floralwhite	-0.119064	0.464316	product=methylmalonic aciduria and homocystinuria type D homolog%2C mitochondrial-like
XM_001924329.3	MTHFD1	floralwhite	-0.118957	0.464721	product=methylenetetrahydrofolate dehydrogenase %28NADP%2B dependent%29 1%2C methenyltetrahydrofolate cyclohydrolase%2C formyltetrahydrofolate synthetase
XM_005655172.1	ECI1	floralwhite	-0.118947	0.464761	product=enoyl-CoA delta isomerase 1
XM_003482376.2	CORIN	floralwhite	-0.1187	0.465693	product=corin%2C serine peptidase
XM_005668452.1	VWA8	floralwhite	-0.118612	0.466027	product=von Willebrand factor A domain containing 8
NM_001190164.1	TMEM38B	floralwhite	-0.118506	0.466427	product=transmembrane protein 38B
XM_005659056.1	LOC102160607	floralwhite	0.118227	0.467484	product=uncharacterized LOC102160607
NM_001024587.1	LEPR	floralwhite	-0.118205	0.467568	product=leptin receptor
NM_001244531.1	PRDX3	floralwhite	-0.117926	0.468626	product=peroxiredoxin 3
XM_005671438.1	GSTO1	floralwhite	0.117804	0.46909	product=glutathione S-transferase omega 1%2C transcript variant X1
XM_005664756.1	ATF5	floralwhite	-0.117593	0.469893	product=activating transcription factor 5
XM_005665448.1	MKNK1	floralwhite	-0.11758	0.469941	product=MAP kinase interacting serine%2Fthreonine kinase 1%2C transcript variant X1
XM_005667667.1	SNX13	floralwhite	-0.117415	0.470569	product=sorting nexin 13%2C transcript variant X2
NM_001243268.1	CHTOP	floralwhite	0.117116	0.471708	product=chromatin target of PRMT1
XM_005654699.1	GAS2	floralwhite	-0.117069	0.471886	product=growth arrest-specific 2
XR_306217.1	LOC102161071	floralwhite	-0.117062	0.471914	product=uncharacterized LOC102161071
XM_003128116.2	ZNF134	floralwhite	-0.116902	0.472525	product=zinc finger protein 134%2C transcript variant X2
XM_003126905.4	COG8	floralwhite	0.116861	0.47268	product=component of oligomeric golgi complex 8
XR_305800.1	LOC102162174	floralwhite	-0.116653	0.473475	product=uncharacterized LOC102162174
XM_005668994.1	DHX40	floralwhite	-0.116608	0.473649	product=DEAH %28Asp-Glu-Ala-His%29 box polypeptide 40%2C transcript variant X3
NM_001143726.1	STARD4	floralwhite	-0.116598	0.473684	product=StAR-related lipid transfer %28START%29 domain containing 4
NM_001244174.1	LOC100512313	floralwhite	0.116552	0.47386	product=KIAA1143 homolog
XM_005658943.1	SSNA1	floralwhite	0.116548	0.473876	product=Sjogren syndrome nuclear autoantigen 1
NM_001205279.1	ETFB	floralwhite	-0.116486	0.474115	product=electron-transfer-flavoprotein%2C beta polypeptide
NM_001190232.2	DECR1	floralwhite	-0.116369	0.474561	product=2%2C4-dienoyl CoA reductase 1%2C mitochondrial
XM_005660483.1	LOC100157964	floralwhite	0.116274	0.474924	product=probable tRNA pseudouridine synthase 2-like%2C transcript variant X2
XR_135462.2	LOC100622227	floralwhite	-0.116201	0.475203	product=uncharacterized LOC100622227
XM_003358643.2	GFM1	floralwhite	-0.11615	0.475398	product=G elongation factor%2C mitochondrial 1
XM_005662927.1	NCALD	floralwhite	-0.116073	0.475691	product=neurocalcin delta%2C transcript variant X6
XM_003481222.2	MCFD2	floralwhite	-0.116058	0.475748	product=multiple coagulation factor deficiency 2
XR_298763.1	LOC102157467	floralwhite	-0.115803	0.476727	product=uncharacterized LOC102157467
XM_005661253.1	LOC102167672	floralwhite	-0.115665	0.477254	product=transcription activator BRG1-like%2C transcript variant X2
XM_005665744.1	ATAT1	floralwhite	-0.115581	0.477577	product=alpha tubulin acetyltransferase 1%2C transcript variant X5
NM_001244833.1	ADH5	floralwhite	-0.115533	0.477762	product=alcohol dehydrogenase 5 %28class III%29%2C chi polypeptide
XM_005669892.1	ZBTB38	floralwhite	-0.115396	0.478288	product=zinc finger and BTB domain containing 38%2C transcript variant X3
XR_305878.1	LOC100525246	floralwhite	0.115384	0.478335	product=uncharacterized LOC100525246
XM_003123491.2	USE1	floralwhite	-0.115273	0.478761	product=unconventional SNARE in the ER 1 homolog %28S. cerevisiae%29%2C transcript variant 1
XR_300467.1	LOC102164825	floralwhite	-0.115172	0.479146	product=uncharacterized LOC102164825
XM_005672724.1	ZNF133	floralwhite	0.114913	0.480144	product=zinc finger protein 133%2C transcript variant X5
XM_005664301.1	MTHFSD	floralwhite	0.114778	0.480664	product=methenyltetrahydrofolate synthetase domain containing%2C transcript variant X6
XM_005667721.1	NAMPT	floralwhite	0.114294	0.482526	product=nicotinamide phosphoribosyltransferase%2C transcript variant X1
XM_005653437.1	HOOK1	floralwhite	-0.114007	0.483636	product=hook microtubule-tethering protein 1%2C transcript variant X3
XM_003361791.2	CCR4	floralwhite	-0.113728	0.484712	product=chemokine %28C-C motif%29 receptor 4%2C transcript variant X1
XM_003131997.3	TMEM220	floralwhite	-0.113579	0.485289	product=transmembrane protein 220
XM_005671988.1	ZNF385B	floralwhite	-0.113567	0.485334	product=zinc finger protein 385B%2C transcript variant X4
XM_003122585.3	MEN1	floralwhite	0.113408	0.48595	product=multiple endocrine neoplasia I%2C transcript variant X1
XM_005661023.1	CAPRIN1	floralwhite	-0.113395	0.486	product=cell cycle associated protein 1%2C transcript variant X4
XR_305499.1	LOC102167613	floralwhite	-0.113394	0.486003	product=uncharacterized LOC102167613
XM_001929566.3	SERPIND1	floralwhite	-0.113163	0.4869	product=serpin peptidase inhibitor%2C clade D %28heparin cofactor%29%2C member 1
XR_305036.1	LOC100621145	floralwhite	-0.112917	0.487852	product=la-related protein 1B-like
NM_214105.1	GUCY2C	floralwhite	-0.112639	0.488931	product=guanylate cyclase 2C %28heat stable enterotoxin receptor%29
XM_003483446.2	NF2	floralwhite	-0.112542	0.489309	product=neurofibromin 2 %28merlin%29%2C transcript variant X1
XM_003361299.2	LOC100627435	floralwhite	-0.112298	0.490258	product=haloacid dehalogenase-like hydrolase domain-containing protein 3-like
NM_001244350.1	CMBL	floralwhite	-0.112291	0.490285	product=carboxymethylenebutenolidase homolog %28Pseudomonas%29
XM_005656159.1	NFIA	floralwhite	-0.111999	0.491421	product=nuclear factor I%2FA%2C transcript variant X3
XM_003132103.2	ACAA1	floralwhite	-0.111958	0.491582	product=acetyl-CoA acyltransferase 1%2C transcript variant 1
XM_003356746.2	AREL1	floralwhite	0.111923	0.491716	product=apoptosis resistant E3 ubiquitin protein ligase 1%2C transcript variant X1
XM_005660448.1	TOR2A	floralwhite	0.11183	0.49208	product=torsin family 2%2C member A
NM_001044611.2	ALDH2	floralwhite	-0.111791	0.492231	product=aldehyde dehydrogenase 2 family %28mitochondrial%29
XM_005661881.1	PTCD1	floralwhite	-0.111628	0.492866	product=pentatricopeptide repeat domain 1
XM_005661795.1	FBXO38	floralwhite	-0.111547	0.493181	product=F-box protein 38%2C transcript variant X2
XM_005663881.1	LOC100523964	floralwhite	-0.111386	0.493811	product=transmembrane protein 198-like%2C transcript variant X3
XM_005664568.1	CATSPERG	floralwhite	0.111344	0.493974	product=catsper channel auxiliary subunit gamma%2C transcript variant X3
NM_001197021.2	HSDL2	floralwhite	-0.111323	0.494055	product=hydroxysteroid dehydrogenase like 2
XM_005661195.1	LOC102160745	floralwhite	0.111269	0.494265	product=uncharacterized LOC102160745%2C transcript variant X3
XM_005658886.1	ARSD	floralwhite	-0.11123	0.49442	product=arylsulfatase D
XM_003123255.2	LOC100518952	floralwhite	-0.111045	0.495142	product=probable carboxypeptidase PM20D1-like
XM_001925479.5	SEC63	floralwhite	-0.111029	0.495202	product=SEC63 homolog %28S. cerevisiae%29%2C transcript variant X1
XM_005657813.1	AMER1	floralwhite	-0.110883	0.495775	product=APC membrane recruitment protein 1%2C transcript variant X2
XM_003123539.2	DDX49	floralwhite	0.110772	0.496207	product=DEAD %28Asp-Glu-Ala-Asp%29 box polypeptide 49
XM_005652705.1	ZNF189	floralwhite	0.110602	0.496873	product=zinc finger protein 189%2C transcript variant X2
XM_005654833.1	LOC100519130	floralwhite	-0.110596	0.496896	product=probable carboxypeptidase PM20D1-like%2C transcript variant X1
XM_003481704.2	ITFG2	floralwhite	0.110427	0.497558	product=integrin alpha FG-GAP repeat containing 2
XM_001925251.3	DPYS	floralwhite	-0.110388	0.497712	product=dihydropyrimidinase
XM_005666201.1	SLC25A21	floralwhite	-0.110304	0.498044	product=solute carrier family 25 %28mitochondrial oxoadipate carrier%29%2C member 21
XM_003135162.2	GJB1	floralwhite	-0.110301	0.498055	product=gap junction protein%2C beta 1%2C 32kDa%2C transcript variant 1
XM_001928316.4	IRF2BPL	floralwhite	-0.110271	0.498172	product=interferon regulatory factor 2 binding protein-like
XR_301332.1	LOC100517137	floralwhite	-0.110234	0.498317	product=retinal dehydrogenase 1-like
XM_005662100.1	ACSM5	floralwhite	0.11007	0.498959	product=acyl-CoA synthetase medium-chain family member 5%2C transcript variant X2
XM_003134009.4	LOC100512871	floralwhite	-0.110069	0.498965	product=peptidylprolyl isomerase domain and WD repeat-containing protein 1-like
XM_005673126.1	AKR1D1	floralwhite	-0.110021	0.499151	product=aldo-keto reductase family 1%2C member D1
XR_302591.1	LOC102160839	floralwhite	-0.109963	0.499378	product=uncharacterized LOC102160839%2C transcript variant X2
XM_005662147.1	CARHSP1	floralwhite	-0.109942	0.499461	product=calcium regulated heat stable protein 1%2C 24kDa%2C transcript variant X4
XR_307340.1	LOC102167748	floralwhite	-0.109904	0.499612	product=uncharacterized LOC102167748%2C transcript variant X1
XM_003483485.2	PBLD	floralwhite	-0.109855	0.499803	product=phenazine biosynthesis-like protein domain containing
XR_298572.1	LOC102160983	floralwhite	-0.109851	0.49982	product=uncharacterized LOC102160983
XM_005663746.1	LOC102163034	floralwhite	0.109696	0.500427	product=structural maintenance of chromosomes protein 1B-like
XM_005655377.1	HSD17B7	floralwhite	-0.109616	0.500742	product=hydroxysteroid %2817-beta%29 dehydrogenase 7%2C transcript variant X3
XM_005665130.1	EXTL1	floralwhite	-0.109448	0.501401	product=exostosin-like glycosyltransferase 1%2C transcript variant X3
XM_003126033.1	LOC100525698	floralwhite	-0.109406	0.501567	product=2-amino-3-ketobutyrate coenzyme A ligase%2C mitochondrial-like%2C transcript variant 1
XM_005674647.1	ZADH2	floralwhite	-0.109387	0.501642	product=zinc binding alcohol dehydrogenase domain containing 2
XM_003362048.3	LOC100625071	floralwhite	-0.109358	0.501756	product=pyruvate kinase PKLR-like
XM_005662388.1	SEMA4C	floralwhite	-0.109108	0.502741	product=sema domain%2C immunoglobulin domain %28Ig%29%2C transmembrane domain %28TM%29 and short cytoplasmic domain%2C %28semaphorin%29 4C%2C transcript variant X4
XM_003132309.4	SUCLG2	floralwhite	-0.109028	0.503055	product=succinate-CoA ligase%2C GDP-forming%2C beta subunit%2C transcript variant 1
XM_001926024.5	LOC100155915	floralwhite	0.108586	0.504799	product=vesicle transport through interaction with t-SNAREs homolog 1A-like
XM_005671266.1	PANK1	floralwhite	-0.108554	0.504926	product=pantothenate kinase 1%2C transcript variant X3
NM_001244539.1	CLDN1	floralwhite	-0.108437	0.505388	product=claudin 1
XM_003353818.2	ZBTB3	floralwhite	-0.108417	0.505465	product=zinc finger and BTB domain containing 3%2C transcript variant X1
XM_005660169.1	PCSK5	floralwhite	-0.108349	0.505735	product=proprotein convertase subtilisin%2Fkexin type 5
XM_005664555.1	ZNF569	floralwhite	0.10823	0.506205	product=zinc finger protein 569%2C transcript variant X1
XM_005653423.1	LOC733653	floralwhite	-0.108104	0.506703	product=crystallin%2C zeta %28quinone reductase%29%2C transcript variant X1
XM_005655207.1	VWA3B	floralwhite	0.107902	0.507501	product=von Willebrand factor A domain containing 3B%2C transcript variant X6
XR_304790.1	LOC102168173	floralwhite	-0.107815	0.507848	product=uncharacterized LOC102168173
XM_005670730.1	MMAB	floralwhite	-0.107798	0.507914	product=methylmalonic aciduria %28cobalamin deficiency%29 cblB type%2C transcript variant X2
XM_003357086.2	NUDT9	floralwhite	0.107766	0.508041	product=nudix %28nucleoside diphosphate linked moiety X%29-type motif 9%2C transcript variant X1
XM_003355658.2	STAB2	floralwhite	-0.107348	0.509696	product=stabilin 2
XM_003125300.3	KHK	floralwhite	-0.107157	0.510455	product=ketohexokinase %28fructokinase%29%2C transcript variant X1
NM_001134824.1	CYP3A46	floralwhite	-0.107148	0.510489	product=cytochrome P450 3A46
NM_001244342.1	NIT2	floralwhite	-0.107148	0.510491	product=nitrilase family%2C member 2
XM_005655833.1	DYRK1B	floralwhite	-0.107012	0.511033	product=dual-specificity tyrosine-%28Y%29-phosphorylation regulated kinase 1B%2C transcript variant X2
XM_005663200.1	DCAF8	floralwhite	-0.106971	0.511193	product=DDB1 and CUL4 associated factor 8%2C transcript variant X9
XM_005655257.1	GCKR	floralwhite	-0.106956	0.511255	product=glucokinase %28hexokinase 4%29 regulator%2C transcript variant X2
XM_003129832.3	COLCA2	floralwhite	-0.106471	0.513183	product=colorectal cancer associated 2%2C transcript variant X1
NM_001244921.1	FOXRED1	floralwhite	-0.106351	0.513659	product=FAD-dependent oxidoreductase domain containing 1
XM_005653261.1	LOC102159538	floralwhite	0.106342	0.513696	product=protein C19orf12 homolog%2C transcript variant X1
XR_306195.1	CCDC122	floralwhite	-0.106207	0.514232	product=coiled-coil domain containing 122%2C transcript variant X3
XM_005663340.1	LOC100621940	floralwhite	-0.106079	0.514744	product=pyruvate kinase PKLR-like
XM_005657321.1	ALDH2	floralwhite	-0.10601	0.515019	product=aldehyde dehydrogenase 2 family %28mitochondrial%29%2C transcript variant X1
XM_005659489.1	LOC102166279	floralwhite	-0.106	0.515057	product=one cut domain family member 2-like
XM_005658325.1	MNT	floralwhite	0.10563	0.516534	product=MAX binding protein
XM_005660325.1	HSDL2	floralwhite	-0.105629	0.516537	product=hydroxysteroid dehydrogenase like 2%2C transcript variant X2
XM_003126184.3	SOAT2	floralwhite	-0.105493	0.517083	product=sterol O-acyltransferase 2
XM_003122000.3	CLTA	floralwhite	0.105469	0.517178	product=clathrin%2C light chain A%2C transcript variant 1
XR_306258.1	LOC102158371	floralwhite	0.105461	0.517207	product=uncharacterized LOC102158371
XM_003134243.4	CRLS1	floralwhite	-0.105342	0.517685	product=cardiolipin synthase 1
XR_298203.1	LOC102162298	floralwhite	-0.105268	0.517979	product=uncharacterized LOC102162298
NM_214104.1	VTN	floralwhite	-0.105235	0.518112	product=vitronectin
XM_003134161.3	LOC100518939	floralwhite	0.105218	0.518181	product=uncharacterized LOC100518939
NM_001244696.1	C9H11orf54	floralwhite	-0.105185	0.518313	product=C11orf54 ortholog
XM_005667301.1	ACAT1	floralwhite	-0.105117	0.518583	product=acetyl-CoA acetyltransferase 1%2C transcript variant X1
XR_308149.1	LOC100512258	floralwhite	-0.105064	0.518796	product=solute carrier family 40 member 1-like
XM_001924765.3	ACAD11	floralwhite	-0.104892	0.519483	product=acyl-CoA dehydrogenase family%2C member 11
XR_308151.1	LOC102164748	floralwhite	-0.104471	0.521172	product=uncharacterized LOC102164748
XM_003131815.3	GLOD4	floralwhite	0.104454	0.521241	product=glyoxalase domain containing 4
XM_003131910.4	GLTPD2	floralwhite	-0.104327	0.521748	product=glycolipid transfer protein domain containing 2
XM_003133873.2	AMACR	floralwhite	-0.10426	0.52202	product=alpha-methylacyl-CoA racemase
NM_001195775.1	LDHC	floralwhite	0.104185	0.522321	product=lactate dehydrogenase C
XM_003129199.3	MFSD8	floralwhite	0.104054	0.522845	product=major facilitator superfamily domain containing 8%2C transcript variant X1
XM_003125890.4	BCAR3	floralwhite	-0.103945	0.523284	product=breast cancer anti-estrogen resistance 3%2C transcript variant X2
XM_005656604.1	C9H11orf42	floralwhite	0.103901	0.523459	product=chromosome 9 open reading frame%2C human C11orf42%2C transcript variant X2
XM_003129276.4	PPA2	floralwhite	-0.103873	0.523573	product=pyrophosphatase %28inorganic%29 2%2C transcript variant X1
XR_307143.1	LOC102161527	floralwhite	-0.103845	0.523687	product=uncharacterized LOC102161527
NM_001078666.1	PSEN2	floralwhite	0.10375	0.524068	product=presenilin 2 %28Alzheimer disease 4%29
XM_005667383.1	RNF214	floralwhite	-0.103658	0.524438	product=ring finger protein 214%2C transcript variant X5
XM_005655614.1	SLC39A5	floralwhite	-0.103547	0.524885	product=solute carrier family 39 %28zinc transporter%29%2C member 5%2C transcript variant X10
XR_308633.1	LOC100511905	floralwhite	-0.10294	0.527329	product=arylamine N-acetyltransferase 1-like%2C transcript variant X2
XR_309270.1	LOC102165926	floralwhite	-0.102921	0.527408	product=uncharacterized LOC102165926%2C transcript variant X1
XR_306850.1	LOC100739668	floralwhite	-0.102861	0.527647	product=uncharacterized LOC100739668
XM_003132032.3	ALDH3A2	floralwhite	-0.102749	0.5281	product=aldehyde dehydrogenase 3 family%2C member A2%2C transcript variant X1
XR_301690.1	LOC102166841	floralwhite	0.102703	0.528285	product=uncharacterized LOC102166841
XM_005668944.1	TOM1L1	floralwhite	-0.102214	0.530262	product=target of myb1 %28chicken%29-like 1%2C transcript variant X1
XM_003128064.2	HYI	floralwhite	-0.101974	0.531232	product=hydroxypyruvate isomerase %28putative%29%2C transcript variant X2
NM_001001864.1	MAOB	floralwhite	-0.101956	0.531308	product=monoamine oxidase B
XM_005663907.1	LOC100626199	floralwhite	-0.10195	0.53133	product=retinol dehydrogenase 16-like%2C transcript variant X5
XM_003124724.3	TSR3	floralwhite	0.101918	0.531459	product=TSR3%2C 20S rRNA accumulation%2C homolog %28S. cerevisiae%29%2C transcript variant X1
XM_005664184.1	SLC41A2	floralwhite	-0.101918	0.531462	product=solute carrier family 41 %28magnesium transporter%29%2C member 2%2C transcript variant X3
XM_005656069.1	WDTC1	floralwhite	0.101778	0.532026	product=WD and tetratricopeptide repeats 1%2C transcript variant X7
NM_214306.1	HSD17B4	floralwhite	-0.101683	0.532411	product=hydroxysteroid %2817-beta%29 dehydrogenase 4
NM_213847.1	ICA	floralwhite	-0.101648	0.532553	product=porcine inhibitor of carbonic anhydrase
XM_005672136.1	LOC102166364	floralwhite	-0.101598	0.532756	product=isocitrate dehydrogenase %5BNADP%5D cytoplasmic-like%2C transcript variant X2
XR_299047.1	LOC100522455	floralwhite	-0.101585	0.532808	product=multidrug resistance protein 1-like
XM_003127145.3	EGLN2	floralwhite	0.101435	0.533416	product=egl-9 family hypoxia-inducible factor 2%2C transcript variant X1
NM_001244426.1	LOC396679	floralwhite	-0.101269	0.534089	product=glycine cleavage system T-protein
XM_005655865.1	LOC100738786	floralwhite	-0.101262	0.534121	product=carcinoembryonic antigen-related cell adhesion molecule 6-like%2C transcript variant X2
XM_003357620.3	LOC100621684	floralwhite	-0.101237	0.534221	product=BTB%2FPOZ domain-containing protein KCTD3-like
XM_005652386.1	COL18A1	floralwhite	-0.101211	0.534327	product=collagen%2C type XVIII%2C alpha 1
XM_003133975.4	LOC100521344	floralwhite	0.101103	0.534763	product=vasculin-like%2C transcript variant X1
XR_302346.1	LOC100737616	floralwhite	-0.101097	0.534791	product=threonine synthase-like 2-like
NM_213897.1	ACADL	floralwhite	-0.10108	0.534856	product=acyl-CoA dehydrogenase%2C long chain
XM_003356200.2	HMGCL	floralwhite	-0.100988	0.535232	product=3-hydroxymethyl-3-methylglutaryl-CoA lyase%2C transcript variant X1
XM_005660713.1	TM7SF2	floralwhite	-0.100979	0.535268	product=transmembrane 7 superfamily member 2%2C transcript variant X2
XM_003128063.2	HYI	floralwhite	-0.100731	0.536276	product=hydroxypyruvate isomerase %28putative%29%2C transcript variant X1
XM_003361841.2	LOC100625244	floralwhite	-0.100621	0.536726	product=acyl-CoA dehydrogenase family member 10-like
XM_005652338.1	LOC102159892	floralwhite	-0.100552	0.537003	product=uncharacterized LOC102159892
XM_005665947.1	NFYA	floralwhite	0.100264	0.538178	product=nuclear transcription factor Y%2C alpha%2C transcript variant X3
XM_003134728.2	CADPS2	floralwhite	-0.100123	0.53875	product=Ca%2B%2B-dependent secretion activator 2%2C transcript variant X1
XM_005671708.1	ACSL1	floralwhite	-0.100007	0.539226	product=acyl-CoA synthetase long-chain family member 1%2C transcript variant X2
XM_005653817.1	MED4	floralwhite	0.0994971	0.541306	product=mediator complex subunit 4
XR_298677.1	LOC102161475	floralwhite	-0.0993626	0.541855	product=uncharacterized LOC102161475
XM_005652479.1	LOC100524545	floralwhite	-0.0992523	0.542307	product=proprotein convertase subtilisin%2Fkexin type 6-like
XM_005655068.1	PSMG3	floralwhite	0.0991964	0.542535	product=proteasome %28prosome%2C macropain%29 assembly chaperone 3%2C transcript variant X4
XM_005666013.1	SLC22A7	floralwhite	-0.0991787	0.542607	product=solute carrier family 22 %28organic anion transporter%29%2C member 7%2C transcript variant X2
XM_003358878.3	LOC100625463	floralwhite	-0.0990943	0.542952	product=vitamin K-dependent protein S-like
NM_213825.1	GALP	floralwhite	-0.0988853	0.543808	product=galanin-like peptide
XM_005661097.1	TPH1	floralwhite	-0.0987661	0.544296	product=tryptophan hydroxylase 1%2C transcript variant X2
NM_001243382.1	NUBP1	floralwhite	0.0987273	0.544455	product=nucleotide binding protein 1
XM_003484206.2	LOC100738359	floralwhite	-0.0985134	0.545332	product=cytochrome P450 2A13-like
XM_005663534.1	PDZK1	floralwhite	-0.0984355	0.545651	product=PDZ domain containing 1%2C transcript variant X1
XM_003359194.2	LOC100512926	floralwhite	0.0978082	0.548226	product=cytochrome c oxidase assembly factor 6 homolog%2C transcript variant X2
XR_302536.1	LOC102160624	floralwhite	0.0975334	0.549356	product=uncharacterized LOC102160624%2C transcript variant X2
XM_005655002.1	SEC24A	floralwhite	0.0974979	0.549502	product=SEC24 family%2C member A %28S. cerevisiae%29%2C transcript variant X2
XM_005665649.1	SLC17A4	floralwhite	-0.0968814	0.552042	product=solute carrier family 17%2C member 4%2C transcript variant X5
XM_005673908.1	LOC100525444	floralwhite	0.0968023	0.552368	product=brain mitochondrial carrier protein 1-like%2C transcript variant X6
XM_003480984.2	LOC100518654	floralwhite	0.096663	0.552942	product=zinc finger and SCAN domain-containing protein 21-like%2C transcript variant X1
XM_005656140.1	SRSF11	floralwhite	-0.0965994	0.553205	product=serine%2Farginine-rich splicing factor 11%2C transcript variant X8
XM_005668847.1	KRT10	floralwhite	0.0963487	0.55424	product=keratin 10%2C transcript variant X2
XM_003355850.3	LOC100623939	floralwhite	-0.0961773	0.554948	product=phospholemman-like%2C transcript variant X1
XM_005655055.1	C3H7orf50	floralwhite	0.0961522	0.555052	product=chromosome 3 open reading frame%2C human C7orf50
NM_214057.1	RBP4	floralwhite	-0.0961276	0.555154	product=retinol binding protein 4%2C plasma
XM_003359357.2	AS3MT	floralwhite	-0.0961008	0.555265	product=arsenic %28%2B3 oxidation state%29 methyltransferase
XM_005668454.1	LOC102157557	floralwhite	-0.0958995	0.556097	product=von Willebrand factor A domain-containing protein 8-like
XR_303304.1	LOC100512228	floralwhite	0.0956698	0.557048	product=uncharacterized LOC100512228%2C transcript variant X1
XM_005673363.1	LOC100737868	floralwhite	0.0956106	0.557293	product=zinc finger protein 777-like
XM_005658181.1	SDR42E1	floralwhite	-0.0955275	0.557638	product=short chain dehydrogenase%2Freductase family 42E%2C member 1
XM_005661436.1	LOC100517809	floralwhite	-0.0954545	0.55794	product=uncharacterized LOC100517809
XR_308968.1	LOC100737249	floralwhite	-0.095095	0.55943	product=uncharacterized LOC100737249
XM_005658663.1	LOC102158048	floralwhite	0.0950829	0.559481	product=constitutive coactivator of peroxisome proliferator-activated receptor gamma-like
XM_003121710.2	LMAN1	floralwhite	-0.0950638	0.55956	product=lectin%2C mannose-binding%2C 1
NM_001161643.1	CLDN15	floralwhite	-0.0948624	0.560396	product=claudin 15
NM_001167638.1	ACAA2	floralwhite	0.0948381	0.560497	product=acetyl-CoA acyltransferase 2
XM_005673696.1	AR	floralwhite	-0.0947781	0.560746	product=androgen receptor%2C transcript variant X1
XM_003134566.3	EPHA1	floralwhite	-0.0946536	0.561263	product=EPH receptor A1
XR_300317.1	LOC100626837	floralwhite	-0.0946412	0.561315	product=uncharacterized LOC100626837
XM_005653778.1	EPHX1	floralwhite	-0.0945726	0.5616	product=epoxide hydrolase 1%2C microsomal %28xenobiotic%29%2C transcript variant X1
XM_003361687.2	LOC100622474	floralwhite	-0.0943812	0.562396	product=mpv17-like protein-like
XM_005665384.1	FGGY	floralwhite	-0.0940671	0.563703	product=FGGY carbohydrate kinase domain containing
XM_003127637.3	TMEM82	floralwhite	-0.0937144	0.565173	product=transmembrane protein 82
XR_308567.1	LOC102160002	floralwhite	0.0935998	0.56565	product=uncharacterized LOC102160002
XM_005653017.1	ZNF48	floralwhite	0.0935983	0.565657	product=zinc finger protein 48%2C transcript variant X2
XM_005673842.1	IL13RA2	floralwhite	-0.0935914	0.565685	product=interleukin 13 receptor%2C alpha 2%2C transcript variant X4
XM_005667931.1	LOC102162349	floralwhite	-0.0935235	0.565969	product=WD repeat-containing protein 64-like
XM_005665089.1	ECE1	floralwhite	-0.0935223	0.565974	product=endothelin converting enzyme 1%2C transcript variant X3
XR_307206.1	LOC102167875	floralwhite	-0.0934837	0.566135	product=uncharacterized LOC102167875
NM_001113017.1	RGS16	floralwhite	-0.0931276	0.567621	product=regulator of G-protein signaling 16
NM_001244403.1	ETFA	floralwhite	-0.0930126	0.568102	product=electron-transfer-flavoprotein%2C alpha polypeptide
NM_001184947.1	MASP1	floralwhite	-0.0929811	0.568233	product=mannan-binding lectin serine peptidase 1 %28C4%2FC2 activating component of Ra-reactive factor%29
XM_005670061.1	TMEM41A	floralwhite	0.0929487	0.568369	product=transmembrane protein 41A
XM_005660584.1	PCSK6	floralwhite	-0.0927181	0.569333	product=proprotein convertase subtilisin%2Fkexin type 6
XR_309203.1	LOC102163144	floralwhite	0.092632	0.569693	product=uncharacterized LOC102163144
XM_005655509.1	CSNK1E	floralwhite	-0.092413	0.57061	product=casein kinase 1%2C epsilon%2C transcript variant X12
XM_005670808.1	SEC14L2	floralwhite	-0.0922623	0.571241	product=SEC14-like 2 %28S. cerevisiae%29%2C transcript variant X1
XM_003360709.2	KCNK7	floralwhite	0.0922435	0.57132	product=potassium channel%2C subfamily K%2C member 7
XR_303599.1	CHPT1	floralwhite	-0.0920338	0.572199	product=choline phosphotransferase 1%2C transcript variant X2
NM_001244062.1	PPP2R5E	floralwhite	0.0919821	0.572415	product=protein phosphatase 2%2C regulatory subunit B%27%2C epsilon isoform
XM_003361600.1	PROS1	floralwhite	-0.0918958	0.572777	product=protein S %28alpha%29
XM_001929359.3	ABCC2	floralwhite	-0.0918375	0.573022	product=ATP-binding cassette%2C sub-family C %28CFTR%2FMRP%29%2C member 2
XR_297059.1	LOC102165714	floralwhite	0.0917947	0.573202	product=uncharacterized LOC102165714
XM_003131147.3	B3GNTL1	floralwhite	-0.0917459	0.573406	product=UDP-GlcNAc:betaGal beta-1%2C3-N-acetylglucosaminyltransferase-like 1%2C transcript variant X1
XM_003481763.2	ACSS3	floralwhite	-0.0917355	0.57345	product=acyl-CoA synthetase short-chain family member 3
XM_001929110.3	ZFYVE27	floralwhite	-0.091623	0.573922	product=zinc finger%2C FYVE domain containing 27%2C transcript variant X1
NM_001195508.1	GYS1	floralwhite	0.0914414	0.574685	product=glycogen synthase 1 %28muscle%29
XR_298754.1	LOC102161141	floralwhite	0.0913583	0.575034	product=uncharacterized LOC102161141
XM_005663883.1	MMP19	floralwhite	-0.0912946	0.575302	product=matrix metallopeptidase 19%2C transcript variant X2
NM_213883.2	IGF2	floralwhite	-0.0912315	0.575567	product=insulin-like growth factor 2 %28somatomedin A%29
NM_001128450.1	STK19	floralwhite	0.0911957	0.575717	product=serine%2Fthreonine kinase 19
XM_005664192.1	LOC100738279	floralwhite	-0.0911223	0.576026	product=stabilin-2-like
XM_005670815.1	SEC14L2	floralwhite	-0.0910676	0.576256	product=SEC14-like 2 %28S. cerevisiae%29%2C transcript variant X8
XM_005653181.1	MIOX	floralwhite	-0.0909251	0.576856	product=myo-inositol oxygenase%2C transcript variant X3
NM_213903.1	ITIH2	floralwhite	-0.0908625	0.577119	product=inter-alpha-trypsin inhibitor heavy chain 2
XM_005668658.1	LOC102167458	floralwhite	-0.0907783	0.577473	product=ATP-binding cassette sub-family A member 6-like
XM_003358822.2	DPPA2	floralwhite	-0.090588	0.578275	product=developmental pluripotency associated 2
XM_005669440.1	LOC100738134	floralwhite	0.0904567	0.578828	product=zinc finger protein 91-like
XM_005663568.1	CEPT1	floralwhite	-0.090441	0.578894	product=choline%2Fethanolamine phosphotransferase 1%2C transcript variant X4
NM_001110425.1	CD302	floralwhite	-0.0904398	0.578899	product=CD302 molecule
NM_001271714.1	USP19	floralwhite	-0.0904077	0.579035	product=ubiquitin specific peptidase 19
NM_214398.1	APOA1	floralwhite	-0.090342	0.579312	product=apolipoprotein A-I
NM_001007519.1	IFRD1	floralwhite	0.0903001	0.579488	product=interferon-related developmental regulator 1
XM_003131498.4	LOC100512626	floralwhite	-0.0902851	0.579551	product=ORM1-like protein 3-like%2C transcript variant X1
XM_005665131.1	EXTL1	floralwhite	-0.0902551	0.579678	product=exostosin-like glycosyltransferase 1%2C transcript variant X4
XM_005660109.1	LOC102166770	floralwhite	-0.0901548	0.580101	product=glycine dehydrogenase %5Bdecarboxylating%5D%2C mitochondrial-like
NM_001267851.1	TMCO3	floralwhite	-0.0899129	0.581122	product=transmembrane and coiled-coil domains 3
XR_300967.1	LOC102165327	floralwhite	0.0896983	0.582028	product=uncharacterized LOC102165327
NM_214301.2	CAT	floralwhite	-0.0896752	0.582126	product=catalase
XM_005658340.1	LOC100622576	floralwhite	-0.0895185	0.582788	product=exonuclease V-like%2C transcript variant X2
XR_299073.1	LOC102164817	floralwhite	-0.0893869	0.583345	product=uncharacterized LOC102164817
XM_005660751.1	DNAJC4	floralwhite	-0.0893506	0.583498	product=DnaJ %28Hsp40%29 homolog%2C subfamily C%2C member 4%2C transcript variant X2
XR_301499.1	LOC102158334	floralwhite	0.089291	0.58375	product=uncharacterized LOC102158334
XM_001928594.2	FMO5	floralwhite	-0.0888073	0.585798	product=flavin containing monooxygenase 5%2C transcript variant X1
XM_005671463.1	GPAT	floralwhite	-0.0885441	0.586914	product=glycerol-3-phosphate acyltransferase%2C transcript variant X3
NM_213898.1	ACADS	floralwhite	-0.0884135	0.587468	product=acyl-CoA dehydrogenase%2C C-2 to C-3 short chain
XM_005670059.1	LOC102158184	floralwhite	-0.0883416	0.587773	product=peroxisomal bifunctional enzyme-like
XM_005667413.1	BCL9L	floralwhite	-0.088293	0.587979	product=B-cell CLL%2Flymphoma 9-like%2C transcript variant X4
XM_005653506.1	FURIN	floralwhite	-0.0882709	0.588073	product=furin %28paired basic amino acid cleaving enzyme%29%2C transcript variant X5
NM_213892.1	CTSL	floralwhite	-0.0882044	0.588355	product=cathepsin L1
NM_001044568.1	AKR1E2	floralwhite	-0.0881827	0.588447	product=aldo-keto reductase family 1%2C member E2
XM_005668660.1	ABCA6	floralwhite	-0.0881109	0.588753	product=ATP-binding cassette%2C sub-family A %28ABC1%29%2C member 6
XM_005672166.1	FN1	floralwhite	-0.0877051	0.590477	product=fibronectin 1%2C transcript variant X5
XM_005674270.1	LOC100627956	floralwhite	-0.0875371	0.591191	product=acyl-CoA dehydrogenase family member 10-like
XM_005660585.1	LOC100152144	floralwhite	-0.0873905	0.591815	product=proprotein convertase subtilisin%2Fkexin type 6-like
XR_135360.2	LOC100623732	floralwhite	-0.0871809	0.592708	product=vitronectin-like
NM_001243720.1	STX6	floralwhite	0.0870265	0.593366	product=syntaxin 6
XR_300918.1	LOC102166068	floralwhite	-0.0870111	0.593431	product=uncharacterized LOC102166068
NM_001167642.1	CDIPT	floralwhite	0.0868954	0.593924	product=CDP-diacylglycerol--inositol 3-phosphatidyltransferase
XM_005663583.1	LOC100514231	floralwhite	-0.0866272	0.595068	product=glutathione S-transferase Mu 3-like%2C transcript variant X1
XM_005660955.1	AMBRA1	floralwhite	0.0865924	0.595216	product=autophagy%2Fbeclin-1 regulator 1%2C transcript variant X4
NM_001123103.1	ATF6B	floralwhite	-0.0862736	0.596578	product=activating transcription factor 6 beta
XM_005654005.1	LOC102165097	floralwhite	0.0861267	0.597205	product=zinc finger SWIM domain-containing protein 7-like
XM_005660256.1	DCAF10	floralwhite	0.0859445	0.597984	product=DDB1 and CUL4 associated factor 10%2C transcript variant X2
XM_003125659.4	SDHC	floralwhite	-0.085876	0.598277	product=succinate dehydrogenase complex%2C subunit C%2C integral membrane protein%2C 15kDa%2C transcript variant X1
XM_003355480.2	LOC100626199	floralwhite	-0.0858524	0.598378	product=retinol dehydrogenase 16-like%2C transcript variant X2
XM_005658975.1	LOC100517370	floralwhite	-0.0857479	0.598825	product=3-ketoacyl-CoA thiolase%2C peroxisomal-like
XM_005666866.1	LOC102166988	floralwhite	-0.0855753	0.599564	product=la-related protein 1B-like
XM_003126907.2	TMED6	floralwhite	-0.0854826	0.59996	product=transmembrane emp24 protein transport domain containing 6
XM_005655749.1	TLDC1	floralwhite	-0.0854411	0.600138	product=TBC%2FLysM-associated domain containing 1%2C transcript variant X2
XM_005655088.1	CDIPT	floralwhite	0.0852984	0.600749	product=CDP-diacylglycerol--inositol 3-phosphatidyltransferase%2C transcript variant X1
XM_005665319.1	ANKRD29	floralwhite	-0.0851949	0.601193	product=ankyrin repeat domain 29
XM_005671263.1	CH25H	floralwhite	-0.0849402	0.602285	product=cholesterol 25-hydroxylase%2C transcript variant X3
NM_214073.1	CBR1	floralwhite	-0.0848927	0.602489	product=carbonyl reductase 1
XM_001929374.2	LOC100154313	floralwhite	-0.0847478	0.60311	product=glutathione S-transferase theta-1-like%2C transcript variant X1
XR_298981.1	LOC102167078	floralwhite	-0.0841163	0.605823	product=uncharacterized LOC102167078%2C transcript variant X1
XM_003353958.2	TMEM259	floralwhite	0.0840736	0.606007	product=transmembrane protein 259%2C transcript variant X1
XR_308996.1	LOC102157795	floralwhite	0.0840347	0.606174	product=uncharacterized LOC102157795
XM_003133694.3	TM4SF20	floralwhite	-0.0839662	0.606469	product=transmembrane 4 L six family member 20
XR_305123.1	LOC102166545	floralwhite	-0.083945	0.60656	product=uncharacterized LOC102166545
XM_001929220.3	TMEM87A	floralwhite	-0.0837121	0.607562	product=transmembrane protein 87A%2C transcript variant X1
XM_003354527.3	ARMC5	floralwhite	0.0835882	0.608096	product=armadillo repeat containing 5
XM_003132884.2	PPTC7	floralwhite	-0.0833597	0.60908	product=PTC7 protein phosphatase homolog %28S. cerevisiae%29
XM_005668292.1	SLC46A3	floralwhite	-0.0830319	0.610494	product=solute carrier family 46%2C member 3%2C transcript variant X2
XM_003482164.2	GCLC	floralwhite	-0.0828505	0.611277	product=glutamate-cysteine ligase%2C catalytic subunit%2C transcript variant 2
XM_003134828.4	LOC100516841	floralwhite	-0.0826402	0.612185	product=probable 3-hydroxyisobutyrate dehydrogenase%2C mitochondrial-like
XR_299961.1	LOC100623931	floralwhite	-0.0826293	0.612232	product=uncharacterized LOC100623931
XM_005673005.1	FAM65C	floralwhite	-0.0826118	0.612307	product=family with sequence similarity 65%2C member C%2C transcript variant X2
NM_001256595.1	SLCO1A2	floralwhite	-0.0825843	0.612426	product=solute carrier organic anion transporter family%2C member 1A2
XM_003127939.4	SLC35D1	floralwhite	-0.0825499	0.612575	product=solute carrier family 35 %28UDP-glucuronic acid%2FUDP-N-acetylgalactosamine dual transporter%29%2C member D1
NM_213962.2	HADHA	floralwhite	-0.0825181	0.612712	product=hydroxyacyl-CoA dehydrogenase%2F3-ketoacyl-CoA thiolase%2Fenoyl-CoA hydratase %28trifunctional protein%29%2C alpha subunit
XM_003131937.3	LOC100519213	floralwhite	0.0823271	0.613538	product=CTD nuclear envelope phosphatase 1-like
XM_005657730.1	MGAM	floralwhite	0.0822045	0.614068	product=maltase-glucoamylase %28alpha-glucosidase%29
XR_309162.1	LOC102157747	floralwhite	-0.0820978	0.614529	product=uncharacterized LOC102157747
XM_003482078.2	LOC100622308	floralwhite	-0.0819373	0.615224	product=non-specific lipid-transfer protein-like
XM_001928253.5	HMGN4	floralwhite	0.0818767	0.615486	product=high mobility group nucleosomal binding domain 4
XM_005656952.1	NBR1	floralwhite	0.0818424	0.615635	product=neighbor of BRCA1 gene 1%2C transcript variant X4
XR_299822.1	LOC102164334	floralwhite	-0.0818146	0.615755	product=uncharacterized LOC102164334
XM_005662672.1	ABHD1	floralwhite	-0.081651	0.616464	product=abhydrolase domain containing 1%2C transcript variant X2
XM_003357966.2	ACO	floralwhite	-0.081461	0.617287	product=acyl-CoA oxidase
NM_001164006.1	AMBP	floralwhite	-0.0812635	0.618143	product=alpha-1-microglobulin%2Fbikunin precursor
XM_003354745.2	GGCX	floralwhite	-0.0811863	0.618478	product=gamma-glutamyl carboxylase%2C transcript variant 2
NM_214019.2	DHRS4	floralwhite	-0.0811185	0.618772	product=dehydrogenase%2Freductase %28SDR family%29 member 4
XM_003359241.2	ADK	floralwhite	-0.0810913	0.61889	product=adenosine kinase%2C transcript variant X3
XM_005656393.1	ENTPD5	floralwhite	-0.0809472	0.619515	product=ectonucleoside triphosphate diphosphohydrolase 5%2C transcript variant X3
XR_308246.1	LOC102164350	floralwhite	-0.0808144	0.620092	product=uncharacterized LOC102164350
XM_005667844.1	PLA2G4A	floralwhite	0.0806124	0.62097	product=phospholipase A2%2C group IVA %28cytosolic%2C calcium-dependent%29%2C transcript variant X2
XR_300298.1	LOC102162647	floralwhite	-0.0802996	0.622329	product=uncharacterized LOC102162647
XM_005657769.1	FLNC	floralwhite	-0.0802329	0.62262	product=filamin C%2C gamma%2C transcript variant X6
NM_214270.1	UOX	floralwhite	-0.0802215	0.622669	product=urate oxidase
NM_214028.1	INHBA	floralwhite	-0.0801383	0.623031	product=inhibin%2C beta A
XM_005670982.1	TAF5L	floralwhite	-0.0799713	0.623758	product=TAF5-like RNA polymerase II%2C p300%2FCBP-associated factor %28PCAF%29-associated factor%2C 65kDa%2C transcript variant X4
XM_001928625.3	LOC100156764	floralwhite	-0.079929	0.623942	product=elongator complex protein 3-like
XM_003357960.2	EXOC7	floralwhite	-0.0799045	0.624049	product=exocyst complex component 7%2C transcript variant X1
XM_005653826.1	LOC100157394	floralwhite	-0.0798911	0.624107	product=propionyl-CoA carboxylase alpha chain%2C mitochondrial-like
NM_001244277.1	C3H9orf89	floralwhite	0.079669	0.625075	product=bcl10-interacting CARD protein%2C transcript variant 1
XR_307700.1	LOC102164066	floralwhite	0.0794068	0.626217	product=uncharacterized LOC102164066%2C transcript variant X2
XM_003129165.2	MMAA	floralwhite	-0.0793749	0.626356	product=methylmalonic aciduria %28cobalamin deficiency%29 cblA type
XR_303340.1	LOC102166814	floralwhite	-0.0793456	0.626484	product=uncharacterized LOC102166814
XM_003481509.2	RWDD3	floralwhite	-0.0790688	0.627692	product=RWD domain containing 3
XM_005671295.1	RBP4	floralwhite	-0.0790674	0.627698	product=retinol binding protein 4%2C plasma%2C transcript variant X1
XR_300157.1	LOC100622736	floralwhite	0.0787131	0.629245	product=desmoglein-2-like
XM_005671890.1	GRB14	floralwhite	-0.0786631	0.629464	product=growth factor receptor-bound protein 14
XM_005663640.1	SLC35A3	floralwhite	-0.0785933	0.629769	product=solute carrier family 35 %28UDP-N-acetylglucosamine %28UDP-GlcNAc%29 transporter%29%2C member A3%2C transcript variant X1
XM_001928551.3	ULK1	floralwhite	-0.0785817	0.629819	product=unc-51 like autophagy activating kinase 1%2C transcript variant X1
XM_005653283.1	PVR	floralwhite	0.0785781	0.629835	product=poliovirus receptor%2C transcript variant X2
XM_005674084.1	LOC100621092	floralwhite	-0.0785476	0.629968	product=uncharacterized LOC100621092
XM_005672776.1	LOC100525089	floralwhite	0.0785255	0.630065	product=uncharacterized LOC100525089
XM_005672027.1	LOC100514687	floralwhite	-0.0783289	0.630925	product=3-hydroxyisobutyryl-CoA hydrolase%2C mitochondrial-like
XM_005656962.1	LOC102160370	floralwhite	-0.0782524	0.631259	product=one cut domain family member 3-like
XM_005669279.1	LOC100737057	floralwhite	0.0781532	0.631693	product=biotinidase-like%2C transcript variant X3
XM_003127737.3	SMPDL3B	floralwhite	-0.0781389	0.631756	product=sphingomyelin phosphodiesterase%2C acid-like 3B
XM_005652859.1	PRDX2	floralwhite	-0.0780021	0.632355	product=peroxiredoxin 2%2C transcript variant X1
XM_005656603.1	LOC100519503	floralwhite	0.0778397	0.633066	product=FTS and Hook-interacting protein-like
XM_003354522.2	FUS	floralwhite	0.0777798	0.633328	product=fused in sarcoma%2C transcript variant X2
XM_005670786.1	NIPSNAP1	floralwhite	-0.0775773	0.634216	product=nipsnap homolog 1 %28C. elegans%29%2C transcript variant X3
XM_003121718.4	CLPX	floralwhite	-0.0773724	0.635114	product=caseinolytic mitochondrial matrix peptidase chaperone subunit
XM_003356971.2	GC	floralwhite	-0.0772613	0.635601	product=group-specific component %28vitamin D binding protein%29
NM_001044584.1	LOC733653	floralwhite	-0.077238	0.635704	product=crystallin%2C zeta %28quinone reductase%29
XR_303605.1	LOC102165596	floralwhite	-0.0772203	0.635781	product=uncharacterized LOC102165596
XM_005659540.1	RORA	floralwhite	0.0769281	0.637064	product=RAR-related orphan receptor A%2C transcript variant X2
XR_308683.1	PLK1S1	floralwhite	-0.0767558	0.637821	product=polo-like kinase 1 substrate 1%2C transcript variant X11
XM_005668607.1	SLC25A19	floralwhite	-0.0765799	0.638593	product=solute carrier family 25 %28mitochondrial thiamine pyrophosphate carrier%29%2C member 19%2C transcript variant X1
NM_213924.1	ITIH1	floralwhite	-0.0762296	0.640134	product=inter-alpha-trypsin inhibitor heavy chain 1
XM_005658385.1	LOC100621603	floralwhite	0.0762172	0.640188	product=cancer-associated gene 1 protein homolog
XM_005664105.1	RAD52	floralwhite	0.0761234	0.640601	product=RAD52 homolog %28S. cerevisiae%29%2C transcript variant X6
XM_005653289.1	ETFB	floralwhite	-0.0761123	0.64065	product=electron-transfer-flavoprotein%2C beta polypeptide%2C transcript variant X1
XM_003483553.2	NT5C2	floralwhite	-0.0760341	0.640994	product=5%27-nucleotidase%2C cytosolic II%2C transcript variant X2
XM_005669121.1	TRPV1	floralwhite	-0.0760253	0.641033	product=transient receptor potential cation channel%2C subfamily V%2C member 1
XM_005669308.1	OXSM	floralwhite	-0.0758713	0.641711	product=3-oxoacyl-ACP synthase%2C mitochondrial
XM_005654645.1	LOC100625581	floralwhite	-0.0756955	0.642485	product=rho-related protein racB-like
NM_001101028.1	ACOX1	floralwhite	-0.0756708	0.642594	product=acyl-CoA oxidase 1%2C palmitoyl
NM_001007194.2	MBL1	floralwhite	-0.0756138	0.642845	product=mannan-binding lectin %28A%29
XR_307962.1	LOC102163448	floralwhite	-0.0755956	0.642926	product=uncharacterized LOC102163448%2C transcript variant X1
XM_005670264.1	CLDND1	floralwhite	-0.0755238	0.643242	product=claudin domain containing 1%2C transcript variant X7
XR_302054.1	LOC102163857	floralwhite	-0.0754634	0.643509	product=uncharacterized LOC102163857
XM_003357627.2	SLC30A10	floralwhite	-0.0753092	0.644189	product=solute carrier family 30%2C member 10
NM_001243690.1	HABP2	floralwhite	-0.0750862	0.645172	product=hyaluronan binding protein 2
XR_297721.1	LOC102162026	floralwhite	-0.075017	0.645478	product=uncharacterized LOC102162026
NM_001190183.1	PRMT6	floralwhite	0.075005	0.645531	product=protein arginine methyltransferase 6
XM_003355459.2	HSD17B6	floralwhite	-0.0746059	0.647294	product=hydroxysteroid %2817-beta%29 dehydrogenase 6%2C transcript variant X1
XM_005663887.1	GLS2	floralwhite	0.0745438	0.647568	product=glutaminase 2 %28liver%2C mitochondrial%29%2C transcript variant X2
XM_005656740.1	SEC16B	floralwhite	-0.0744412	0.648021	product=SEC16 homolog B %28S. cerevisiae%29
XM_003481332.2	LOC100738573	floralwhite	0.0744287	0.648077	product=zinc finger protein ZFAT-like
NM_214331.1	HADH	floralwhite	-0.074424	0.648098	product=hydroxyacyl-CoA dehydrogenase
XM_003129003.2	ETFDH	floralwhite	-0.0743573	0.648393	product=electron-transferring-flavoprotein dehydrogenase%2C transcript variant X1
NM_001004049.1	HSD3B1	floralwhite	-0.0743399	0.648469	product=hydroxy-delta-5-steroid dehydrogenase%2C 3 beta- and steroid delta-isomerase 1
XR_115980.3	LOC100521666	floralwhite	-0.0743107	0.648599	product=uncharacterized LOC100521666
XM_005653674.1	ANAPC15	floralwhite	-0.0740596	0.649709	product=anaphase promoting complex subunit 15%2C transcript variant X5
XM_003359447.2	RALB	floralwhite	0.0740461	0.649769	product=v-ral simian leukemia viral oncogene homolog B%2C transcript variant X1
XM_005666951.1	ETNPPL	floralwhite	-0.073922	0.650318	product=ethanolamine-phosphate phospho-lyase
XM_003122046.4	ALDOB	floralwhite	0.0738291	0.65073	product=aldolase B%2C fructose-bisphosphate
XM_005670708.1	ACADS	floralwhite	-0.0737894	0.650906	product=acyl-CoA dehydrogenase%2C C-2 to C-3 short chain%2C transcript variant X1
XR_302292.1	LOC100621534	floralwhite	-0.0737129	0.651244	product=uncharacterized LOC100621534
XM_003481505.2	DBT	floralwhite	-0.073684	0.651373	product=dihydrolipoamide branched chain transacylase E2%2C transcript variant 2
XM_003481091.2	ITFG3	floralwhite	0.073677	0.651404	product=integrin alpha FG-GAP repeat containing 3%2C transcript variant X1
XM_003128792.2	LOC100526118	floralwhite	-0.073494	0.652214	product=glutathione S-transferase A1-like
XM_005673496.1	PRDX4	floralwhite	-0.0734454	0.65243	product=peroxiredoxin 4%2C transcript variant X2
XM_003133457.3	ABCB11	floralwhite	-0.0733449	0.652876	product=ATP-binding cassette%2C sub-family B %28MDR%2FTAP%29%2C member 11
XM_005669985.1	GOLIM4	floralwhite	-0.0731576	0.653706	product=golgi integral membrane protein 4%2C transcript variant X2
XM_005652855.1	MAN2B1	floralwhite	-0.0730914	0.654	product=mannosidase%2C alpha%2C class 2B%2C member 1%2C transcript variant X2
XM_001927957.3	GLO1	floralwhite	-0.0730115	0.654355	product=glyoxalase I%2C transcript variant 1
XR_302629.1	LOC100519598	floralwhite	-0.0725285	0.656499	product=uncharacterized LOC100519598
XM_001924679.3	AK3	floralwhite	0.0723821	0.65715	product=adenylate kinase 3%2C transcript variant 1
XM_003131262.4	LOC100521038	floralwhite	-0.0723127	0.657458	product=ATP-binding cassette sub-family A member 8-like
NM_001005208.1	ALB	floralwhite	-0.072171	0.658089	product=albumin
XM_003133583.4	NIF3L1	floralwhite	0.0712935	0.661996	product=NIF3 NGG1 interacting factor 3-like 1 %28S. cerevisiae%29%2C transcript variant X1
XM_005668571.1	C12H17orf56	floralwhite	-0.0708938	0.663779	product=chromosome 17 open reading frame 56 homolog%2C transcript variant X2
XM_003353525.2	AK3	floralwhite	-0.0708136	0.664137	product=adenylate kinase 3%2C transcript variant 2
XM_001924537.3	LOC100156895	floralwhite	0.0707077	0.66461	product=dual specificity protein phosphatase 12-like
XR_303713.1	LOC102167982	floralwhite	-0.0706226	0.66499	product=uncharacterized LOC102167982
XM_005652856.1	LOC100521431	floralwhite	0.0705649	0.665247	product=zinc finger protein 791-like
NM_214275.1	FTCD	floralwhite	-0.0703865	0.666044	product=formiminotransferase cyclodeaminase
XR_306377.1	LOC102164563	floralwhite	-0.0702717	0.666557	product=uncharacterized LOC102164563
XM_005673048.1	RAB22A	floralwhite	0.0702293	0.666747	product=RAB22A%2C member RAS oncogene family%2C transcript variant X2
NM_001145223.1	RBP5	floralwhite	-0.0701679	0.667021	product=retinol binding protein 5%2C cellular
XR_306510.1	LOC102165157	floralwhite	-0.070062	0.667495	product=uncharacterized LOC102165157
XM_003122575.3	TRPT1	floralwhite	-0.0699197	0.668131	product=tRNA phosphotransferase 1%2C transcript variant X1
XM_001928620.3	CH25H	floralwhite	0.0699053	0.668196	product=cholesterol 25-hydroxylase%2C transcript variant X1
XM_005659923.1	FAM179B	floralwhite	0.0697418	0.668928	product=family with sequence similarity 179%2C member B%2C transcript variant X4
NM_001246182.1	THAP11	floralwhite	0.0691829	0.671431	product=THAP domain containing 11
XR_303979.1	SESN2	floralwhite	-0.0691671	0.671501	product=sestrin 2%2C transcript variant X2
XM_005655005.1	SEC24A	floralwhite	-0.0691661	0.671506	product=SEC24 family%2C member A %28S. cerevisiae%29%2C transcript variant X5
XM_005653438.1	PCSK9	floralwhite	-0.0689835	0.672325	product=proprotein convertase subtilisin%2Fkexin type 9%2C transcript variant X2
NM_001243410.1	LACTB2	floralwhite	-0.0689103	0.672653	product=lactamase%2C beta 2
XM_005669453.1	LOC100738466	floralwhite	0.0689037	0.672683	product=probable leucine--tRNA ligase%2C mitochondrial-like
XM_005652344.1	RCBTB2	floralwhite	0.0685021	0.674485	product=regulator of chromosome condensation %28RCC1%29 and BTB %28POZ%29 domain containing protein 2%2C transcript variant X5
XM_005659060.1	LOC102161248	floralwhite	0.0684907	0.674536	product=hepatocyte growth factor-regulated tyrosine kinase substrate-like
XM_005672069.1	PPIL3	floralwhite	-0.0682472	0.675629	product=peptidylprolyl isomerase %28cyclophilin%29-like 3%2C transcript variant X5
XR_305924.1	LOC102159911	floralwhite	-0.0679774	0.676842	product=uncharacterized LOC102159911%2C transcript variant X1
NM_001243933.1	MBNL3	floralwhite	-0.0678532	0.6774	product=muscleblind-like splicing regulator 3
NM_001134823.1	SEPP1	floralwhite	-0.0676818	0.678171	product=selenoprotein P%2C plasma%2C 1
NM_001243822.1	AKR7A2	floralwhite	-0.0676645	0.678249	product=aldo-keto reductase family 7%2C member A2 %28aflatoxin aldehyde reductase%29
XM_003131714.3	CCL16	floralwhite	-0.0676463	0.678331	product=chemokine %28C-C motif%29 ligand 16
NM_001244818.1	ZNF181	floralwhite	-0.0675083	0.678952	product=zinc finger protein 181
NM_001167643.1	CDO1	floralwhite	-0.0671147	0.680724	product=cysteine dioxygenase%2C type I
XM_005660091.1	BNC2	floralwhite	0.0670895	0.680838	product=basonuclin 2%2C transcript variant X3
XM_003354739.2	LOC100627959	floralwhite	-0.0670313	0.6811	product=transmembrane protein 150A-like%2C transcript variant X1
XR_301857.1	LOC102165000	floralwhite	-0.0666696	0.68273	product=uncharacterized LOC102165000
NM_001167635.1	IVD	floralwhite	-0.0666313	0.682903	product=isovaleryl-CoA dehydrogenase
XM_003481644.2	XRCC6BP1	floralwhite	-0.0665855	0.68311	product=XRCC6 binding protein 1
XM_005669515.1	CCDC51	floralwhite	-0.0664961	0.683513	product=coiled-coil domain containing 51%2C transcript variant X4
XM_005662825.1	TOP1MT	floralwhite	-0.0663963	0.683963	product=topoisomerase %28DNA%29 I%2C mitochondrial%2C transcript variant X1
XM_005659050.1	LOC100625042	floralwhite	0.0660512	0.685521	product=glucose-induced degradation protein 8 homolog
XM_003121986.2	MSMP	floralwhite	-0.06598	0.685843	product=microseminoprotein%2C prostate associated
XM_005659628.1	GALK2	floralwhite	0.0657402	0.686926	product=galactokinase 2%2C transcript variant X3
XM_005669683.1	KCTD6	floralwhite	-0.0657006	0.687105	product=potassium channel tetramerization domain containing 6%2C transcript variant X3
NM_001244647.1	ALDH1L1	floralwhite	-0.065691	0.687149	product=aldehyde dehydrogenase 1 family%2C member L1
XM_005658944.1	TPRN	floralwhite	0.0656062	0.687532	product=taperin
XM_003358165.2	LYRM9	floralwhite	-0.0655775	0.687662	product=LYR motif containing 9%2C transcript variant X1
XM_003124420.3	POM121C	floralwhite	0.06557	0.687696	product=POM121 transmembrane nucleoporin C%2C transcript variant X1
XM_005658881.1	RPL3L	floralwhite	-0.0655696	0.687698	product=ribosomal protein L3-like
XM_003480542.2	TLE1	floralwhite	-0.0655667	0.687711	product=transducin-like enhancer of split 1 %28E%28sp1%29 homolog%2C Drosophila%29%2C transcript variant X3
XM_005671770.1	LETM2	floralwhite	0.0651777	0.68947	product=leucine zipper-EF-hand containing transmembrane protein 2
XM_005664344.1	LDHD	floralwhite	-0.065069	0.689962	product=lactate dehydrogenase D
NM_214066.2	DAO1	floralwhite	-0.0650596	0.690005	product=D-amino acid oxidase
XM_005655074.1	LOC100738883	floralwhite	-0.0649734	0.690395	product=integrator complex subunit 1-like
XM_005668728.1	DCAKD	floralwhite	-0.064583	0.692164	product=dephospho-CoA kinase domain containing%2C transcript variant X4
NM_001204770.1	MACROD1	floralwhite	-0.0644831	0.692617	product=MACRO domain containing 1
XM_003481939.2	LOC100738281	floralwhite	0.0644433	0.692797	product=espin-like
XM_005658933.1	LOC780431	floralwhite	-0.0644374	0.692824	product=NDRG2%2C transcript variant X1
XM_003361371.2	LOC100623304	floralwhite	-0.0643349	0.693288	product=UPF0420 protein C16orf58 homolog
XM_005662645.1	XDH	floralwhite	-0.0643276	0.693322	product=xanthine dehydrogenase
XM_005655962.1	TMEM86B	floralwhite	-0.0642834	0.693522	product=transmembrane protein 86B%2C transcript variant X1
XM_005662987.1	WWP1	floralwhite	0.064189	0.69395	product=WW domain containing E3 ubiquitin protein ligase 1%2C transcript variant X4
NM_001040640.1	APOM	floralwhite	-0.0637963	0.695732	product=apolipoprotein M
NM_001243022.1	ACSM4	floralwhite	-0.0634733	0.6972	product=acyl-CoA synthetase medium-chain family member 4
XM_003356238.2	SESN2	floralwhite	0.0634378	0.697361	product=sestrin 2%2C transcript variant X1
XM_005659011.1	LOC100626134	floralwhite	-0.0631528	0.698656	product=potassium voltage-gated channel subfamily KQT member 1-like
NM_001244094.1	MSL3	floralwhite	-0.0629264	0.699686	product=male-specific lethal 3 homolog %28Drosophila%29%2C transcript variant 2
NM_001001770.1	CYB5A	floralwhite	-0.0627612	0.700438	product=cytochrome b5 type A %28microsomal%29
XM_003481558.2	POLR3B	floralwhite	-0.0626021	0.701162	product=polymerase %28RNA%29 III %28DNA directed%29 polypeptide B
NM_001112688.1	CIDE-B	floralwhite	-0.0625874	0.701229	product=cell-death-inducing DNA-fragmentation-factor-like effector B
XM_003358697.2	MCCC1	floralwhite	-0.062453	0.701841	product=methylcrotonoyl-CoA carboxylase 1 %28alpha%29
XM_005661587.1	CDO1	floralwhite	-0.0622867	0.702598	product=cysteine dioxygenase%2C type I%2C transcript variant X1
XM_005670211.1	GRAMD1C	floralwhite	-0.0622533	0.702751	product=GRAM domain containing 1C%2C transcript variant X3
XM_005668659.1	ABCA8	floralwhite	-0.0622044	0.702973	product=ATP-binding cassette%2C sub-family A %28ABC1%29%2C member 8
XM_005658204.1	LOC100620888	floralwhite	-0.0620174	0.703826	product=tectonin beta-propeller repeat-containing protein 2-like
NM_214248.1	HSD11B1	floralwhite	-0.061957	0.704101	product=hydroxysteroid %2811-beta%29 dehydrogenase 1
XM_003122664.2	MS4A6A	floralwhite	-0.0619055	0.704336	product=membrane-spanning 4-domains%2C subfamily A%2C member 6A%2C transcript variant X2
XR_307644.1	LOC102164741	floralwhite	0.0618901	0.704406	product=uncharacterized LOC102164741%2C transcript variant X1
XM_005659026.1	NR2C2AP	floralwhite	0.0616561	0.705474	product=nuclear receptor 2C2-associated protein
XM_003122045.4	ZNF189	floralwhite	-0.0615406	0.706001	product=zinc finger protein 189%2C transcript variant X1
XM_005659825.1	CYB5A	floralwhite	-0.0615022	0.706176	product=cytochrome b5 type A %28microsomal%29%2C transcript variant X1
NM_001190175.1	ECHS1	floralwhite	-0.0614437	0.706443	product=enoyl CoA hydratase%2C short chain%2C 1%2C mitochondrial
XM_003483537.2	CPN1	floralwhite	-0.0611308	0.707872	product=carboxypeptidase N%2C polypeptide 1
XR_305007.1	LOC102162631	floralwhite	-0.0609956	0.708489	product=uncharacterized LOC102162631%2C transcript variant X2
XM_005664534.1	LOC100524089	floralwhite	-0.0609228	0.708822	product=probable proline dehydrogenase 2-like
XM_003127280.2	HSD17B14	floralwhite	-0.0609099	0.708881	product=hydroxysteroid %2817-beta%29 dehydrogenase 14
XM_005661505.1	LOC100521253	floralwhite	-0.0607152	0.709771	product=spidroin-2-like
XM_005656398.1	ENTPD5	floralwhite	-0.0606978	0.70985	product=ectonucleoside triphosphate diphosphohydrolase 5%2C transcript variant X8
XM_003125006.2	NAT8	floralwhite	-0.0606787	0.709938	product=N-acetyltransferase 8 %28GCN5-related%2C putative%29
XM_005653810.1	CTSL	floralwhite	-0.0604342	0.711056	product=cathepsin L1%2C transcript variant X2
XM_003124357.2	LOC100514038	floralwhite	0.0603921	0.711248	product=TSC22 domain family protein 4-like
XM_003131571.3	ANKRD40	floralwhite	0.0601846	0.712198	product=ankyrin repeat domain 40
XM_003482378.2	OCIAD1	floralwhite	-0.0600541	0.712796	product=OCIA domain containing 1%2C transcript variant X1
XM_005655963.1	TMEM86B	floralwhite	-0.0599036	0.713485	product=transmembrane protein 86B%2C transcript variant X2
XM_005670097.1	LOC100155725	floralwhite	-0.0598659	0.713658	product=D-beta-hydroxybutyrate dehydrogenase%2C mitochondrial-like
XM_005672064.1	LOC100523701	floralwhite	-0.0598213	0.713862	product=aldehyde oxidase-like
XM_003361377.2	LOC100624445	floralwhite	-0.0598139	0.713896	product=gamma-glutamylcyclotransferase-like%2C transcript variant X4
XM_003481192.2	SNRNP27	floralwhite	0.0597149	0.714349	product=small nuclear ribonucleoprotein 27kDa %28U4%2FU6.U5%29%2C transcript variant X1
NM_001244162.1	SORD	floralwhite	-0.0595604	0.715057	product=sorbitol dehydrogenase
XM_005653809.1	CTSL	floralwhite	-0.0595096	0.71529	product=cathepsin L1%2C transcript variant X1
XM_005674433.1	TRAPPC3	floralwhite	0.0590597	0.717353	product=trafficking protein particle complex 3%2C transcript variant X3
XM_005657942.1	MTMR1	floralwhite	0.0589829	0.717706	product=myotubularin related protein 1%2C transcript variant X5
NM_001243686.1	TDP2	floralwhite	-0.0588977	0.718097	product=tyrosyl-DNA phosphodiesterase 2
XM_003132247.3	DUSP7	floralwhite	-0.0587654	0.718704	product=dual specificity phosphatase 7
XM_003353748.3	LOC100625773	floralwhite	-0.0587039	0.718987	product=rho-related GTP-binding protein RhoD-like
NM_214422.1	CYP3A39	floralwhite	-0.0586017	0.719456	product=cytochrome P450 3A39
NM_001244861.1	GTF2E2	floralwhite	0.0585038	0.719905	product=general transcription factor IIE%2C polypeptide 2%2C beta 34kDa
XR_308182.1	LOC102159194	floralwhite	-0.0584963	0.71994	product=uncharacterized LOC102159194
XM_003481733.2	LOC100738422	floralwhite	-0.0580836	0.721837	product=phenylalanine-4-hydroxylase-like
XM_005667003.1	HSD17B13	floralwhite	-0.0578807	0.72277	product=hydroxysteroid %2817-beta%29 dehydrogenase 13%2C transcript variant X1
XM_005668513.1	PCCA	floralwhite	-0.0577827	0.723221	product=propionyl CoA carboxylase%2C alpha polypeptide
NM_001123109.1	S1PR5	floralwhite	-0.0575843	0.724134	product=sphingosine-1-phosphate receptor 5
XM_003354556.2	LOC100623339	floralwhite	-0.0575559	0.724264	product=nicotinate-nucleotide pyrophosphorylase %5Bcarboxylating%5D-like
NM_001243360.1	CHMP1A	floralwhite	0.0575203	0.724428	product=charged multivesicular body protein 1A
XM_005674077.1	LOC100624381	floralwhite	-0.0570859	0.726429	product=uncharacterized LOC100624381
NM_001078662.1	SERPINF1	floralwhite	-0.0569631	0.726995	product=serpin peptidase inhibitor%2C clade F %28alpha-2 antiplasmin%2C pigment epithelium derived factor%29%2C member 1
NM_213790.1	DCPS	floralwhite	-0.0567728	0.727872	product=decapping enzyme%2C scavenger
XM_005656015.1	LOC102159291	floralwhite	0.0567667	0.7279	product=espin-like protein-like
XM_005660952.1	ARHGAP1	floralwhite	-0.0567195	0.728118	product=Rho GTPase activating protein 1%2C transcript variant X2
NM_001161753.1	PCK2	floralwhite	-0.0566945	0.728233	product=phosphoenolpyruvate carboxykinase 2 %28mitochondrial%29
NM_214314.2	AR	floralwhite	-0.0564925	0.729165	product=androgen receptor
XM_001927493.2	SHOC2	floralwhite	0.0564001	0.729591	product=soc-2 suppressor of clear homolog %28C. elegans%29%2C transcript variant X1
XM_003126679.2	CHPT1	floralwhite	-0.0562888	0.730104	product=choline phosphotransferase 1%2C transcript variant X1
XM_005657188.1	FTCD	floralwhite	-0.0561607	0.730696	product=formiminotransferase cyclodeaminase%2C transcript variant X1
XM_005668553.1	F7	floralwhite	-0.0559951	0.73146	product=coagulation factor VII %28serum prothrombin conversion accelerator%29%2C transcript variant X1
XM_005655311.1	DGAT	floralwhite	-0.0555279	0.733619	product=diacylglycerol acyltransferase%2C transcript variant X1
XM_003122518.2	DRAP1	floralwhite	0.0553973	0.734222	product=DR1-associated protein 1 %28negative cofactor 2 alpha%29
XR_303640.1	LOC102158255	floralwhite	-0.0549591	0.736249	product=uncharacterized LOC102158255
NM_001011727.1	AHCY	floralwhite	-0.0548956	0.736543	product=adenosylhomocysteinase
NM_001246243.1	CPT2	floralwhite	-0.054657	0.737648	product=carnitine palmitoyltransferase 2
NM_213936.2	RNASE4	floralwhite	-0.0545349	0.738213	product=ribonuclease%2C RNase A family%2C 4
XM_005668572.1	C12H17orf56	floralwhite	0.0544603	0.738558	product=chromosome 17 open reading frame 56 homolog%2C transcript variant X3
NM_214152.2	PPARD	floralwhite	0.0541957	0.739784	product=peroxisome proliferator-activated receptor delta%2C transcript variant 1
XR_297256.1	LOC102166650	floralwhite	-0.0540986	0.740234	product=uncharacterized LOC102166650
XM_003123174.3	TMEM205	floralwhite	-0.0540842	0.740301	product=transmembrane protein 205%2C transcript variant 1
XM_005666432.1	LOC102163654	floralwhite	-0.0537878	0.741675	product=autophagy-related protein 2 homolog B-like
XM_005669513.1	SLC26A6	floralwhite	-0.0537691	0.741762	product=solute carrier family 26%2C member 6%2C transcript variant X4
XR_301794.1	LOC102161533	floralwhite	0.0537431	0.741883	product=uncharacterized LOC102161533
XM_001929561.3	MRPL14	floralwhite	0.0537368	0.741912	product=mitochondrial ribosomal protein L14%2C transcript variant 1
XM_005660726.1	MEN1	floralwhite	0.0536177	0.742465	product=multiple endocrine neoplasia I%2C transcript variant X2
XM_003127193.2	ZNF576	floralwhite	0.0531075	0.744833	product=zinc finger protein 576%2C transcript variant X1
XM_003361730.2	LOC100621486	floralwhite	-0.0530749	0.744984	product=delta-aminolevulinic acid dehydratase-like
XM_005667391.1	BACE1	floralwhite	-0.0530267	0.745208	product=beta-site APP-cleaving enzyme 1%2C transcript variant X7
XM_005656377.1	LIN52	floralwhite	0.052926	0.745676	product=lin-52 homolog %28C. elegans%29%2C transcript variant X1
XM_005659900.1	LOC100157289	floralwhite	0.0527563	0.746464	product=cTAGE family member 5-like%2C transcript variant X7
XM_003122650.4	VWCE	floralwhite	-0.0524691	0.747799	product=von Willebrand factor C and EGF domains
XM_005668139.1	ACBD5	floralwhite	-0.0519181	0.750362	product=acyl-CoA binding domain containing 5%2C transcript variant X8
XM_003135172.2	FOXO4	floralwhite	0.0518981	0.750456	product=forkhead box O4%2C transcript variant X1
NM_001243304.1	CYP27A1	floralwhite	-0.0518058	0.750885	product=cytochrome P450%2C family 27%2C subfamily A%2C polypeptide 1
NM_001243906.1	RAB24	floralwhite	-0.0517	0.751378	product=RAB24%2C member RAS oncogene family
XM_003134724.2	HYAL4	floralwhite	0.0516719	0.751509	product=hyaluronoglucosaminidase 4
XM_003358421.2	DHX30	floralwhite	-0.0515511	0.752071	product=DEAH %28Asp-Glu-Ala-His%29 box helicase 30%2C transcript variant X2
NM_001110429.1	MEA1	floralwhite	-0.0515454	0.752098	product=male-enhanced antigen 1
XM_005673912.1	MBNL3	floralwhite	-0.0514641	0.752477	product=muscleblind-like splicing regulator 3%2C transcript variant X2
XM_003135493.3	MECP2	floralwhite	0.0513286	0.753108	product=methyl CpG binding protein 2 %28Rett syndrome%29
XM_003362025.2	LOC100621535	floralwhite	0.0512707	0.753378	product=tumor protein D54-like
XM_005669950.1	LOC102162693	floralwhite	-0.0510372	0.754466	product=uncharacterized LOC102162693
XM_005665389.1	LOC102158888	floralwhite	-0.0507014	0.756032	product=uncharacterized LOC102158888
XM_005656202.1	NFYC	floralwhite	-0.0506321	0.756356	product=nuclear transcription factor Y%2C gamma%2C transcript variant X1
XM_005664862.1	LOC102166858	floralwhite	0.0504445	0.757231	product=uncharacterized LOC102166858
NM_001130974.1	STIM1	floralwhite	-0.050355	0.757649	product=stromal interaction molecule 1
XM_005670096.1	BDH1	floralwhite	-0.050292	0.757943	product=3-hydroxybutyrate dehydrogenase%2C type 1
NM_001243593.1	VAMP7	floralwhite	-0.0502184	0.758287	product=vesicle-associated membrane protein 7
XM_003480545.2	RGP1	floralwhite	-0.0501425	0.758641	product=RGP1 retrograde golgi transport homolog %28S. cerevisiae%29%2C transcript variant X1
XM_003361614.2	F13B	floralwhite	-0.0496584	0.760902	product=coagulation factor XIII%2C B polypeptide
XM_005666244.1	DCAF11	floralwhite	-0.0495092	0.7616	product=DDB1 and CUL4 associated factor 11%2C transcript variant X2
XM_005669240.1	RCVRN	floralwhite	0.0492014	0.763039	product=recoverin%2C transcript variant X5
XR_308007.1	LOC102160614	floralwhite	0.0491784	0.763147	product=uncharacterized LOC102160614
XM_003131392.3	AOC3	floralwhite	-0.0490239	0.76387	product=amine oxidase%2C copper containing 3
XM_001927969.2	PEX11B	floralwhite	0.0487639	0.765087	product=peroxisomal biogenesis factor 11 beta%2C transcript variant 1
XM_003122469.2	LOC100514211	floralwhite	0.0487416	0.765191	product=uncharacterized LOC100514211
XM_003361029.2	LOC100626126	floralwhite	0.0487364	0.765215	product=protein FAM210A-like%2C transcript variant X1
XM_003132665.4	GRAMD1C	floralwhite	-0.0485827	0.765935	product=GRAM domain containing 1C%2C transcript variant X1
XM_001929643.3	SELENBP1	floralwhite	0.0484371	0.766617	product=selenium binding protein 1
XM_003356831.2	TMEM129	floralwhite	-0.0483545	0.767004	product=transmembrane protein 129%2C transcript variant 2
XM_005662255.1	LOC100739651	floralwhite	0.0483127	0.767199	product=inositol-pentakisphosphate 2-kinase-like
NM_001243557.1	DDT	floralwhite	-0.0481875	0.767786	product=D-dopachrome tautomerase
NM_001190277.1	ATG2B	floralwhite	-0.0479783	0.768767	product=autophagy related 2B
XM_003124746.3	TCEB2	floralwhite	0.0479739	0.768787	product=transcription elongation factor B %28SIII%29%2C polypeptide 2 %2818kDa%2C elongin B%29%2C transcript variant 1
XM_003130542.2	PYCR2	floralwhite	0.0479683	0.768813	product=pyrroline-5-carboxylate reductase family%2C member 2%2C transcript variant X1
XM_001926703.2	GGH	floralwhite	0.0479563	0.76887	product=gamma-glutamyl hydrolase %28conjugase%2C folylpolygammaglutamyl hydrolase%29
XM_005658158.1	ING1	floralwhite	0.0479036	0.769117	product=inhibitor of growth family%2C member 1
XM_003481942.2	LOC100738544	floralwhite	-0.0476932	0.770103	product=uncharacterized LOC100738544
XM_003127402.3	TSEN34	floralwhite	0.047619	0.770451	product=TSEN34 tRNA splicing endonuclease subunit
XM_005670666.1	LOC100157748	floralwhite	-0.0476175	0.770458	product=acyl-CoA dehydrogenase family member 10-like
XR_300402.1	LOC102162807	floralwhite	0.0475504	0.770773	product=arginine-glutamic acid dipeptide repeats protein-like%2C transcript variant X2
NM_001168415.1	SCP2	floralwhite	-0.0475386	0.770828	product=sterol carrier protein 2
XM_005656712.1	SERPINC1	floralwhite	-0.0467779	0.7744	product=serpin peptidase inhibitor%2C clade C %28antithrombin%29%2C member 1%2C transcript variant X1
NM_213901.1	PCCB	floralwhite	-0.0466616	0.774946	product=propionyl CoA carboxylase%2C beta polypeptide
XM_001927535.3	RCCD1	floralwhite	0.0465531	0.775455	product=RCC1 domain containing 1%2C transcript variant X1
XM_003481630.2	LOC100738263	floralwhite	-0.0464697	0.775848	product=SPRY domain-containing protein 4-like
XM_005656193.1	HYI	floralwhite	-0.046462	0.775884	product=hydroxypyruvate isomerase %28putative%29%2C transcript variant X3
XM_003356201.2	HMGCL	floralwhite	-0.0463544	0.776389	product=3-hydroxymethyl-3-methylglutaryl-CoA lyase%2C transcript variant X2
XM_005674172.1	LOC102158584	floralwhite	-0.0462977	0.776656	product=sterol 26-hydroxylase%2C mitochondrial-like
XM_005657675.1	VTN	floralwhite	0.0462304	0.776972	product=vitronectin%2C transcript variant X1
XR_307563.1	LOC102158192	floralwhite	0.0457708	0.779134	product=uncharacterized LOC102158192
XM_005660382.1	TRIM32	floralwhite	0.0457032	0.779452	product=tripartite motif containing 32%2C transcript variant X4
XM_005661506.1	IQGAP2	floralwhite	-0.0456469	0.779717	product=IQ motif containing GTPase activating protein 2
XM_005661499.1	LOC102165085	floralwhite	-0.0455719	0.78007	product=ras GTPase-activating-like protein IQGAP2-like
XM_005657020.1	CLUH	floralwhite	-0.0455613	0.78012	product=clustered mitochondria %28cluA%2FCLU1%29 homolog%2C transcript variant X2
XM_005654367.1	PEX3	floralwhite	0.0455185	0.780322	product=peroxisomal biogenesis factor 3%2C transcript variant X2
NM_213979.1	FBP1	floralwhite	-0.0453279	0.781219	product=fructose-1%2C6-bisphosphatase 1
NM_001008689.2	SAR1B	floralwhite	0.0451673	0.781975	product=SAR1 homolog B %28S. cerevisiae%29
XM_005653922.1	GSDMB	floralwhite	-0.0451051	0.782268	product=gasdermin B
XM_005665381.1	ANGPTL3	floralwhite	-0.0448145	0.783637	product=angiopoietin-like 3%2C transcript variant X1
XM_005658667.1	PHYH	floralwhite	-0.0444601	0.785308	product=phytanoyl-CoA 2-hydroxylase%2C transcript variant X1
XM_005671250.1	ASAH2B	floralwhite	0.0441859	0.786601	product=N-acylsphingosine amidohydrolase %28non-lysosomal ceramidase%29 2B
XM_005656671.1	PPP1R15B	floralwhite	-0.0439637	0.78765	product=protein phosphatase 1%2C regulatory subunit 15B%2C transcript variant X1
XM_001927574.4	WWP1	floralwhite	-0.0439574	0.787679	product=WW domain containing E3 ubiquitin protein ligase 1%2C transcript variant X1
XM_003126924.2	CENPT	floralwhite	0.0439472	0.787727	product=centromere protein T%2C transcript variant X1
XM_005668202.1	LOC100513945	floralwhite	-0.043765	0.788587	product=enoyl-CoA hydratase domain-containing protein 3%2C mitochondrial-like
XM_005654933.1	CANX	floralwhite	-0.0437513	0.788652	product=calnexin%2C transcript variant X3
XM_005653827.1	CLYBL	floralwhite	-0.0436816	0.788981	product=citrate lyase beta like
XM_005668291.1	SLC46A3	floralwhite	-0.043578	0.78947	product=solute carrier family 46%2C member 3%2C transcript variant X1
XM_003126671.4	PAH	floralwhite	-0.0433369	0.790609	product=phenylalanine hydroxylase
XM_005674267.1	LOC100625724	floralwhite	0.0429313	0.792526	product=lipoma HMGIC fusion partner-like 2 protein-like
XR_303164.1	LOC102165975	floralwhite	0.042853	0.792896	product=uncharacterized LOC102165975%2C transcript variant X1
XM_005656342.1	TMEM229B	floralwhite	-0.0427684	0.793296	product=transmembrane protein 229B%2C transcript variant X5
XM_005670993.1	ZNF25	floralwhite	0.0420263	0.796806	product=zinc finger protein 25%2C transcript variant X2
XM_005653921.1	LOC100512626	floralwhite	-0.0419995	0.796933	product=ORM1-like protein 3-like%2C transcript variant X3
XM_005655793.1	MT-III	floralwhite	0.041935	0.797238	product=metallothionein-III
XM_003134573.2	GSTK1	floralwhite	-0.041618	0.798739	product=glutathione S-transferase kappa 1%2C transcript variant 1
XM_003131653.3	LPO	floralwhite	-0.0415735	0.79895	product=lactoperoxidase
XM_005654606.1	ADAMTS13	floralwhite	0.0412365	0.800547	product=ADAM metallopeptidase with thrombospondin type 1 motif%2C 13
XM_003353716.2	LOC100157017	floralwhite	-0.0409839	0.801744	product=glyoxylate reductase%2Fhydroxypyruvate reductase-like%2C transcript variant X2
XM_005672169.1	FN1	floralwhite	0.0409336	0.801982	product=fibronectin 1%2C transcript variant X8
XM_005669686.1	ACOX2	floralwhite	-0.0406874	0.80315	product=acyl-CoA oxidase 2%2C branched chain%2C transcript variant X2
XM_005674443.1	APOB	floralwhite	0.0406833	0.803169	product=apolipoprotein B %28including Ag%28x%29 antigen%29
XM_005659485.1	MTFMT	floralwhite	0.0405674	0.803719	product=mitochondrial methionyl-tRNA formyltransferase%2C transcript variant X1
XM_003480989.1	GNB2	floralwhite	0.0405159	0.803963	product=guanine nucleotide binding protein %28G protein%29%2C beta polypeptide 2
NM_001243866.1	RDH16	floralwhite	-0.0403151	0.804916	product=retinol dehydrogenase 16 %28all-trans%29
XM_003358367.2	XYLB	floralwhite	-0.0402803	0.805081	product=xylulokinase homolog %28H. influenzae%29
XM_005672185.1	PECR	floralwhite	-0.0401668	0.80562	product=peroxisomal trans-2-enoyl-CoA reductase
NM_001186294.1	APOA2	floralwhite	-0.0399304	0.806742	product=apolipoprotein A-II
XM_001925184.5	LOC100157370	floralwhite	-0.0399107	0.806836	product=proprotein convertase subtilisin%2Fkexin type 6-like
NM_214242.1	F12	floralwhite	-0.0398963	0.806904	product=coagulation factor XII %28Hageman factor%29
XM_005661497.1	ANKDD1B	floralwhite	-0.0398265	0.807235	product=ankyrin repeat and death domain containing 1B
XM_001929254.4	UPB1	floralwhite	-0.0397688	0.807509	product=ureidopropionase%2C beta
XM_005654620.1	LOC102160631	floralwhite	0.0395145	0.808717	product=uncharacterized LOC102160631
XM_005657027.1	ZNF594	floralwhite	0.0392834	0.809815	product=zinc finger protein 594
XM_003361815.2	LOC100620603	floralwhite	-0.0392125	0.810152	product=bile acyl-CoA synthetase-like
XM_005661677.1	LOC100519415	floralwhite	0.0390109	0.81111	product=mothers against decapentaplegic homolog 5-like%2C transcript variant X6
XR_302593.1	LOC100738125	floralwhite	0.0389894	0.811213	product=dystrobrevin beta-like%2C transcript variant X5
NM_001113447.1	PHYH	floralwhite	-0.0387098	0.812542	product=phytanoyl-CoA 2-hydroxylase
XM_003356946.2	EXOC1	floralwhite	0.0386285	0.812929	product=exocyst complex component 1%2C transcript variant X1
XM_003356957.2	LOC100624700	floralwhite	-0.0383882	0.814072	product=UDP-glucuronosyltransferase 2C1-like
NM_001122985.1	F2	floralwhite	-0.0382797	0.814589	product=coagulation factor II %28thrombin%29
XM_005670880.1	C14H22orf13	floralwhite	-0.0381418	0.815245	product=uncharacterized protein C22orf13%2C transcript variant X3
XM_005664983.1	FBXO6	floralwhite	0.0381117	0.815388	product=F-box protein 6%2C transcript variant X3
XM_005671464.1	TECTB	floralwhite	0.0380867	0.815507	product=tectorin beta
XM_003353473.2	MIA2	floralwhite	-0.0380237	0.815807	product=melanoma inhibitory activity 2
XM_005662837.1	ST3GAL1	floralwhite	-0.038016	0.815844	product=ST3 beta-galactoside alpha-2%2C3-sialyltransferase 1%2C transcript variant X2
NM_001243471.1	SLC46A3	floralwhite	-0.037818	0.816786	product=solute carrier family 46%2C member 3
XM_005665628.1	ACOT13	floralwhite	-0.0376914	0.817389	product=acyl-CoA thioesterase 13%2C transcript variant X1
XM_003125603.2	ADHFE1	floralwhite	-0.0376506	0.817584	product=alcohol dehydrogenase%2C iron containing%2C 1
XM_005652446.1	C-FLIP	floralwhite	-0.0375571	0.818029	product=cellular FLICE-like inhibitory protein%2C transcript variant X6
XM_005660225.1	RGP1	floralwhite	0.0375371	0.818124	product=RGP1 retrograde golgi transport homolog %28S. cerevisiae%29%2C transcript variant X3
XM_005671185.1	LOC100625894	floralwhite	-0.0371152	0.820135	product=protein FAM35A-like%2C transcript variant X2
XM_005664160.1	SLC38A4	floralwhite	-0.0370426	0.820481	product=solute carrier family 38%2C member 4
XM_005672159.1	CPS1	floralwhite	-0.0370195	0.820591	product=carbamoyl-phosphate synthase 1%2C mitochondrial
XM_003357314.2	TTC36	floralwhite	-0.0370021	0.820674	product=tetratricopeptide repeat domain 36
XM_003132121.2	GORASP1	floralwhite	-0.036791	0.82168	product=golgi reassembly stacking protein 1%2C 65kDa%2C transcript variant X1
XM_005663905.1	LOC100626199	floralwhite	-0.0367751	0.821756	product=retinol dehydrogenase 16-like%2C transcript variant X3
XM_005665399.1	LRP8	floralwhite	-0.0366789	0.822215	product=low density lipoprotein receptor-related protein 8%2C apolipoprotein e receptor%2C transcript variant X9
XM_005664929.1	ZNF329	floralwhite	0.0366252	0.822471	product=zinc finger protein 329
XM_005657589.1	LOC100736598	floralwhite	-0.0363183	0.823935	product=uncharacterized LOC100736598%2C transcript variant X2
XR_305244.1	LOC102160236	floralwhite	0.0361405	0.824783	product=uncharacterized LOC102160236
XM_005653256.1	LOC100736962	floralwhite	0.0361381	0.824795	product=liver carboxylesterase-like
XM_005666528.1	LOC100624699	floralwhite	0.0359351	0.825764	product=zinc finger protein 518B-like
NM_001128442.1	GATM	floralwhite	-0.0357414	0.826689	product=glycine amidinotransferase %28L-arginine:glycine amidinotransferase%29
NM_213966.1	LCTHIO	floralwhite	-0.0356801	0.826982	product=long-chain 3-ketoacyl-CoA thiolase
XM_005674576.1	SLC22A18	floralwhite	-0.0354759	0.827957	product=solute carrier family 22%2C member 18
XM_003122163.4	NEK6	floralwhite	-0.0351974	0.829287	product=NIMA %28never in mitosis gene a%29-related kinase 6%2C transcript variant X1
XM_005663398.1	LOC100739544	floralwhite	0.0350431	0.830025	product=HCLS1-associated protein X-1-like%2C transcript variant X2
XM_005670535.1	DDX51	floralwhite	-0.0346009	0.832139	product=DEAD %28Asp-Glu-Ala-Asp%29 box polypeptide 51
NM_214389.1	GSTA1	floralwhite	-0.0340898	0.834583	product=glutathione S-transferase alpha 1
XR_307446.1	LOC102158138	floralwhite	-0.0336946	0.836475	product=uncharacterized LOC102158138
XM_003356090.2	ZNF582	floralwhite	-0.0332143	0.838775	product=zinc finger protein 582%2C transcript variant X1
XR_297995.1	LOC100736861	floralwhite	0.0331745	0.838966	product=uncharacterized LOC100736861
XM_003126396.4	PKP2	floralwhite	-0.032816	0.840684	product=plakophilin 2
XM_003355478.2	SDR9C7	floralwhite	-0.0326738	0.841365	product=short chain dehydrogenase%2Freductase family 9C%2C member 7
XM_005670574.1	LOC100156972	floralwhite	-0.0324752	0.842317	product=zinc finger protein 664-like%2C transcript variant X7
XM_005669630.1	GLYCTK	floralwhite	-0.032447	0.842452	product=glycerate kinase%2C transcript variant X5
XM_005666079.1	SLC25A27	floralwhite	-0.0324379	0.842496	product=solute carrier family 25%2C member 27%2C transcript variant X5
NM_214074.1	KLKB1	floralwhite	-0.0323348	0.84299	product=kallikrein B%2C plasma %28Fletcher factor%29 1
XR_301182.1	LOC102159522	floralwhite	0.0320193	0.844503	product=uncharacterized LOC102159522
XM_003480722.2	LOC100736971	floralwhite	-0.0319079	0.845038	product=tumor susceptibility gene 101 protein-like%2C transcript variant X1
XM_003131664.3	DHX40	floralwhite	-0.0318336	0.845394	product=DEAH %28Asp-Glu-Ala-His%29 box polypeptide 40%2C transcript variant X1
XM_005667971.1	LOC100517362	floralwhite	-0.0318213	0.845453	product=protein regulator of cytokinesis 1-like
XM_005673588.1	LOC100523295	floralwhite	-0.0315646	0.846685	product=regucalcin-like%2C transcript variant X3
NM_001243638.1	GSTZ1	floralwhite	-0.0315203	0.846898	product=glutathione S-transferase zeta 1
XM_005656399.1	ALDH6A1	floralwhite	-0.0311682	0.848588	product=aldehyde dehydrogenase 6 family%2C member A1%2C transcript variant X2
XM_005658596.1	ZNF514	floralwhite	-0.0311497	0.848677	product=zinc finger protein 514
XM_005654853.1	ANGPTL6	floralwhite	-0.031066	0.849079	product=angiopoietin-like 6%2C transcript variant X2
XM_005669629.1	GLYCTK	floralwhite	-0.0310148	0.849324	product=glycerate kinase%2C transcript variant X4
XM_005672886.1	LOC100156145	floralwhite	0.0309549	0.849612	product=nitrogen fixation 1-like protein%2C transcript variant X1
XM_005665383.1	FGGY	floralwhite	-0.0308229	0.850246	product=FGGY carbohydrate kinase domain containing
XR_302295.1	LOC102162460	floralwhite	0.0306785	0.85094	product=uncharacterized LOC102162460
XM_001926437.2	RCL1	floralwhite	-0.0302689	0.852908	product=RNA terminal phosphate cyclase-like 1
NM_001206349.1	ITIH3	floralwhite	-0.0301836	0.853318	product=inter-alpha-trypsin inhibitor heavy chain 3
XM_005672413.1	AGXT2	floralwhite	0.0301354	0.85355	product=alanine--glyoxylate aminotransferase 2%2C transcript variant X1
XM_005657008.1	FLOT2	floralwhite	0.0300045	0.854179	product=flotillin 2
XM_005654115.1	LOC100152722	floralwhite	-0.0298357	0.85499	product=Chria protein%2C transcript variant X2
XR_297394.1	LOC102160718	floralwhite	-0.0298347	0.854996	product=uncharacterized LOC102160718
XM_005673365.1	ZNF212	floralwhite	-0.0297798	0.855259	product=zinc finger protein 212%2C transcript variant X2
NM_214246.1	CES1	floralwhite	-0.0297099	0.855595	product=carboxylesterase 1
XM_005660365.1	KIF12	floralwhite	-0.0296847	0.855717	product=kinesin family member 12
XR_303161.1	MAB21L3	floralwhite	-0.0295452	0.856388	product=mab-21-like 3 %28C. elegans%29%2C transcript variant X5
XM_003125602.4	SGK3	floralwhite	0.0294889	0.856659	product=serum%2Fglucocorticoid regulated kinase family%2C member 3
XM_003127165.2	LOC100513474	floralwhite	-0.029395	0.85711	product=platelet-activating factor acetylhydrolase IB subunit gamma-like%2C transcript variant X1
XM_003123319.2	DHPS	floralwhite	0.0292957	0.857588	product=deoxyhypusine synthase%2C transcript variant X2
XM_003127413.3	PRPF31	floralwhite	-0.0292949	0.857592	product=pre-mRNA processing factor 31
XM_005669000.1	VMP1	floralwhite	-0.0291798	0.858146	product=vacuole membrane protein 1%2C transcript variant X2
XR_300370.1	LOC100628088	floralwhite	-0.0284934	0.86145	product=COP9 signalosome complex subunit 7a-like
XM_005662442.1	LOC100513982	floralwhite	-0.0281586	0.863062	product=retinol dehydrogenase 12-like
XM_005669118.1	SHPK	floralwhite	-0.0280835	0.863424	product=sedoheptulokinase
NM_214185.1	MTTP	floralwhite	-0.028014	0.863759	product=microsomal triglyceride transfer protein
XM_005665627.1	ALDH5A1	floralwhite	0.0277591	0.864987	product=aldehyde dehydrogenase 5 family%2C member A1%2C transcript variant X2
XM_005657301.1	GOLGA3	floralwhite	0.0276976	0.865283	product=golgin A3%2C transcript variant X4
XM_005669086.1	LYRM9	floralwhite	-0.027405	0.866694	product=LYR motif containing 9%2C transcript variant X2
XM_005657131.1	USP25	floralwhite	-0.0273136	0.867134	product=ubiquitin specific peptidase 25%2C transcript variant X1
XR_307439.1	LOC102165911	floralwhite	0.0271659	0.867847	product=uncharacterized LOC102165911
XM_005654605.1	SARDH	floralwhite	-0.0269572	0.868853	product=sarcosine dehydrogenase%2C transcript variant X3
XM_003481906.2	ZNF628	floralwhite	0.026658	0.870296	product=zinc finger protein 628
NM_001243663.1	EDARADD	floralwhite	0.0263806	0.871634	product=EDAR-associated death domain
XM_005657019.1	CLUH	floralwhite	-0.026372	0.871676	product=clustered mitochondria %28cluA%2FCLU1%29 homolog%2C transcript variant X1
XR_297102.1	LOC102158061	floralwhite	0.0261122	0.87293	product=uncharacterized LOC102158061
XM_003361880.3	RABL3	floralwhite	0.0256497	0.875162	product=RAB%2C member of RAS oncogene family-like 3
XR_304691.1	LOC102168085	floralwhite	-0.0255645	0.875574	product=uncharacterized LOC102168085
XM_003481629.2	GLS2	floralwhite	-0.0255611	0.87559	product=glutaminase 2 %28liver%2C mitochondrial%29%2C transcript variant X1
XR_302535.1	LOC102160624	floralwhite	-0.0255025	0.875873	product=uncharacterized LOC102160624%2C transcript variant X1
XM_001928993.4	GLRX5	floralwhite	-0.0254923	0.875922	product=glutaredoxin 5
NM_001167781.1	IREB2	floralwhite	-0.0253616	0.876554	product=iron-responsive element binding protein 2
XM_003481623.2	LOC100156757	floralwhite	-0.0250086	0.878259	product=apolipoprotein F-like
XM_003128451.2	TM6SF1	floralwhite	-0.0244765	0.88083	product=transmembrane 6 superfamily member 1%2C transcript variant X2
XM_005665532.1	WRNIP1	floralwhite	0.0242249	0.882047	product=Werner helicase interacting protein 1
XR_306460.1	LOC102164246	floralwhite	-0.0238258	0.883977	product=uncharacterized LOC102164246%2C transcript variant X1
XM_001928968.3	C14H10orf62	floralwhite	-0.0238227	0.883992	product=chromosome 14 open reading frame%2C human C10orf62
XM_005658559.1	LOC100624445	floralwhite	0.0238175	0.884017	product=gamma-glutamylcyclotransferase-like%2C transcript variant X5
XM_005654941.1	HNRNPH1	floralwhite	-0.0237593	0.884298	product=heterogeneous nuclear ribonucleoprotein H1 %28H%29%2C transcript variant X4
NM_001244979.1	ACOT13	floralwhite	-0.0233867	0.886101	product=acyl-CoA thioesterase 13
XM_005653051.1	SLC4A1AP	floralwhite	0.0233294	0.886378	product=solute carrier family 4 %28anion exchanger%29%2C member 1%2C adaptor protein
XM_003129266.1	RRH	floralwhite	0.023252	0.886753	product=retinal pigment epithelium-derived rhodopsin homolog
XM_005666640.1	OCIAD2	floralwhite	-0.0231973	0.887017	product=OCIA domain containing 2%2C transcript variant X3
NM_001044604.1	PON3	floralwhite	-0.0231473	0.887259	product=paraoxonase 3
XM_005655288.1	GPS2	floralwhite	-0.0230068	0.887939	product=G protein pathway suppressor 2%2C transcript variant X2
XM_005656225.1	UHRF1BP1	floralwhite	-0.0227838	0.889019	product=UHRF1 binding protein 1
XM_005672679.1	LOC100739819	floralwhite	0.0226632	0.889602	product=uncharacterized LOC100739819
NM_001123135.1	LSDP5	floralwhite	-0.022355	0.891095	product=lipid storage droplet protein 5
XM_005665936.1	LOC102165686	floralwhite	0.0219194	0.893204	product=synaptojanin-1-like
XM_005653871.1	CDK3	floralwhite	0.0215804	0.894847	product=cyclin-dependent kinase 3%2C transcript variant X2
XM_005668413.1	LOC100620938	floralwhite	0.0215652	0.894921	product=fibronectin type-III domain-containing protein 3A-like
XM_005659563.1	POLR2M	floralwhite	0.0215262	0.89511	product=polymerase %28RNA%29 II %28DNA directed%29 polypeptide M%2C transcript variant X1
XM_005662711.1	LOC100519252	floralwhite	0.0215182	0.895148	product=apolipoprotein B-100-like
XM_005655889.1	CEACAM1	floralwhite	0.0214969	0.895251	product=carcinoembryonic antigen-related cell adhesion molecule 1 %28biliary glycoprotein%29
XM_005661891.1	GAL3ST4	floralwhite	0.021472	0.895372	product=galactose-3-O-sulfotransferase 4%2C transcript variant X2
XR_307291.1	LOC102158748	floralwhite	0.0214478	0.895489	product=uncharacterized LOC102158748
XM_005668135.1	ACBD5	floralwhite	0.0213908	0.895765	product=acyl-CoA binding domain containing 5%2C transcript variant X4
XM_003131247.4	SLC39A11	floralwhite	-0.0211362	0.896999	product=solute carrier family 39%2C member 11%2C transcript variant X1
XM_005666509.1	LOC100739841	floralwhite	-0.0210424	0.897454	product=hepatocyte growth factor activator-like%2C transcript variant X2
XM_005657071.1	LOC100626731	floralwhite	0.0207722	0.898764	product=zinc finger protein with KRAB and SCAN domains 7-like
XM_005664892.1	LOC100623035	floralwhite	0.0207661	0.898794	product=zinc finger protein 420-like
XM_005671503.1	FAM45A	floralwhite	0.020737	0.898935	product=family with sequence similarity 45%2C member A
XM_005663807.1	TMPRSS6	floralwhite	-0.0204349	0.9004	product=transmembrane protease%2C serine 6
NM_001123202.1	TLR5	floralwhite	0.0203872	0.900631	product=toll-like receptor 5
XM_001929326.1	LOC100154710	floralwhite	-0.0203602	0.900762	product=ephrin-A4-like%2C transcript variant X1
XM_005668045.1	LOC100521392	floralwhite	-0.020339	0.900865	product=sigma non-opioid intracellular receptor 1-like%2C transcript variant X4
XM_005667953.1	LOC100739202	floralwhite	0.0201645	0.901711	product=kinesin-like protein KLP6-like
XM_005672721.1	ZNF133	floralwhite	0.0200966	0.902041	product=zinc finger protein 133%2C transcript variant X2
XM_005655882.1	CIC	floralwhite	0.0198485	0.903244	product=capicua transcriptional repressor%2C transcript variant X3
XM_005655246.1	MEMO1	floralwhite	0.0197502	0.903721	product=mediator of cell motility 1%2C transcript variant X1
NM_001004046.1	FABP1	floralwhite	0.0196613	0.904153	product=fatty acid binding protein 1%2C liver
XM_001926938.5	AAR2	floralwhite	-0.0195694	0.904598	product=AAR2 splicing factor homolog %28S. cerevisiae%29%2C transcript variant X1
XM_005665626.1	ALDH5A1	floralwhite	-0.019461	0.905124	product=aldehyde dehydrogenase 5 family%2C member A1%2C transcript variant X1
XM_005668214.1	ANKRD16	floralwhite	-0.0194556	0.905151	product=ankyrin repeat domain 16%2C transcript variant X3
XM_005672251.1	PN-1	floralwhite	-0.0194224	0.905312	product=nexin-1%2C transcript variant X2
XM_003127336.3	MED25	floralwhite	0.0186884	0.908875	product=mediator complex subunit 25
XM_003122999.4	LOC100524666	floralwhite	0.0186712	0.908958	product=alpha%2Fbeta hydrolase domain-containing protein 17A-like
XM_005657268.1	GATA4	floralwhite	-0.0186669	0.90898	product=GATA binding protein 4%2C transcript variant X1
XR_304719.1	LOC102159054	floralwhite	0.0186013	0.909298	product=uncharacterized LOC102159054%2C transcript variant X4
XM_005672414.1	PRLR	floralwhite	0.0180481	0.911984	product=prolactin receptor%2C transcript variant X1
XM_005666112.1	FSD2	floralwhite	0.0178384	0.913003	product=fibronectin type III and SPRY domain containing 2
XM_005660562.1	LOC100157017	floralwhite	-0.0175686	0.914314	product=glyoxylate reductase%2Fhydroxypyruvate reductase-like%2C transcript variant X5
NM_001244108.1	C12H17orf56	floralwhite	0.0173661	0.915298	product=chromosome 17 open reading frame 56 homolog
NM_001164002.2	OTC	floralwhite	-0.0172575	0.915826	product=ornithine carbamoyltransferase
NM_001129958.1	SERPINC1	floralwhite	-0.0171661	0.91627	product=serpin peptidase inhibitor%2C clade C %28antithrombin%29%2C member 1
XM_003355588.2	PEX5	floralwhite	-0.0170775	0.916701	product=peroxisomal biogenesis factor 5%2C transcript variant X3
XM_005664702.1	GYS1	floralwhite	0.0170467	0.91685	product=glycogen synthase 1 %28muscle%29%2C transcript variant X1
XM_005654741.1	PEX11G	floralwhite	-0.0170384	0.916891	product=peroxisomal biogenesis factor 11 gamma%2C transcript variant X2
XM_005666032.1	YIPF3	floralwhite	-0.0168885	0.91762	product=Yip1 domain family%2C member 3%2C transcript variant X1
XM_005653519.1	HAPLN3	floralwhite	-0.0164678	0.919665	product=hyaluronan and proteoglycan link protein 3%2C transcript variant X2
XM_003361033.2	LOC100171403	floralwhite	-0.0163965	0.920012	product=elongase%2C transcript variant X1
XR_135214.2	LOC100737925	floralwhite	-0.0161477	0.921222	product=plakophilin-2-like
XM_005667626.1	SLC25A13	floralwhite	-0.0159543	0.922162	product=solute carrier family 25 %28aspartate%2Fglutamate carrier%29%2C member 13%2C transcript variant X2
XM_005671261.1	RNLS	floralwhite	-0.0159287	0.922287	product=renalase%2C FAD-dependent amine oxidase%2C transcript variant X4
XM_005665668.1	ZNF389	floralwhite	-0.015928	0.92229	product=zinc finger protein 389%2C transcript variant X1
XM_005671290.1	FRA10AC1	floralwhite	-0.0157891	0.922966	product=fragile site%2C folic acid type%2C rare%2C fra%2810%29%28q23.3%29 or fra%2810%29%28q24.2%29 candidate 1%2C transcript variant X1
XM_003122456.2	AIP	floralwhite	0.0156723	0.923534	product=aryl hydrocarbon receptor interacting protein
XM_003124563.4	ACSM5	floralwhite	0.0155789	0.923989	product=acyl-CoA synthetase medium-chain family member 5%2C transcript variant X1
XM_003123893.4	LOC100515532	floralwhite	0.0154952	0.924396	product=alpha-aminoadipic semialdehyde dehydrogenase-like
NM_214425.1	CYP4A21	floralwhite	0.0154898	0.924422	product=cytochrome P450%2C family 4%2C subfamily A%2C polypeptide 21
NM_214039.1	ACADM	floralwhite	-0.0152909	0.92539	product=acyl-CoA dehydrogenase%2C C-4 to C-12 straight chain
XM_005656757.1	PROX1	floralwhite	0.0150535	0.926545	product=prospero homeobox 1%2C transcript variant X6
XR_303666.1	LOC102165555	floralwhite	0.0149866	0.926871	product=uncharacterized LOC102165555%2C transcript variant X1
NM_001244899.1	OIT3	floralwhite	-0.0149433	0.927081	product=oncoprotein induced transcript 3
XM_003121246.2	LOC100522049	floralwhite	0.0148896	0.927343	product=protein tyrosine phosphatase type IVA 1-like%2C transcript variant X1
NM_214133.1	VNN1	floralwhite	-0.0148457	0.927556	product=vanin 1
NM_214406.1	GALM	floralwhite	-0.0146824	0.928351	product=galactose mutarotase %28aldose 1-epimerase%29
XM_003130550.4	ADCK3	floralwhite	0.0146182	0.928663	product=aarF domain containing kinase 3%2C transcript variant 1
XM_003127476.2	LOC100519780	floralwhite	-0.0142258	0.930573	product=helicase with zinc finger domain 2-like
XM_003482335.2	LOC100739841	floralwhite	-0.0141632	0.930879	product=hepatocyte growth factor activator-like%2C transcript variant X1
XM_005656934.1	ARSG	floralwhite	0.0141595	0.930896	product=arylsulfatase G%2C transcript variant X2
XM_003122044.4	LOC100515185	floralwhite	0.0140104	0.931622	product=acyl-coenzyme A amino acid N-acyltransferase 2-like
XM_005672133.1	FZD5	floralwhite	-0.0137657	0.932814	product=frizzled family receptor 5
XM_001929146.3	CPB2	floralwhite	-0.0135947	0.933647	product=carboxypeptidase B2 %28plasma%29
NM_001159306.1	PDK4	floralwhite	0.0134476	0.934363	product=pyruvate dehydrogenase kinase%2C isozyme 4
XM_005671499.1	PRDX3	floralwhite	-0.0134179	0.934508	product=peroxiredoxin 3%2C transcript variant X1
XM_005662177.1	LOC100513918	floralwhite	0.0133051	0.935057	product=mitochondrial import inner membrane translocase subunit TIM16-like%2C transcript variant X2
XR_302157.1	LOC102164703	floralwhite	-0.0129023	0.937019	product=uncharacterized LOC102164703
XR_304092.1	LOC102162210	floralwhite	0.0128554	0.937248	product=uncharacterized LOC102162210
XM_005674299.1	LOC100738029	floralwhite	-0.0128217	0.937412	product=ATP-binding cassette sub-family A member 8-like
NM_001097451.2	C8B	floralwhite	0.0126518	0.93824	product=complement component 8%2C beta polypeptide
XM_005662836.1	ST3GAL1	floralwhite	0.0125599	0.938687	product=ST3 beta-galactoside alpha-2%2C3-sialyltransferase 1%2C transcript variant X1
XM_005669771.1	LOC102159877	floralwhite	-0.0120556	0.941145	product=uncharacterized LOC102159877
NM_001093735.1	SEPHS2	floralwhite	0.0118132	0.942326	product=selenophosphate synthetase 2
XM_003130466.4	PFKFB2	floralwhite	0.0116111	0.943311	product=6-phosphofructo-2-kinase%2Ffructose-2%2C6-biphosphatase 2
XM_005664722.1	IRF3	floralwhite	0.0115949	0.94339	product=interferon regulatory factor 3%2C transcript variant X4
XM_001928553.3	MGMT	floralwhite	0.011544	0.943638	product=O-6-methylguanine-DNA methyltransferase%2C transcript variant X1
XM_005658745.1	LOC102159831	floralwhite	-0.0115299	0.943707	product=bile acyl-CoA synthetase-like
XM_005658625.1	LOC102158419	floralwhite	0.010387	0.949279	product=bile acyl-CoA synthetase-like
NM_001145220.1	ARF4	floralwhite	-0.0103216	0.949599	product=ADP-ribosylation factor 4
XR_297893.1	LOC102166016	floralwhite	0.0100265	0.951038	product=uncharacterized LOC102166016
XM_003483764.2	NGEF	floralwhite	0.00991051	0.951603	product=neuronal guanine nucleotide exchange factor%2C transcript variant X2
XM_005660371.1	ORM1	floralwhite	-0.00968537	0.952702	product=orosomucoid 1%2C transcript variant X1
XM_005668995.1	RNF43	floralwhite	-0.00940138	0.954087	product=ring finger protein 43
NM_001097499.1	NR6A1	floralwhite	0.00932932	0.954438	product=nuclear receptor subfamily 6%2C group A%2C member 1
XR_305793.1	LOC100517050	floralwhite	0.00931423	0.954512	product=uncharacterized LOC100517050
NM_001123075.1	AKR1C4	floralwhite	-0.00925828	0.954785	product=aldo-keto reductase family 1%2C member C4 %28chlordecone reductase%3B 3-alpha hydroxysteroid dehydrogenase%2C type I%3B dihydrodiol dehydrogenase 4%29
XM_001924273.5	BRI3BP	floralwhite	0.00915409	0.955293	product=BRI3 binding protein
XM_003356080.3	LOC100621286	floralwhite	-0.00905864	0.955759	product=flt3-interacting zinc finger protein 1-like
XM_005673451.1	TMEM27	floralwhite	-0.00902601	0.955918	product=transmembrane protein 27
XM_005661611.1	ALDH7A1	floralwhite	0.00893674	0.956354	product=aldehyde dehydrogenase 7 family%2C member A1
XM_005664583.1	CATSPERG	floralwhite	-0.00891476	0.956461	product=catsper channel auxiliary subunit gamma%2C transcript variant X18
XM_005656236.1	AGPHD1	floralwhite	0.00891082	0.95648	product=aminoglycoside phosphotransferase domain containing 1%2C transcript variant X2
XM_005672113.1	GPR1	floralwhite	-0.0088975	0.956545	product=G protein-coupled receptor 1%2C transcript variant X2
XM_003130094.3	FMO3	floralwhite	0.0086869	0.957573	product=flavin containing monooxygenase 3
XM_005663170.1	NIT1	floralwhite	0.00865536	0.957727	product=nitrilase 1%2C transcript variant X1
NM_001244245.1	SLC33A1	floralwhite	-0.00834636	0.959235	product=solute carrier family 33 %28acetyl-CoA transporter%29%2C member 1
XM_003125338.2	TTC32	floralwhite	-0.00830724	0.959426	product=tetratricopeptide repeat domain 32
XM_005670069.1	IL1RAP	floralwhite	0.00816133	0.960138	product=interleukin 1 receptor accessory protein%2C transcript variant X4
NM_001252213.1	ALDH4A1	floralwhite	-0.00810656	0.960405	product=aldehyde dehydrogenase 4 family%2C member A1
XM_001924984.4	AMDHD1	floralwhite	-0.00810483	0.960413	product=amidohydrolase domain containing 1
XM_005653252.1	LOC100737013	floralwhite	0.0077391	0.962198	product=liver carboxylesterase-like%2C transcript variant X1
XM_005654564.1	ASB6	floralwhite	0.00765689	0.9626	product=ankyrin repeat and SOCS box containing 6%2C transcript variant X1
XM_005654815.1	ATG4D	floralwhite	-0.00753889	0.963176	product=autophagy related 4D%2C cysteine peptidase%2C transcript variant X4
XM_005662012.1	RABGEF1	floralwhite	0.007318	0.964254	product=RAB guanine nucleotide exchange factor %28GEF%29 1%2C transcript variant X6
XM_005666021.1	DNPH1	floralwhite	-0.00728584	0.964411	product=2%27-deoxynucleoside 5%27-phosphate N-hydrolase 1%2C transcript variant X2
NM_001244489.1	IRS1	floralwhite	-0.00685192	0.966529	product=insulin receptor substrate 1
XM_003134242.4	GPCPD1	floralwhite	-0.00659312	0.967793	product=glycerophosphocholine phosphodiesterase GDE1 homolog %28S. cerevisiae%29
XM_001928953.3	HRSP12	floralwhite	-0.0061918	0.969752	product=heat-responsive protein 12%2C transcript variant 1
NM_001243648.1	SFT2D2	floralwhite	-0.00615715	0.969922	product=SFT2 domain containing 2
XM_005664995.1	MTHFR	floralwhite	0.00592028	0.971078	product=methylenetetrahydrofolate reductase %28NAD%28P%29H%29%2C transcript variant X3
XM_005660040.1	SYNE2	floralwhite	0.00563956	0.972449	product=spectrin repeat containing%2C nuclear envelope 2%2C transcript variant X3
NM_001243622.1	HSD17B13	floralwhite	0.00541396	0.973551	product=hydroxysteroid %2817-beta%29 dehydrogenase 13
XM_005661582.1	KCNN2	floralwhite	0.00501584	0.975495	product=potassium intermediate%2Fsmall conductance calcium-activated channel%2C subfamily N%2C member 2
XR_300495.1	LOC102160997	floralwhite	-0.0048831	0.976143	product=uncharacterized LOC102160997%2C transcript variant X2
XM_003356648.2	FAH	floralwhite	-0.00485101	0.9763	product=fumarylacetoacetate hydrolase %28fumarylacetoacetase%29
XM_005667948.1	PSEN2	floralwhite	0.00457826	0.977632	product=presenilin 2 %28Alzheimer disease 4%29%2C transcript variant X3
XM_005659322.1	FBXL4	floralwhite	0.0043364	0.978814	product=F-box and leucine-rich repeat protein 4%2C transcript variant X1
XM_005660425.1	NEK6	floralwhite	0.00431941	0.978897	product=NIMA %28never in mitosis gene a%29-related kinase 6%2C transcript variant X3
XM_005659741.1	EXD1	floralwhite	0.00428202	0.979079	product=exonuclease 3%27-5%27 domain containing 1%2C transcript variant X5
XM_005664712.1	KCNA7	floralwhite	-0.00423504	0.979309	product=potassium voltage-gated channel%2C shaker-related subfamily%2C member 7
XM_001927347.4	RMDN1	floralwhite	-0.004188	0.979539	product=regulator of microtubule dynamics 1%2C transcript variant X1
XR_299088.1	LOC102158978	floralwhite	-0.00415026	0.979723	product=uncharacterized LOC102158978
XM_005664549.1	ZNF382	floralwhite	-0.00383194	0.981278	product=zinc finger protein 382%2C transcript variant X6
NM_214394.1	CYP2D25	floralwhite	0.00381178	0.981376	product=vitamin D3 25-Hydroxylase
XM_005653436.1	HOOK1	floralwhite	-0.00376275	0.981616	product=hook microtubule-tethering protein 1%2C transcript variant X2
XM_005664988.1	NMNAT1	floralwhite	-0.00370096	0.981918	product=nicotinamide nucleotide adenylyltransferase 1
XM_005658902.1	LOC100627867	floralwhite	-0.003543	0.982689	product=golgin subfamily A member 3-like
XM_005667191.1	TMEM126A	floralwhite	0.00352647	0.98277	product=transmembrane protein 126A%2C transcript variant X2
XM_003482084.2	OSBPL9	floralwhite	-0.00352381	0.982783	product=oxysterol binding protein-like 9%2C transcript variant X3
XM_003483818.2	PAIP1	floralwhite	-0.00331061	0.983825	product=poly%28A%29 binding protein interacting protein 1%2C transcript variant X2
XM_003357757.3	THNSL1	floralwhite	-0.00300927	0.985297	product=threonine synthase-like 1 %28S. cerevisiae%29
XM_005652787.1	PHRF1	floralwhite	0.00280248	0.986307	product=PHD and ring finger domains 1%2C transcript variant X3
XM_005668395.1	LOC102165198	floralwhite	0.00276196	0.986505	product=uncharacterized LOC102165198
XM_005671189.1	LOC102164997	floralwhite	-0.0026683	0.986963	product=anthrax toxin receptor-like%2C transcript variant X3
NM_214003.1	IGFBP2	floralwhite	-0.00251208	0.987726	product=insulin-like growth factor binding protein 2%2C 36kDa
XR_298388.1	LOC100515728	floralwhite	-0.00249141	0.987827	product=uncharacterized LOC100515728%2C transcript variant X2
XM_005671495.1	C14H10orf84	floralwhite	0.00227496	0.988884	product=chromosome 10 open reading frame 84%2C transcript variant X5
XM_005659175.1	NHSL1	floralwhite	-0.00198274	0.990312	product=NHS-like 1%2C transcript variant X3
XM_003359870.3	RNF170	floralwhite	0.00184356	0.990992	product=ring finger protein 170
XM_003128802.2	TMEM129	floralwhite	-0.00173995	0.991498	product=transmembrane protein 129%2C transcript variant 1
XM_003130205.3	ABCB1	floralwhite	-0.00165205	0.991928	product=ATP-binding cassette%2C sub-family B %28MDR%2FTAP%29%2C member 1%2C transcript variant 2
XM_003124669.3	NARFL	floralwhite	0.00157014	0.992328	product=nuclear prelamin A recognition factor-like
XM_005664267.1	EEA1	floralwhite	-0.00154418	0.992455	product=early endosome antigen 1%2C transcript variant X2
XM_005666886.1	NUDT6	floralwhite	-0.00140422	0.993139	product=nucleoside diphosphate-linked moiety X motif 6-like%2C transcript variant X2
XM_005654952.1	ZNF354C	floralwhite	0.00139258	0.993196	product=zinc finger protein 354C%2C transcript variant X3
XM_005663064.1	YTHDF3	floralwhite	0.00137313	0.993291	product=YTH domain family%2C member 3
[truncated: 27,641 more rows]
