# Supplementary material for: Global Transcriptome Profiling of Multiple Porcine Organs Reveals Toxoplasma gondii-Induced Transcriptional Landscapes
Source: Front Immunol. 2019 Jul 3;10:1531. doi: 10.3389/fimmu.2019.01531 (PMC6618905; doi:10.3389/fimmu.2019.01531)
Supplement: Supplementary Table 9 — Details of the host genes significantly correlated with T. gondii load (HGSCTG). [file Table_9.XLSX]

## Sheet: Sheet1
Gene ID	Gene symbol	Module color	Gene significance of T. gondii load	Gene significance p value of T. gondii load	AUC value of ROC analysis	Mean RPKM	Description
XR_115968.2	LOC100525875	lightyellow	0.713333	2.39397e-07	1	7.27324	product=uncharacterized LOC100525875
NM_001243437.1	LMAN2L	lightyellow	0.662002	3.28627e-06	1	29.7682	product=lectin%2C mannose-binding 2-like
XM_005656468.1	WARS	lightyellow	0.656584	4.2092e-06	1	2.33723	product=tryptophanyl-tRNA synthetase%2C transcript variant X2
XM_005663710.1	GBP1	lightyellow	0.654212	4.68355e-06	1	168.233	product=guanylate binding protein 1%2C interferon-inducible%2C transcript variant X1
XM_003122550.2	BATF2	lightyellow	0.642697	7.76559e-06	1	1.84871	product=basic leucine zipper transcription factor%2C ATF-like 2%2C transcript variant X1
XM_005654735.1	PET100	lightyellow	0.641132	8.30469e-06	0.95	17.074	product=PET100 homolog %28S. cerevisiae%29%2C transcript variant X1
XM_005663712.1	GBP2	lightyellow	0.64112	8.3087e-06	1	2.94208	product=guanylate binding protein 2%2C interferon-inducible%2C transcript variant X2
XM_005663711.1	GBP2	lightyellow	0.634276	1.10942e-05	1	11.9544	product=guanylate binding protein 2%2C interferon-inducible%2C transcript variant X1
XM_005663716.1	GBP7	lightyellow	0.630168	1.31528e-05	0.95	123.427	product=guanylate binding protein 7
XM_005658469.1	GPBAR1	lightyellow	0.616034	2.31959e-05	1	2.86797	product=G protein-coupled bile acid receptor 1
NM_001246215.1	UBE2L6	lightyellow	0.607514	3.22302e-05	0.75	143.695	product=ubiquitin-conjugating enzyme E2L 6
XM_003134109.2	HAVCR2	lightyellow	0.607283	3.25143e-05	1	2.50133	product=hepatitis A virus cellular receptor 2%2C transcript variant X1
NM_001008691.1	CXCL10	lightyellow	0.602732	3.86049e-05	0.9	692.793	product=chemokine %28C-X-C motif%29 ligand 10
XM_005663706.1	GBP6	lightyellow	0.598849	4.46043e-05	0.95	21.6051	product=guanylate binding protein family%2C member 6
XM_005656469.1	WARS	lightyellow	0.592727	5.58006e-05	0.9	2.83156	product=tryptophanyl-tRNA synthetase%2C transcript variant X3
XM_003481515.2	LOC100737841	lightyellow	0.589856	6.18813e-05	1	2.77588	product=interferon-induced guanylate-binding protein 1-like
NM_213769.1	STAT1	lightyellow	0.580637	8.57072e-05	1	400.55	product=signal transducer and activator of transcription 1%2C 91kDa
NM_001128473.1	GBP1	lightyellow	0.576022	0.000100517	0.95	10.8793	product=guanylate binding protein 1%2C interferon-inducible
XM_005665853.1	TAP1	lightyellow	0.575664	0.000101758	0.95	3.15987	product=transporter 1%2C ATP-binding cassette%2C sub-family B %28MDR%2FTAP%29%2C transcript variant X2
XR_303623.1	LOC102165817	lightyellow	0.571968	0.000115396	0.8	1.01431	product=uncharacterized LOC102165817
XM_003483705.2	LOC100738308	lightyellow	0.571168	0.000118558	1	4.03869	product=signal transducer and activator of transcription 1-like
XM_003125922.4	LOC100523668	lightyellow	0.570412	0.000121619	1	2.4565	product=interferon-induced guanylate-binding protein 2-like%2C transcript variant 2
XM_003131032.1	IRG1	lightyellow	0.564817	0.000146577	0.8824	3.01598	product=immunoresponsive 1 homolog %28mouse%29
XM_003357781.2	IL15RA	lightyellow	0.564775	0.00014678	1	10.6454	product=interleukin 15 receptor%2C alpha%2C transcript variant X1
NM_001097413.1	IRF1	lightyellow	0.563818	0.000151493	1	234.469	product=interferon regulatory factor 1
NM_001037961.1	PSMB9	lightyellow	0.555769	0.000196846	1	46.041	product=proteasome %28prosome%2C macropain%29 subunit%2C beta type%2C 9 %28large multifunctional peptidase 2%29
XM_005665934.1	ETV7	lightyellow	0.546959	0.000260223	0.9	15.6656	product=ets variant 7
XR_300485.1	LOC102163702	lightyellow	0.545231	0.000274614	0.7	1.05393	product=uncharacterized LOC102163702
XM_005659400.1	FAM26F	lightyellow	0.544494	0.000280966	1	41.3269	product=family with sequence similarity 26%2C member F
NM_001160088.1	UBD	lightyellow	0.544165	0.000283845	1	118.538	product=ubiquitin D
XM_005657702.1	NUB1	lightyellow	0.54339	0.000290731	0.95	87.8993	product=negative regulator of ubiquitin-like proteins 1
XM_001926239.1	STX11	lightyellow	0.538761	0.000335082	1	55.4437	product=syntaxin 11
NM_001243707.1	CNDP2	lightyellow	0.536392	0.000360048	1	4.01636	product=CNDP dipeptidase 2 %28metallopeptidase M20 family%29
XM_005661459.1	HK3	lightyellow	0.533723	0.000390173	1	2.70057	product=hexokinase 3 %28white cell%29%2C transcript variant X4
XM_005663708.1	LOC102161784	lightyellow	0.531443	0.00041767	0.9474	2.46235	product=uncharacterized LOC102161784
XM_003356870.3	LOC100627689	lightyellow	0.529697	0.000439887	0.95	262.141	product=cytosol aminopeptidase-like
XM_005666549.1	LOC100739772	lightyellow	0.527768	0.000465661	1	138.6	product=uncharacterized LOC100739772
XM_003126977.2	LPCAT2	lightyellow	0.527466	0.000469806	0.85	3.9905	product=lysophosphatidylcholine acyltransferase 2%2C transcript variant X1
XM_003126978.3	CAPNS2	lightyellow	0.524124	0.000518044	0.9	1.18609	product=calpain%2C small subunit 2
XR_298108.1	LOC102163871	lightyellow	0.524002	0.0005199	1	1.22111	product=uncharacterized LOC102163871
XM_003358611.2	SIAH2	lightyellow	0.521653	0.000556512	0.95	18.8023	product=siah E3 ubiquitin protein ligase 2
XM_003481689.2	LOC100520491	lightyellow	0.521117	0.00056519	1	98.3122	product=killer cell lectin-like receptor subfamily B member 1B allele B-like
XM_005666547.1	LAP3	lightyellow	0.520729	0.000571543	1	285.072	product=leucine aminopeptidase 3
XM_003482521.2	GVIN1	lightyellow	0.51529	0.000667581	0.95	172.83	product=GTPase%2C very large interferon inducible 1
XM_005662204.1	FLYWCH2	lightyellow	0.515204	0.000669216	1	1.44753	product=FLYWCH family member 2%2C transcript variant X1
XM_005662207.1	FLYWCH2	lightyellow	0.515	0.000673085	1	1.90438	product=FLYWCH family member 2%2C transcript variant X4
XM_003133165.3	SLC25A28	lightyellow	0.513841	0.000695477	0.8	46.8003	product=solute carrier family 25 %28mitochondrial iron transporter%29%2C member 28
XM_005662125.1	SOCS1	lightyellow	0.512003	0.000732363	1	2.03795	product=suppressor of cytokine signaling 1%2C transcript variant X1
XM_005668932.1	NME2	lightyellow	0.511014	0.000752922	0.95	8.11538	product=NME%2FNM23 nucleoside diphosphate kinase 2%2C transcript variant X1
XM_003134758.3	TFEC	lightyellow	0.510899	0.000755353	0.9	4.59839	product=transcription factor EC%2C transcript variant X1
XM_005660030.1	ISG20	lightyellow	0.510805	0.000757322	0.8947	38.6133	product=interferon stimulated exonuclease gene 20kDa
XM_003128329.4	TAP1	lightyellow	0.508219	0.000813842	0.95	2.19205	product=transporter 1%2C ATP-binding cassette%2C sub-family B %28MDR%2FTAP%29%2C transcript variant X1
NM_001244386.1	PPID	lightyellow	0.504287	0.000906929	0.95	11.0678	product=peptidylprolyl isomerase D
NM_001007520.1	IL27	lightyellow	0.500261	0.00101197	0.7	8.16564	product=interleukin 27
XM_005665927.1	PIM1	lightyellow	0.500165	0.00101461	0.95	41.4044	product=pim-1 oncogene
XM_005671052.1	P4HA1	lightyellow	0.499143	0.00104298	1	13.6095	product=prolyl 4-hydroxylase%2C alpha polypeptide I%2C transcript variant X1
XM_003482749.2	LOC100738612	lightyellow	0.498827	0.00105192	1	21.2837	product=cyclic AMP-dependent transcription factor ATF-3-like%2C transcript variant 1
XM_005656551.1	UBE2D3	lightyellow	0.498	0.00107555	0.9	1.08115	product=ubiquitin-conjugating enzyme E2D 3%2C transcript variant X3
XR_304014.1	LOC100737219	lightyellow	0.49593	0.00113688	1	1.7547	product=uncharacterized LOC100737219
XM_003125102.4	AHSA2	lightyellow	0.492479	0.00124603	1	27.549	product=AHA1%2C activator of heat shock 90kDa protein ATPase homolog 2 %28yeast%29
XR_309223.1	LOC102166531	lightyellow	0.490444	0.00131464	1	4.53937	product=uncharacterized LOC102166531
XM_005667287.1	CASP4	lightyellow	0.489859	0.00133497	0.9	1.89697	product=caspase 4%2C apoptosis-related cysteine peptidase%2C transcript variant X3
NM_001025220.1	PDCD1LG2	lightyellow	0.488429	0.00138586	1	22.5784	product=programmed cell death 1 ligand 2
XR_307049.1	LOC102158566	lightyellow	0.48716	0.00143243	1	11.7186	product=uncharacterized LOC102158566
NM_214357.1	CD180	lightyellow	0.482829	0.00160202	0.95	10.9521	product=CD180 molecule
XM_001927977.2	ATAD1	lightyellow	0.481117	0.00167377	0.65	2.72721	product=ATPase family%2C AAA domain containing 1%2C transcript variant X1
XM_003480684.2	LOC100736864	lightyellow	0.481095	0.00167472	1	1.02446	product=uncharacterized LOC100736864
XM_005654194.1	RHBDD1	lightyellow	0.477495	0.00183504	1	15.7635	product=rhomboid domain containing 1
XR_305156.1	LOC102163042	lightyellow	0.477347	0.0018419	0.85	8.45581	product=uncharacterized LOC102163042
XR_135154.2	LOC100739725	lightyellow	0.473441	0.00203165	1	32.1918	product=uncharacterized LOC100739725
XM_005662139.1	CIITA	lightyellow	0.469279	0.0022526	1	29.0883	product=class II%2C major histocompatibility complex%2C transactivator
XM_005661588.1	TICAM2	lightyellow	0.468848	0.00227664	1	1.1686	product=toll-like receptor adaptor molecule 2%2C transcript variant X1
XM_005656910.1	LOC100518330	lightyellow	0.467147	0.00237369	1	1.42392	product=serotonin N-acetyltransferase-like%2C transcript variant X1
NM_213973.1	HSP90AA1	lightyellow	0.465497	0.00247138	0.8	1579.49	product=heat shock protein 90kDa alpha %28cytosolic%29%2C class A member 1
XM_003135038.2	FUNDC1	lightyellow	0.463869	0.00257115	0.9	171.003	product=FUN14 domain containing 1
XM_005662981.1	NBN	lightyellow	0.463268	0.00260884	0.9	23.2224	product=nibrin
XM_003356300.2	RNF19B	lightyellow	0.463099	0.00261955	0.85	2.15603	product=ring finger protein 19B%2C transcript variant X2
XM_005661149.1	LOC102167055	lightyellow	0.460681	0.00277684	0.9	1.67753	product=39S ribosomal protein L55%2C mitochondrial-like%2C transcript variant X3
XM_005659650.1	LOC100738527	lightyellow	0.460394	0.002796	1	1979	product=beta-2-microglobulin-like%2C transcript variant X1
XM_005674317.1	LOC100624181	lightyellow	0.458765	0.0029072	1	9.23886	product=MHC class II transactivator-like
XM_001928460.4	ANKRD22	lightyellow	0.458082	0.00295502	0.75	25.1608	product=ankyrin repeat domain 22
XM_005654230.1	IDO1	lightyellow	0.457225	0.0030159	0.8	46.4448	product=indoleamine 2%2C3-dioxygenase 1%2C transcript variant X1
XR_309570.1	LOC102160753	lightyellow	0.453575	0.0032878	0.9	17.4989	product=uncharacterized LOC102160753
NM_001246240.1	IDO1	lightyellow	0.453305	0.0033088	0.8947	26.4347	product=indoleamine 2%2C3-dioxygenase 1
NM_213766.1	HSP70.2	lightyellow	0.447687	0.00377168	0.8	259.094	product=heat shock protein 70.2
XM_005666996.1	HERC3	lightyellow	0.44354	0.00414877	1	1.07086	product=HECT and RLD domain containing E3 ubiquitin protein ligase 3%2C transcript variant X4
XM_003130929.3	LOC100522509	lightyellow	0.439574	0.00453964	0.6	34.0405	product=uncharacterized LOC100522509
XM_003362115.2	C3AR1	lightyellow	0.437621	0.00474354	1	45.3366	product=complement component 3a receptor 1
NM_001195337.2	FKBP4	lightyellow	0.435171	0.00501063	0.75	305.145	product=FK506 binding protein 4%2C 59kDa
XM_003123537.3	COPE	lightyellow	0.434422	0.00509484	0.85	1.13493	product=coatomer protein complex%2C subunit epsilon%2C transcript variant 2
XM_005670175.1	DTX3L	lightyellow	0.433784	0.00516755	0.85	22.3244	product=deltex 3-like %28Drosophila%29
XM_005664595.1	EIF3K	lightyellow	0.43305	0.00525235	1	2.57186	product=eukaryotic translation initiation factor 3%2C subunit K%2C transcript variant X2
XM_003353794.2	STIP1	lightyellow	0.432566	0.00530885	0.7	194.013	product=stress-induced-phosphoprotein 1
XM_005670174.1	PARP14	lightyellow	0.431029	0.00549191	0.75	75.5914	product=poly %28ADP-ribose%29 polymerase family%2C member 14
NM_001113707.1	SLA-DMB	lightyellow	0.429523	0.00567651	1	104.328	product=MHC class II%2C DM beta
XM_005670167.1	PARP9	lightyellow	0.427361	0.00595101	0.85	1.33188	product=poly %28ADP-ribose%29 polymerase family%2C member 9%2C transcript variant X1
XM_005666851.1	IL15	lightyellow	0.423338	0.00649231	0.9412	1.6274	product=interleukin 15%2C transcript variant X1
NM_001206441.1	TAP2	lightyellow	0.422789	0.00656946	0.95	7.49015	product=transporter 2%2C ATP-binding cassette%2C sub-family B %28MDR%2FTAP%29
NM_214113.1	JAK2	lightyellow	0.419326	0.00707397	1	16.0918	product=Janus kinase 2
XR_309210.1	LOC102166369	lightyellow	0.41868	0.00717177	1	2.1004	product=uncharacterized LOC102166369
XM_005660602.1	LOC102161205	lightyellow	0.414314	0.0078633	0.95	2.99264	product=carnitine O-palmitoyltransferase 1%2C liver isoform-like
NM_214162.1	CASP1	lightyellow	0.408854	0.00880807	0.75	49.9327	product=caspase 1%2C apoptosis-related cysteine peptidase
XM_003129812.4	CASP4	lightyellow	0.408486	0.00887509	0.85	22.0288	product=caspase 4%2C apoptosis-related cysteine peptidase%2C transcript variant X1
NM_001123127.1	HSP70	lightyellow	0.403823	0.00976324	1	8.61377	product=heat shock protein 70
XM_005661641.1	LOC100520605	lightyellow	0.399857	0.0105773	0.85	7.95756	product=uncharacterized LOC100520605
XR_301310.1	LOC100739781	lightyellow	0.398733	0.0108183	0.75	14.0614	product=uncharacterized LOC100739781
XM_003125043.4	NAGK	lightyellow	0.398303	0.0109117	1	7.32082	product=N-acetylglucosamine kinase%2C transcript variant X1
XM_003130965.3	TRIM13	lightyellow	0.396826	0.0112378	1	1.69898	product=tripartite motif containing 13%2C transcript variant X3
XM_005660875.1	FAM111A	lightyellow	0.396698	0.0112664	0.8	1.3453	product=family with sequence similarity 111%2C member A%2C transcript variant X2
XM_005670294.1	LOC100152428	lightyellow	0.39327	0.0120574	0.7	6.50528	product=multidrug resistance-associated protein 1-like
XM_005662392.1	LOC102158248	lightyellow	0.392112	0.012335	0.85	9.26906	product=metal transporter CNNM4-like
XM_005652760.1	IRF7	lightyellow	0.391869	0.0123939	0.65	4.72872	product=interferon regulatory factor 7%2C transcript variant X1
XM_005661654.1	HSPA4	lightyellow	0.391857	0.012397	0.65	89.8543	product=heat shock 70kDa protein 4
XM_005654423.1	CCDC11	lightyellow	0.388322	0.0132819	0.95	4.48879	product=coiled-coil domain containing 11
XM_005652869.1	DNASE2	lightyellow	0.387988	0.0133683	1	1.04405	product=deoxyribonuclease II%2C lysosomal%2C transcript variant X3
XR_306051.1	LOC102163368	lightyellow	0.387576	0.0134755	0.9	7.0088	product=uncharacterized LOC102163368
NM_214279.1	PSME2	lightyellow	0.383389	0.0146061	0.75	298.617	product=proteasome %28prosome%2C macropain%29 activator subunit 2 %28PA28 beta%29
NM_001113446.1	CHORDC1	lightyellow	0.382326	0.0149058	0.9	70.6129	product=cysteine and histidine-rich domain %28CHORD%29 containing 1
XM_005670295.1	LOC100736628	lightyellow	0.381905	0.0150259	0.75	8.38821	product=canalicular multispecific organic anion transporter 1-like
XM_003481791.2	LOC100736836	lightyellow	0.379	0.0158767	1	2.66966	product=mixed lineage kinase domain-like protein-like%2C transcript variant X1
XM_005666662.1	PPID	lightyellow	0.378476	0.0160345	0.8	2.72891	product=peptidylprolyl isomerase D%2C transcript variant X1
NM_001097435.1	P4HA1	lightyellow	0.376894	0.0165185	0.7	13.144	product=prolyl 4-hydroxylase%2C alpha polypeptide I
XM_003483257.2	GK5	lightyellow	0.376232	0.0167249	0.85	6.10606	product=glycerol kinase 5 %28putative%29
NM_214390.1	IL15	lightyellow	0.375643	0.0169102	0.7647	4.07658	product=interleukin 15
NM_001243907.1	HSPA8	lightyellow	0.374935	0.0171355	0.75	576.102	product=heat shock 70kDa protein 8
XR_305265.1	LOC102164238	lightyellow	0.37334	0.0176518	0.9	42.4689	product=uncharacterized LOC102164238
XM_005653363.1	LOC102160306	lightyellow	0.372772	0.0178388	1	1.52419	product=uncharacterized LOC102160306
XR_309047.1	LOC100519283	lightyellow	0.371265	0.0183429	1	93.2806	product=uncharacterized LOC100519283
XM_005657149.1	SLC5A3	lightyellow	0.370486	0.0186083	1	5.9591	product=solute carrier family 5 %28sodium%2Fmyo-inositol cotransporter%29%2C member 3
XM_003128325.2	TAP2	lightyellow	0.370303	0.018671	0.8	10.5935	product=transporter 2%2C ATP-binding cassette%2C sub-family B %28MDR%2FTAP%29
XM_003482452.2	LOC100736998	lightyellow	0.370175	0.0187151	0.85	4.79489	product=alpha-protein kinase 1-like
NM_001244430.1	DNAJB1	lightyellow	0.369556	0.018929	0.7	48.6351	product=DnaJ %28Hsp40%29 homolog%2C subfamily B%2C member 1
XM_003358650.3	MFSD1	lightyellow	0.367688	0.0195877	0.95	55.4305	product=major facilitator superfamily domain containing 1
NM_001097428.1	IRF7	lightyellow	0.365843	0.0202571	0.6	6.98128	product=interferon regulatory factor 7
XM_005668552.1	LAMP-1	lightyellow	0.365063	0.020546	0.85	119.713	product=lysosome-associated membrane glycoprotein 1%2C transcript variant X1
XM_003132553.2	FXR1	lightyellow	0.363411	0.0211685	0.9	3.7185	product=fragile X mental retardation%2C autosomal homolog 1%2C transcript variant X1
NM_001137623.1	SLC30A6	lightyellow	0.363116	0.0212815	1	13.1401	product=solute carrier family 30 %28zinc transporter%29%2C member 6
NM_001097427.1	SLA-3	lightyellow	0.362842	0.0213867	1	772.329	product=MHC class I antigen 3
XM_003354493.2	LOC100624812	lightyellow	0.361448	0.0219291	0.65	94.8492	product=heat shock protein beta-1-like%2C transcript variant 1
XM_005662393.1	CNNM4	lightyellow	0.360653	0.0222432	0.9	17.1391	product=cyclin M4
XM_005661480.1	BTF3	lightyellow	0.356061	0.0241339	0.7	2.97856	product=basic transcription factor 3%2C transcript variant X2
XM_003130321.4	CACYBP	lightyellow	0.355089	0.0245506	0.8	23.6075	product=calcyclin binding protein%2C transcript variant X1
NM_001243544.1	MTF1	lightyellow	0.34847	0.0275512	1	8.7306	product=metal-regulatory transcription factor 1
XM_003358024.1	IFI35	lightyellow	0.346741	0.0283834	0.85	80.2608	product=interferon-induced protein 35
NM_001113705.1	SLA-DMA	lightyellow	0.346726	0.0283908	0.9	42.717	product=SLA-DM alpha chain
XM_003482584.2	LOC100521387	lightyellow	0.346328	0.0285849	0.9	52.6539	product=protein Hikeshi-like
XM_005652426.1	NMI	lightyellow	0.345988	0.028752	1	1.3503	product=N-myc %28and STAT%29 interactor%2C transcript variant X2
XM_003357258.3	BIRC3	lightyellow	0.345051	0.0292167	0.9	1.85184	product=baculoviral IAP repeat containing 3%2C transcript variant X1
XM_005656553.1	UBE2D3	lightyellow	0.343345	0.0300781	0.85	4.40521	product=ubiquitin-conjugating enzyme E2D 3%2C transcript variant X5
XR_304346.1	LOC100622791	lightyellow	0.341865	0.0308418	1	2751.49	product=uncharacterized LOC100622791
XM_005652441.1	C-FLIP	lightyellow	0.339797	0.0319366	0.8	3.47424	product=cellular FLICE-like inhibitory protein%2C transcript variant X1
XM_005656620.1	TRIM21	lightyellow	0.336148	0.0339457	0.7	1.54594	product=tripartite motif containing 21%2C transcript variant X1
XM_003129245.4	ALPK1	lightyellow	0.334266	0.0350216	1	10.3668	product=alpha-kinase 1
NM_001244433.1	HSPCB	lightyellow	0.332798	0.0358803	0.75	55.2088	product=heat shock protein 90kDa alpha %28cytosolic%29%2C class B member 1
NM_001123081.1	ATXN3	lightyellow	0.332224	0.0362208	0.8	22.7489	product=ataxin 3
XM_005652455.1	LOC100624904	lightyellow	0.329091	0.0381252	0.8	3.88603	product=caspase-8-like
XM_005653395.1	PTAFR	lightyellow	0.328558	0.0384573	0.85	24.1416	product=platelet-activating factor receptor
XM_005656823.1	KLF6	lightyellow	0.324743	0.040903	0.8	1.42821	product=Kruppel-like factor 6%2C transcript variant X2
NM_001244352.1	PDCD2	lightyellow	0.324513	0.0410548	0.65	60.1619	product=programmed cell death 2
XM_005667442.1	LOC102166665	lightyellow	0.32277	0.0422168	0.65	522.304	product=heat shock cognate 71 kDa protein-like
XM_003131173.3	RHBDF2	lightyellow	0.318107	0.0454584	0.75	29.7397	product=rhomboid 5 homolog 2 %28Drosophila%29
XR_302834.1	LOC102161985	lightyellow	0.316975	0.0462748	0.8	6.9338	product=uncharacterized LOC102161985
XM_003121109.2	MRPL18	lightyellow	0.316244	0.0468084	0.6	1.72606	product=mitochondrial ribosomal protein L18%2C transcript variant X2
XM_003481953.2	MAD2L2	lightyellow	0.316044	0.0469556	0.8	2.89135	product=MAD2 mitotic arrest deficient-like 2 %28yeast%29
XM_003122433.2	TCIRG1	lightyellow	0.315648	0.0472473	0.65	1.22758	product=T-cell%2C immune regulator 1%2C ATPase%2C H%2B transporting%2C lysosomal V0 subunit A3%2C transcript variant X1
